# Supplementary material for: A high-density genetic map and molecular sex-typing assay for gerbils
Source: Mamm Genome. 2019 Apr 10;30(3):63–70. doi: 10.1007/s00335-019-09799-z (PMC6491409; doi:10.1007/s00335-019-09799-z)
Supplement: Supplementary file 5 — Online Resource 5: Meriones Genetic Map with all Markers. The genetic map in r/QTLs “csvr” format including all 6,034 markers and genotypes. Uninformative genotypes have been removed. Marker names are formatted to include the marker ID and the position of the SNP within the marker separated by an underscore as such: “168795_pos129” (TXT 2179 kb) [file 335_2019_9799_MOESM5_ESM.txt]

ID			ESES1-1F	ESES1-2M	ESES1-3M	ESES1-4M	ESES1-6M	ESES10-1M	ESES10-2F	ESES10-3M	ESES10-4F	ESES10-5F	ESES11-1F	ESES11-2M	ESES11-3	ESES11-4	ESES11-5	ESES11-6	ESES12-1F	ESES12-2	ESES12-3	ESES12-4	ESES12-5M	ESES12-6F	ESES13-1F	ESES13-2F	ESES13-3F	ESES13-4F	ESES13-6	ESES14-10F	ESES14-1F	ESES14-2M	ESES14-3M	ESES14-4F	ESES14-5M	ESES14-6M	ESES14-8M	ESES14-9F	ESES15-1F	ESES15-2F	ESES15-3F	ESES15-4M	ESES15-5M	ESES15-6M	ESES15-7M	ESES16-1F	ESES16-2M	ESES16-3F	ESES16-4F
IndNum			1	2	3	4	6	7	8	9	10	11	12	13	14	15	16	17	18	19	20	21	22	23	24	25	26	27	28	29	30	31	32	33	34	35	37	38	39	40	41	42	43	44	45	46	47	48	49
sex			F	M	M	M	M	M	F	M	F	F	F	M	M	F	M	M	F	M	M	M	M	F	F	F	F	F	M	F	F	M	M	F	M	M	M	F	F	F	F	M	M	M	M	F	M	F	F
Individual			1	2	3	4	6	1	2	3	4	5	1	2	3	4	5	6	1	2	3	4	5	6	1	2	3	4	5	10	1	2	3	4	5	6	8	9	1	2	3	4	5	6	7	1	2	3	4
pgm			0	0	0	0	0	0	0	0	0	0	0	0	0	0	0	0	0	0	0	0	0	0	0	0	0	0	0	0	0	0	0	0	0	0	0	0	0	0	0	0	0	0	0	0	0	0	0
168795_pos129	1	0	-	AA	AB	BB	AA	AB	AB	-	-	AB	BB	AB	BB	AB	AA	AB	AB	BB	AA	BB	AA	AB	AB	AB	-	AB	BB	BB	AB	-	AB	-	-	BB	AB	BB	AA	BB	AA	AA	-	BB	BB	BB	AB	AB	BB
831_pos85	1	0	AA	-	AB	BB	AA	-	AB	AB	AB	AB	-	-	-	-	-	-	-	-	-	-	-	-	-	-	-	-	-	BB	AB	AA	-	-	BB	BB	AB	-	-	-	-	-	-	-	-	-	-	-	-
18541_pos195	1	0	AA	AA	AB	-	AA	AB	AB	-	AB	AB	-	-	-	-	-	-	-	-	-	-	-	-	-	-	-	-	-	BB	AB	AA	AB	-	BB	BB	AB	BB	-	-	-	-	-	-	-	-	-	-	-
18541_pos201	1	0	AA	AA	AB	-	AA	AB	AB	-	AB	AB	-	-	-	-	-	-	-	-	-	-	-	-	-	-	-	-	-	BB	AB	AA	AB	-	BB	BB	AB	BB	-	-	-	-	-	-	-	-	-	-	-
18541_pos266	1	0	AA	AA	AB	-	AA	AB	AB	-	AB	AB	-	-	-	-	-	-	-	-	-	-	-	-	-	-	-	-	-	BB	AB	AA	AB	-	BB	BB	AB	BB	-	-	-	-	-	-	-	-	-	-	-
18757_pos93	1	0	-	-	-	-	-	-	-	-	-	-	BB	AB	BB	AB	AA	AB	AB	-	AA	BB	AA	AB	-	-	-	-	-	-	-	-	-	-	-	-	-	-	AA	BB	AA	AA	BB	-	BB	BB	AB	AB	BB
21647_pos176	1	0	-	AA	AB	BB	AA	AB	-	AB	AB	AB	-	-	-	-	-	-	-	-	-	-	-	-	-	-	-	-	-	-	AB	AA	-	AB	BB	BB	AB	BB	-	-	-	-	-	-	-	-	-	-	-
41514_pos33	1	0	-	-	AB	BB	-	AB	-	AB	-	AB	-	-	-	-	-	-	-	-	-	-	-	-	-	-	-	-	-	BB	AB	-	AB	AB	BB	-	AB	-	-	-	-	-	-	-	-	-	-	-	-
56363_pos107	1	0	-	-	-	-	-	-	-	-	-	-	-	-	-	-	-	-	-	-	-	-	-	-	-	AB	AA	-	BB	-	-	-	-	-	-	-	-	-	-	-	-	-	-	-	-	-	-	-	-
60066_pos77	1	0	AA	AA	AB	-	-	AB	AB	AB	AB	AB	-	-	-	-	-	-	-	-	-	-	-	-	-	-	-	-	-	BB	AB	-	-	AB	-	-	AB	-	-	-	-	-	-	-	-	-	-	-	-
81043_pos89	1	0	AA	AA	AB	-	-	AB	-	AB	AB	AB	-	-	-	-	-	-	-	-	-	-	-	-	-	-	-	-	-	-	AB	AA	AB	-	BB	BB	AB	-	-	-	-	-	-	-	-	-	-	-	-
81043_pos177	1	0	AA	AA	AB	-	-	AB	-	AB	AB	AB	-	-	-	-	-	-	-	-	-	-	-	-	-	-	-	-	-	-	AB	AA	AB	-	BB	BB	AB	-	-	-	-	-	-	-	-	-	-	-	-
81043_pos209	1	0	AA	AA	AB	-	-	AB	-	AB	AB	AB	-	-	-	-	-	-	-	-	-	-	-	-	-	-	-	-	-	-	AB	AA	AB	-	BB	BB	AB	-	-	-	-	-	-	-	-	-	-	-	-
86228_pos121	1	0	AA	AA	AB	BB	AA	AB	AB	AB	-	AB	-	-	-	-	-	-	-	-	-	-	-	-	-	-	-	-	-	BB	AB	AA	AB	AB	BB	BB	-	BB	-	-	-	-	-	-	-	-	-	-	-
104818_pos57	1	0	-	-	-	-	-	-	-	-	-	-	BB	AB	BB	AB	AA	-	-	-	-	-	-	-	-	-	-	-	-	-	-	-	-	-	-	-	-	-	-	-	-	-	-	-	-	BB	AB	AB	-
105093_pos174	1	0	AA	AA	AB	BB	AA	AB	AB	AB	AB	AB	-	-	-	-	-	-	-	-	-	-	-	-	-	-	-	-	-	BB	AB	-	AB	AB	BB	BB	AB	BB	-	-	-	-	-	-	-	-	-	-	-
108074_pos183	1	0	AA	-	AB	BB	AA	AB	AB	AB	AB	AB	-	-	-	-	-	-	-	-	-	-	-	-	-	-	-	-	-	BB	AB	AA	-	AB	BB	BB	AB	BB	-	-	-	-	-	-	-	-	-	-	-
120768_pos75	1	0	AA	AA	-	BB	-	AB	AB	-	-	AB	-	-	-	-	-	-	-	-	-	-	-	-	-	-	-	-	-	-	-	-	AB	AB	BB	-	AB	BB	-	-	-	-	-	-	-	-	-	-	-
120768_pos130	1	0	AA	AA	-	BB	-	AB	AB	-	-	AB	-	-	-	-	-	-	-	-	-	-	-	-	-	-	-	-	-	-	-	-	AB	AB	BB	-	AB	BB	-	-	-	-	-	-	-	-	-	-	-
120768_pos162	1	0	AA	AA	-	BB	-	AB	AB	-	-	AB	-	-	-	-	-	-	-	-	-	-	-	-	-	-	-	-	-	-	-	-	AB	AB	BB	-	AB	BB	-	-	-	-	-	-	-	-	-	-	-
120768_pos197	1	0	AA	AA	-	BB	-	AB	AB	-	-	AB	-	-	-	-	-	-	-	-	-	-	-	-	-	-	-	-	-	-	-	-	AB	AB	BB	-	AB	BB	-	-	-	-	-	-	-	-	-	-	-
121349_pos154	1	0	AA	AA	AB	BB	AA	AB	AB	AB	AB	AB	-	-	-	-	-	-	-	-	-	-	-	-	-	-	-	-	-	-	AB	-	AB	AB	BB	BB	AB	BB	-	-	-	-	-	-	-	-	-	-	-
122640_pos156	1	0	-	AA	AB	BB	-	AB	AB	AB	AB	-	-	-	-	-	-	-	-	-	-	-	-	-	-	-	-	-	-	BB	AB	-	-	-	BB	BB	AB	-	-	-	-	-	-	-	-	-	-	-	-
131589_pos184	1	0	-	-	-	-	-	-	-	-	-	-	-	-	-	-	-	-	-	-	-	-	-	-	AB	AB	AA	AB	-	-	-	-	-	-	-	-	-	-	-	-	-	-	-	-	-	-	-	-	-
172195_pos23	1	0	AA	AA	AB	BB	AA	AB	AB	AB	AB	AB	-	-	-	-	-	-	-	-	-	-	-	-	-	-	-	-	-	BB	AB	AA	AB	AB	BB	BB	-	BB	-	-	-	-	-	-	-	-	-	-	-
183813_pos20	1	0	AA	AA	-	-	-	-	AB	-	AB	AB	-	AB	-	AB	-	AB	-	-	-	-	-	-	-	-	-	-	-	-	-	-	AB	-	-	-	AB	BB	-	-	-	-	-	-	-	BB	AB	-	-
10575_pos125	1	0	AA	-	AB	-	-	AB	-	AB	AB	AB	BB	AB	-	AB	AA	AB	AB	-	-	BB	AA	AB	-	AB	AA	-	-	BB	AB	AA	AB	-	BB	BB	-	-	-	BB	-	-	BB	-	BB	-	-	AB	BB
11914_pos11	1	0	-	-	AB	-	AA	-	-	-	-	-	-	-	-	AB	-	-	-	-	AA	BB	-	-	-	-	-	-	-	BB	-	AA	AB	-	BB	BB	-	BB	-	-	-	AA	-	-	-	BB	-	-	-
11914_pos65	1	0	-	-	AB	-	AA	-	-	-	-	-	-	-	-	AB	-	-	-	-	AA	BB	-	-	-	-	-	-	-	BB	-	AA	AB	-	BB	BB	-	BB	-	-	-	AA	-	-	-	BB	-	-	-
22059_pos104	1	0	-	AA	-	BB	AA	AB	-	-	-	AB	BB	AB	BB	AB	-	AB	AB	BB	AA	BB	AA	-	AB	-	AA	-	BB	-	-	-	AB	AB	BB	BB	AB	BB	AA	BB	-	AA	-	BB	BB	BB	-	AB	-
51511_pos86	1	0	AA	AA	-	-	-	-	AB	-	AB	AB	BB	AB	BB	AB	-	-	-	BB	AA	BB	AA	-	AB	-	AA	AB	-	-	-	-	AB	AB	-	-	AB	BB	-	BB	AA	AA	BB	BB	BB	BB	AB	-	-
51511_pos175	1	0	AA	AA	-	-	-	-	AB	-	AB	AB	BB	AB	BB	AB	-	AB	-	BB	AA	BB	AA	-	AB	-	AA	AB	-	-	-	-	AB	AB	-	-	AB	BB	-	BB	AA	AA	BB	BB	BB	BB	AB	-	-
51511_pos239	1	0	AA	AA	-	-	-	-	AB	-	AB	AB	BB	AB	BB	AB	-	AB	-	BB	AA	BB	AA	-	AB	-	AA	AB	-	-	-	-	AB	AB	-	-	AB	BB	-	BB	AA	AA	BB	BB	BB	BB	AB	-	-
51511_pos244	1	0	AA	AA	-	-	-	-	AB	-	AB	-	BB	AB	BB	AB	-	AB	-	BB	AA	BB	AA	-	AB	-	AA	AB	-	-	-	-	AB	AB	-	-	AB	BB	-	BB	AA	AA	BB	BB	BB	BB	AB	-	-
51511_pos248	1	0	AA	AA	-	-	-	-	AB	-	AB	AB	BB	AB	BB	AB	-	AB	-	BB	AA	BB	AA	-	AB	-	AA	AB	-	-	-	-	AB	AB	-	-	AB	BB	-	BB	AA	AA	BB	BB	BB	BB	AB	-	-
56363_pos159	1	0	AA	AA	AB	BB	AA	AB	AB	AB	-	AB	-	-	-	AB	-	-	AB	BB	AA	-	AA	AB	-	AB	AA	-	BB	BB	AB	AA	-	-	BB	BB	AB	BB	AA	BB	AA	AA	BB	-	-	BB	AB	AB	BB
66191_pos127	1	0	AA	AA	AB	BB	-	-	AB	AB	AB	AB	BB	-	BB	AB	-	AB	-	BB	AA	BB	AA	AB	-	AB	AA	AB	BB	BB	AB	AA	AB	-	-	BB	AB	BB	AA	BB	AA	AA	BB	BB	BB	BB	AB	AB	BB
71490_pos223	1	0	-	AA	AB	-	-	-	-	AB	AB	AB	BB	AB	BB	AB	AA	-	AB	BB	AA	BB	AA	AB	AB	-	-	AB	BB	BB	AB	-	AB	AB	-	BB	AB	BB	AA	BB	AA	AA	-	BB	BB	BB	AB	AB	-
79135_pos70	1	0	-	-	-	BB	-	AB	AB	-	-	AB	BB	AB	BB	-	AA	-	-	BB	AA	BB	AA	AB	AB	-	AA	AB	BB	BB	AB	AA	AB	AB	BB	-	AB	BB	-	BB	-	AA	-	-	-	BB	AB	AB	-
114954_pos125	1	0	-	-	AB	BB	-	-	-	-	-	-	BB	AB	BB	AB	AA	-	-	-	AA	BB	AA	-	-	-	-	AB	-	-	-	-	AB	AB	BB	-	-	BB	-	BB	-	-	BB	BB	BB	BB	-	AB	-
120318_pos12	1	0	-	AA	AB	BB	AA	AB	AB	-	-	AB	BB	AB	BB	AB	AA	AB	AB	-	AA	BB	AA	AB	AB	AB	AA	AB	-	-	-	AA	AB	AB	BB	-	AB	BB	-	BB	-	AA	BB	BB	-	BB	AB	-	BB
120318_pos14	1	0	-	AA	AB	BB	AA	AB	AB	-	-	AB	BB	AB	BB	AB	AA	AB	AB	-	AA	BB	AA	AB	AB	AB	AA	AB	-	-	-	AA	AB	AB	BB	-	AB	BB	-	BB	-	AA	BB	BB	-	BB	AB	-	BB
120318_pos158	1	0	-	AA	AB	BB	AA	AB	AB	-	-	AB	BB	AB	BB	AB	AA	AB	AB	-	AA	BB	AA	AB	AB	AB	AA	AB	-	-	-	AA	AB	AB	BB	-	AB	BB	-	BB	-	AA	BB	BB	-	BB	AB	-	BB
128262_pos84	1	0	-	AA	-	-	-	-	-	-	BB	-	BB	AB	BB	-	AA	-	AB	BB	-	BB	AA	-	AB	AB	AA	AB	-	-	-	-	-	AB	-	-	AB	BB	-	BB	AA	AA	BB	BB	BB	BB	AB	-	-
129956_pos43	1	0	AA	AA	AB	BB	AA	AB	AB	-	-	AB	BB	-	-	AB	AA	-	AB	BB	AA	-	AA	-	AB	AB	AA	AB	BB	-	AB	AA	AB	-	BB	BB	AB	BB	AA	BB	AA	AA	BB	BB	BB	BB	AB	AB	-
129956_pos44	1	0	AA	AA	AB	BB	AA	AB	AB	-	-	AB	BB	-	-	AB	AA	-	AB	BB	AA	-	AA	-	AB	AB	AA	AB	BB	-	AB	AA	AB	-	BB	BB	AB	BB	AA	BB	AA	AA	BB	BB	BB	BB	AB	AB	-
156764_pos41	1	0	-	AA	AB	BB	AA	-	AB	-	-	AB	BB	AB	BB	AB	-	AB	-	BB	AA	BB	AA	AB	AB	AB	AA	AB	BB	-	-	AA	AB	AB	-	BB	AB	BB	AA	BB	AA	AA	BB	BB	BB	BB	-	-	-
156764_pos270	1	0	-	AA	AB	BB	AA	-	AB	-	-	AB	BB	AB	BB	AB	-	AB	-	BB	AA	BB	AA	AB	AB	AB	AA	AB	BB	-	-	AA	AB	AB	-	BB	AB	BB	AA	BB	AA	AA	BB	BB	BB	BB	-	-	-
162350_pos42	1	0	AA	AA	AB	BB	AA	-	AB	-	-	AB	BB	AB	BB	AB	AA	-	AB	BB	AA	BB	AA	-	AB	AB	AA	AB	-	BB	AB	AA	AB	AB	BB	BB	AB	BB	-	-	AA	AA	BB	BB	-	BB	AB	AB	BB
167317_pos74	1	0	AA	-	AB	BB	AA	AB	-	-	-	-	BB	-	-	AB	-	-	-	-	AA	BB	-	-	-	-	-	-	BB	BB	AB	AA	-	-	-	-	-	BB	-	-	-	AA	-	BB	-	-	-	-	-
167317_pos172	1	0	AA	-	AB	BB	AA	AB	-	-	-	-	BB	-	-	AB	-	-	-	-	AA	BB	-	-	-	-	-	-	BB	BB	AB	AA	-	-	-	-	-	BB	-	-	-	AA	-	BB	-	-	-	-	-
167317_pos245	1	0	AA	-	AB	BB	AA	AB	-	-	-	-	BB	-	-	AB	-	-	-	-	AA	BB	-	-	AB	-	-	-	BB	BB	AB	AA	AB	-	-	-	-	BB	-	-	-	AA	-	BB	-	-	AB	-	-
167317_pos265	1	0	AA	-	AB	BB	AA	AB	-	-	-	-	BB	-	-	AB	-	-	-	-	AA	BB	-	-	AB	-	-	-	BB	BB	AB	AA	AB	-	-	-	-	BB	-	-	-	AA	-	BB	-	-	AB	-	-
179469_pos43	1	0	-	-	-	-	-	AB	-	-	-	-	-	-	-	-	-	-	-	BB	-	-	-	-	-	-	-	-	-	-	-	-	-	-	-	-	-	BB	-	-	-	-	BB	-	BB	-	-	-	-
183880_pos129	1	0	-	AA	AB	BB	AA	AB	AB	AB	-	AB	BB	-	BB	AB	AA	AA	AB	BB	AA	BB	AA	AB	AB	AB	-	AB	BB	BB	AB	-	AB	AB	BB	BB	AB	BB	AA	BB	AA	AA	BB	BB	BB	BB	AB	-	BB
186396_pos158	1	0	AA	AA	AB	BB	AA	AB	AB	AB	AB	AB	-	AB	-	-	AA	-	AB	BB	AA	-	AA	-	AB	AB	-	AB	BB	-	AB	AA	AB	-	BB	BB	AB	BB	AA	BB	AA	-	BB	-	BB	-	AB	AB	BB
188338_pos45	1	0	-	AA	-	BB	AA	-	AB	-	-	AB	BB	-	-	-	-	AB	-	-	-	BB	AA	AB	AB	-	AA	AB	BB	BB	-	-	-	-	-	-	AB	BB	AA	-	AA	AA	-	BB	BB	BB	-	-	-
189001_pos32	1	0	-	-	AB	BB	AA	AB	AB	AB	-	AB	BB	AB	BB	AB	AA	AB	-	BB	-	-	-	-	AB	AB	AA	-	BB	BB	AB	AA	AB	-	-	BB	AB	BB	AA	BB	AA	AA	BB	BB	BB	BB	AB	-	-
192311_pos38	1	0	-	AA	AB	BB	AA	AB	AB	AB	-	AB	BB	-	BB	-	AA	AB	AB	BB	AA	BB	AA	AB	AB	-	AA	AB	BB	BB	-	AA	AB	-	BB	BB	AB	BB	AA	-	AA	-	BB	BB	BB	BB	-	AB	-
200754_pos76	1	0	-	AA	-	BB	-	-	-	-	AB	AB	BB	AB	-	AB	AA	-	-	-	AA	BB	AA	AB	-	-	-	-	BB	BB	AB	-	-	AB	-	BB	AB	-	AA	BB	AA	-	BB	-	BB	BB	AB	AB	-
201555_pos168	1	0	AA	-	AB	-	AA	AB	AB	AB	AB	AB	BB	AB	BB	-	AA	AB	AB	BB	AA	BB	AA	AB	AB	AB	AA	AB	BB	BB	AB	AA	AB	AB	BB	BB	AB	BB	AA	BB	AA	AA	BB	BB	BB	BB	AB	AB	BB
203094_pos112	1	0	AA	AA	AB	BB	-	-	AB	-	-	-	-	AB	BB	-	-	-	AB	-	AA	-	-	AB	AB	AB	-	AB	BB	BB	AB	AA	-	-	BB	-	-	BB	AA	BB	AA	-	-	-	-	BB	-	AB	-
99460_pos174	1	2.4	AA	AA	AB	BB	AA	AB	AB	-	AB	AB	BB	AB	BB	AB	-	AB	AB	BB	AA	-	AA	AB	AB	AB	-	AB	BB	BB	AB	AA	AB	-	BB	-	AB	BB	AA	BB	AA	AA	BB	BB	BB	BB	AB	AB	BB
62408_pos197	1	2.4	-	-	-	-	-	-	-	-	-	-	-	-	BB	-	-	AB	AB	BB	-	-	-	AB	-	-	-	-	-	-	-	-	-	-	-	-	-	-	-	-	AA	-	-	-	-	-	AB	-	-
34541_pos240	1	2.4	AA	AA	AB	BB	AA	AB	AB	AB	AB	AB	BB	AB	BB	AB	AA	AB	-	-	-	BB	AA	AB	-	AB	-	AB	BB	-	AB	AA	AB	AB	BB	BB	-	BB	-	BB	AA	AA	BB	BB	BB	BB	-	AB	BB
46219_pos159	1	2.4	AA	AA	AB	-	AA	-	AB	-	AB	-	-	-	BB	AB	-	AB	-	-	AA	AB	-	-	AB	-	AA	AB	-	BB	AB	-	AB	AB	-	-	AB	BB	-	-	-	AA	BB	BB	BB	-	AB	AB	-
46219_pos170	1	2.4	AA	AA	AB	-	AA	-	AB	-	AB	-	-	-	BB	AB	-	AB	-	-	AA	AB	-	-	AB	-	AA	AB	-	BB	AB	-	AB	AB	-	-	AB	BB	-	-	-	AA	BB	BB	BB	-	AB	AB	-
59357_pos44	1	2.4	AA	AA	AB	BB	AA	-	AB	AB	-	AB	BB	AB	BB	AB	AA	AB	AB	BB	AA	-	AA	AB	AB	AB	AA	AB	-	BB	AB	-	-	AB	BB	BB	AB	BB	AA	BB	AA	AA	-	BB	-	-	AB	AB	BB
67219_pos31	1	2.4	-	-	-	-	-	-	AB	-	AB	AB	BB	AB	-	AB	-	AB	AB	BB	-	BB	-	-	-	AB	AA	-	-	-	-	-	AB	AB	-	-	AB	BB	-	BB	AA	AA	BB	BB	BB	BB	AB	AB	-
74077_pos122	1	2.4	AA	AA	-	BB	-	AB	-	-	-	-	BB	-	-	-	-	-	-	-	-	BB	AA	-	-	-	AA	AB	-	-	-	-	AB	AB	BB	-	AB	BB	AA	BB	-	AA	-	-	-	-	-	-	-
78319_pos163	1	2.4	AA	AA	-	BB	AA	AB	AB	AB	AB	AB	BB	-	BB	AB	AA	AB	AB	-	AA	BB	AA	AB	AB	AB	AA	AB	BB	BB	AB	AA	AB	AB	BB	BB	AB	BB	AA	-	AA	AA	-	BB	-	-	AB	-	BB
78319_pos262	1	2.4	AA	AA	AB	BB	AA	AB	AB	AB	AB	AB	BB	-	BB	AB	AA	AB	AB	-	AA	BB	AA	AB	AB	AB	AA	AB	BB	BB	AB	AA	AB	AB	BB	BB	AB	BB	AA	-	AA	AA	-	BB	-	-	AB	-	BB
86478_pos13	1	2.4	AA	AA	AB	BB	AA	AB	AB	AB	AB	-	BB	AB	BB	-	-	AB	AB	BB	-	-	-	AB	AB	AB	AA	AB	BB	BB	AB	AA	AB	-	BB	BB	AB	BB	AA	-	AA	AA	BB	-	-	BB	AB	AB	BB
86478_pos119	1	2.4	AA	AA	AB	BB	AA	AB	AB	AB	AB	-	BB	AB	BB	-	-	AB	AB	BB	-	-	-	AB	AB	AB	AA	AB	BB	BB	AB	AA	AB	-	BB	BB	AB	BB	AA	-	AA	AA	BB	-	-	BB	AB	AB	BB
98984_pos264	1	2.4	AA	AA	-	BB	AA	-	AB	-	AB	AB	BB	AB	-	AB	AA	-	-	-	AA	BB	AA	-	AB	AB	-	AB	BB	-	AB	AA	AB	AB	BB	BB	AB	BB	AA	BB	-	AA	BB	BB	BB	BB	-	AB	BB
101190_pos54	1	2.4	AA	AA	AB	BB	AA	AB	-	-	AB	AB	BB	-	BB	AB	AA	AB	AB	BB	AA	BB	AA	AB	AB	AB	AA	AB	BB	BB	-	AA	-	-	BB	BB	AB	BB	-	BB	AA	AA	BB	BB	BB	BB	AB	AB	-
101190_pos133	1	2.4	AA	AA	AB	BB	AA	AB	-	-	AB	AB	BB	-	BB	AB	AA	AB	AB	BB	AA	BB	AA	AB	AB	AB	AA	AB	BB	BB	-	AA	-	AB	BB	BB	AB	BB	-	BB	AA	AA	BB	BB	BB	BB	AB	AB	-
101190_pos146	1	2.4	AA	AA	AB	BB	AA	AB	-	-	AB	AB	BB	-	BB	AB	AA	AB	AB	BB	AA	BB	AA	AB	AB	AB	AA	AB	BB	BB	-	AA	-	-	-	-	AB	BB	-	BB	AA	AA	BB	BB	BB	BB	AB	AB	-
101190_pos228	1	2.4	AA	AA	AB	BB	AA	AB	-	-	AB	AB	BB	-	BB	AB	AA	AB	AB	BB	AA	BB	AA	AB	AB	AB	AA	AB	BB	BB	-	AA	-	-	-	-	AB	BB	-	BB	AA	AA	BB	BB	BB	BB	AB	AB	-
131589_pos132	1	2.4	AA	AA	AB	-	AA	AB	AB	-	AB	-	BB	AB	BB	AB	-	-	AB	BB	AA	BB	AA	AB	AB	AB	AA	AB	-	BB	AB	AA	-	AB	BB	BB	AB	-	AA	BB	AA	-	BB	BB	BB	BB	AB	AB	BB
132620_pos119	1	2.4	-	AA	AB	BB	AA	-	AB	AB	AB	AB	BB	AB	-	AB	AA	AB	AB	BB	AA	BB	AA	-	AB	AB	AA	AB	BB	BB	AB	AA	-	AB	BB	BB	AB	BB	AA	BB	AA	-	BB	BB	BB	BB	AB	AB	BB
136191_pos25	1	2.4	AA	AA	-	BB	AA	AB	AB	-	-	AB	-	AB	BB	AB	AA	-	AB	BB	AA	BB	AA	AB	AB	AB	AA	AB	BB	-	AB	AA	AB	-	BB	-	-	BB	AA	BB	-	AA	BB	BB	BB	BB	AB	AB	BB
136191_pos136	1	2.4	AA	AA	AB	BB	AA	AB	AB	-	-	AB	-	AB	BB	AB	AA	-	AB	BB	AA	BB	AA	AB	AB	AB	AA	AB	BB	-	AB	AA	AB	-	BB	-	-	BB	AA	BB	-	AA	BB	BB	BB	BB	AB	AB	BB
136191_pos183	1	2.4	AA	AA	-	BB	AA	AB	AB	-	-	AB	-	AB	BB	AB	AA	-	AB	BB	AA	BB	AA	AB	AB	AB	AA	AB	BB	-	AB	AA	AB	-	BB	-	-	BB	AA	BB	-	AA	BB	BB	BB	BB	AB	AB	BB
157511_pos247	1	2.4	AA	AA	-	BB	AA	AB	-	AB	AB	AB	-	AB	BB	AB	AA	-	-	-	AA	BB	AA	AB	AB	AB	AA	AB	BB	-	-	AA	-	AB	BB	-	-	BB	AA	-	AA	AA	-	-	BB	BB	AB	AB	BB
161760_pos244	1	2.4	AA	AA	-	BB	-	AB	AB	-	AB	AB	BB	-	BB	AB	AA	AB	AB	BB	-	BB	AA	AB	AB	AB	AA	-	BB	BB	AB	-	AB	-	BB	-	AB	-	-	BB	AA	AA	-	BB	BB	BB	AB	-	BB
172745_pos194	1	2.4	AA	AA	AB	BB	AA	AB	AB	BB	AB	AB	BB	AB	BB	AB	AA	-	AB	BB	AA	-	-	AB	AB	AB	-	AB	BB	BB	AB	AA	AB	AB	BB	BB	AB	BB	-	BB	AA	-	BB	BB	BB	BB	AB	AB	BB
199778_pos8	1	2.4	AA	-	AB	BB	AA	AB	-	AB	AB	-	BB	AB	-	AB	-	AB	AB	BB	AA	-	-	AB	AB	AB	AA	AB	BB	-	AB	-	-	AB	BB	BB	AB	BB	AA	BB	AA	AA	BB	-	-	BB	AB	AB	BB
199778_pos132	1	2.4	AA	-	AB	BB	AA	AB	-	AB	AB	-	BB	AB	-	AB	-	AB	AB	BB	AA	-	-	AB	AB	AB	AA	AB	BB	-	AB	-	-	AB	BB	BB	AB	BB	AA	BB	AA	AA	BB	-	-	BB	AB	AB	BB
201555_pos243	1	2.4	AA	-	AB	-	AA	AB	AB	AB	AB	AB	BB	AB	BB	-	AA	AB	AB	BB	AA	BB	AA	AB	AB	AB	AA	AB	BB	BB	AB	AA	AB	AB	BB	BB	AB	BB	AA	BB	AA	AA	BB	BB	BB	BB	AB	AB	BB
202779_pos99	1	2.4	-	AA	AB	BB	AA	AB	-	-	-	AB	BB	AB	BB	AB	AA	-	AB	BB	AA	BB	AA	AB	-	-	-	AB	BB	-	-	AA	AB	AB	BB	BB	AB	BB	AA	BB	AA	AA	-	BB	BB	-	AB	AB	BB
113716_pos55	1	4	AA	-	AB	BB	-	AB	AB	AB	AB	AB	BB	AB	-	AB	AA	AB	-	BB	AA	BB	AA	AB	AB	AB	AA	AB	BB	BB	AB	-	-	AB	BB	BB	AB	BB	AA	BB	AA	AA	BB	BB	BB	BB	AB	AB	AB
60489_pos42	1	4	-	AA	AB	BB	-	-	AB	-	-	-	BB	AB	BB	AB	AA	AB	-	-	-	-	AA	-	AB	-	AA	AB	BB	-	-	-	AB	AB	-	BB	-	BB	AA	-	AA	-	-	BB	-	BB	-	-	AB
63293_pos41	1	4	AA	AA	AB	BB	AA	AB	AB	-	AB	AB	BB	AB	BB	AB	-	AB	AB	BB	AA	BB	AA	AB	AB	AB	AA	AB	-	BB	AB	AA	AB	AB	BB	-	AB	BB	AA	BB	AA	-	BB	BB	BB	BB	AB	AB	AB
63293_pos171	1	4	AA	AA	AB	BB	AA	AB	AB	-	AB	AB	BB	AB	BB	AB	-	AB	AB	BB	AA	BB	AA	AB	AB	AB	AA	AB	-	BB	AB	AA	AB	AB	BB	-	AB	BB	AA	BB	AA	-	BB	BB	BB	BB	AB	AB	AB
63293_pos198	1	4	AA	AA	AB	BB	AA	AB	AB	-	AB	AB	BB	AB	BB	AB	-	AB	AB	BB	AA	BB	AA	AB	AB	AB	AA	AB	-	BB	AB	AA	AB	AB	BB	-	AB	BB	AA	BB	AA	-	BB	BB	BB	BB	AB	AB	AB
99651_pos169	1	4	-	AA	AB	BB	AA	AB	AB	AB	-	AB	BB	AB	BB	AB	AA	AB	AB	-	AA	BB	AA	AB	AB	AB	AA	-	BB	-	AB	-	AB	-	BB	BB	AB	-	AA	BB	AA	-	-	BB	-	BB	AB	AB	AB
103644_pos52	1	4	AA	-	AB	-	-	AB	AB	AB	AB	AB	-	AB	-	AB	AA	AB	AB	-	AA	BB	-	AB	AB	AB	-	AB	BB	-	AB	AA	AB	AB	BB	BB	AB	BB	AA	BB	AA	AA	BB	-	BB	BB	AB	AB	AB
103644_pos79	1	4	AA	-	AB	-	-	AB	AB	AB	AB	AB	-	AB	-	AB	AA	AB	AB	-	AA	BB	-	AB	AB	AB	-	AB	BB	-	AB	AA	AB	AB	BB	BB	AB	BB	AA	BB	AA	AA	BB	-	BB	BB	AB	AB	AB
103644_pos209	1	4	AA	-	AB	-	-	AB	AB	AB	AB	AB	-	AB	-	AB	AA	AB	AB	-	AA	BB	-	AB	AB	AB	-	AB	BB	-	AB	AA	AB	AB	BB	BB	AB	BB	AA	BB	AA	AA	BB	-	BB	BB	AB	AB	AB
103644_pos227	1	4	AA	-	AB	-	-	AB	AB	AB	AB	AB	-	AB	-	AB	AA	AB	AB	-	AA	BB	-	AB	AB	AB	-	AB	BB	-	AB	AA	AB	AB	BB	BB	AB	BB	AA	BB	AA	AA	BB	-	BB	BB	AB	AB	AB
114954_pos23	1	4	-	-	AB	BB	AB	-	-	-	-	-	BB	AB	BB	AB	AA	-	-	-	AA	BB	AA	-	-	-	-	AB	-	-	-	-	AB	AB	BB	-	-	BB	-	BB	-	-	BB	BB	BB	BB	-	AB	-
135112_pos79	1	4	-	AA	AB	-	AA	AB	AB	AB	AB	AB	-	-	-	-	-	AB	AB	BB	AA	-	-	AB	AB	AB	AA	-	-	-	AB	AA	AB	AB	BB	-	AB	BB	AA	-	AA	AA	-	-	-	BB	AB	-	AB
135112_pos199	1	4	-	AA	AB	-	AA	AB	AB	AB	AB	AB	-	-	-	-	-	AB	AB	BB	AA	-	-	AB	AB	AB	AA	-	-	-	AB	AA	AB	AB	BB	-	AB	BB	AA	-	AA	AA	-	-	-	BB	AB	-	AB
135795_pos53	1	4	-	AA	AB	BB	AA	-	AB	-	AB	AB	BB	-	BB	AB	AA	-	-	BB	AA	-	-	AB	AB	-	AA	AB	BB	BB	AB	AA	-	-	-	-	AB	-	AA	BB	AA	AA	BB	BB	BB	BB	AB	AB	AB
135795_pos173	1	4	-	AA	AB	BB	AA	-	AB	-	AB	AB	BB	-	BB	AB	AA	-	-	BB	AA	-	-	AB	AB	-	AA	AB	BB	BB	AB	AA	-	-	-	-	AB	-	AA	BB	AA	AA	BB	BB	BB	BB	AB	AB	AB
167317_pos126	1	4	AA	-	AB	BB	AA	AB	-	-	-	-	BB	-	-	-	-	-	-	-	AA	BB	-	-	-	-	-	-	BB	BB	AB	AA	BB	-	-	-	-	BB	-	-	-	AA	-	BB	-	-	-	-	-
168049_pos65	1	4	-	-	-	BB	AA	AB	AB	AA	-	-	-	-	-	-	-	AB	-	-	-	-	-	-	AB	AB	AA	AB	-	-	AB	AA	-	-	-	BB	AB	BB	AA	BB	AA	AA	-	BB	-	-	-	-	AB
183110_pos44	1	5.4	AA	AA	AB	BB	AA	-	AB	AB	-	-	BB	AB	BB	AB	-	-	AB	BB	AA	BB	AA	AB	AB	-	AA	AB	BB	BB	AB	AA	AB	-	BB	BB	AB	BB	AA	BB	AA	AA	BB	BB	-	BB	AB	AB	-
31123_pos107	1	5.4	AA	AA	AB	BB	-	AB	AB	AB	AB	AB	-	AB	BB	AB	-	BB	AB	BB	-	BB	-	-	AB	AB	-	AB	BB	BB	AB	AA	AB	AB	BB	BB	AB	BB	AA	BB	-	AA	-	BB	-	BB	AB	AB	AB
34704_pos71	1	5.4	-	AA	AB	BB	AA	-	-	-	-	-	BB	AB	-	AB	-	-	-	BB	AA	BB	AA	-	-	-	AA	AB	BB	-	-	AA	AB	-	BB	-	AB	BB	AA	-	AA	AA	-	BB	BB	BB	BB	AB	BB
91858_pos172	1	5.4	-	AA	AB	BB	AA	AA	-	-	-	BB	BB	AB	BB	AB	-	AB	BB	BB	AA	BB	AA	AB	AB	-	AA	-	BB	-	AB	AA	AB	AB	-	BB	-	-	AA	BB	AA	AA	-	BB	BB	BB	AB	AB	-
91858_pos173	1	5.4	-	AA	AB	BB	AA	AA	AB	-	-	BB	BB	AB	BB	AB	-	AB	BB	BB	AA	BB	AA	AB	AB	-	AA	-	BB	-	AB	AA	AB	AB	-	BB	-	-	AA	BB	AA	AA	-	BB	BB	BB	AB	AB	-
115632_pos2	1	5.4	-	-	AB	BB	AA	-	AB	-	-	-	BB	-	BB	AB	AA	-	AB	BB	-	-	AA	-	AB	AA	-	-	BB	-	-	AA	AB	AB	BB	-	-	BB	AA	BB	-	-	BB	BB	BB	BB	-	AA	-
115632_pos94	1	5.4	-	-	AB	BB	AA	-	AB	-	-	-	BB	-	BB	AB	AA	-	AB	BB	-	-	AA	-	AB	AA	-	-	BB	-	-	AA	AB	AB	BB	-	-	BB	AA	BB	-	-	BB	BB	BB	BB	-	AA	-
131630_pos150	1	5.4	AA	AA	AB	BB	AA	AB	AB	-	AB	AB	BB	-	BB	-	AA	AA	AB	BB	AA	-	-	AB	AB	AB	-	-	BB	BB	AA	-	AB	-	BB	-	AB	-	-	BB	-	AA	BB	-	BB	-	AB	-	-
159103_pos123	1	5.4	-	AA	AB	BB	AA	AB	-	-	-	AB	BB	AB	BB	AB	AA	-	AA	BB	AA	BB	AA	AB	AB	-	AA	AB	BB	BB	AB	AA	AB	-	-	BB	AB	BB	-	BB	AA	AA	BB	-	BB	BB	-	AB	BB
163457_pos159	1	5.4	AA	AA	-	BB	-	AB	AB	-	AA	AB	BB	AB	BB	AB	-	AB	AB	BB	-	BB	-	-	AB	AB	AA	AB	-	BB	-	AA	-	-	BB	-	AB	BB	-	-	AA	AA	BB	-	BB	-	AB	-	-
91813_pos20	1	7.3	AA	AA	AB	BB	AA	AB	AB	-	AB	AB	BB	AB	BB	-	AA	AB	AB	BB	AA	BB	AA	AB	AB	-	AA	AB	-	BB	AB	AA	AB	AB	BB	BB	AB	BB	AA	BB	AA	AA	BB	BB	BB	BB	AB	AB	AB
74366_pos183	1	7.3	AA	AA	AB	BB	-	AB	AB	AB	AB	AB	-	-	-	-	-	-	-	-	-	-	-	-	-	-	-	-	-	BB	AB	AA	AB	AB	BB	BB	AB	BB	-	-	-	-	-	-	-	-	-	-	-
100483_pos67	1	7.3	AA	AA	-	-	AA	AB	AB	AB	AB	AB	-	-	-	-	-	-	-	-	-	-	-	-	-	-	-	-	-	BB	AB	AA	AB	AB	BB	BB	AB	BB	-	-	-	-	-	-	-	-	-	-	-
9009_pos74	1	7.3	-	AA	-	BB	AA	-	AB	AB	-	AB	BB	AB	BB	AB	AA	AB	-	BB	AA	BB	AA	AB	AB	AB	AA	AB	BB	BB	AB	AA	AB	AB	BB	BB	AB	BB	AA	BB	AA	AA	BB	BB	BB	BB	AB	AB	AB
9390_pos226	1	7.3	AA	AA	AB	BB	AA	-	AB	AB	AB	AB	-	-	BB	AB	AA	-	AB	BB	AA	BB	-	AB	-	AB	AA	AB	BB	-	AB	AA	AB	AB	BB	BB	AB	-	AA	BB	AA	AA	BB	BB	BB	-	-	AB	-
23750_pos96	1	7.3	AA	AA	-	BB	-	AB	AB	AB	AB	AB	BB	AB	BB	-	AA	-	AB	BB	-	BB	-	AB	AB	AB	AA	AB	BB	BB	AB	AA	AB	AB	BB	BB	-	BB	AA	-	-	AA	BB	BB	BB	BB	AB	AB	-
40928_pos131	1	7.3	AA	AA	AB	BB	AA	AB	AB	-	AB	AB	BB	AB	BB	AB	AA	AB	AB	BB	AA	BB	AA	AB	AB	AB	AA	AB	BB	BB	AB	-	AB	AB	BB	BB	AB	BB	AA	BB	AA	AA	BB	BB	BB	-	AB	AB	AB
74383_pos25	1	7.3	AA	AA	AB	BB	AA	-	AB	AB	-	AB	-	AB	BB	-	AA	AB	-	-	-	-	-	AB	AB	-	AA	AB	BB	-	AB	AA	AB	AB	-	BB	AB	-	AA	BB	AA	-	BB	-	-	BB	AB	AB	AB
74383_pos269	1	7.3	AA	AA	AB	BB	AA	-	AB	AB	-	AB	-	AB	BB	-	AA	AB	-	-	-	-	-	AB	AB	-	AA	AB	BB	-	AB	AA	AB	AB	-	BB	AB	-	AA	BB	AA	-	BB	-	-	BB	AB	AB	AB
84774_pos22	1	7.3	AA	AA	AB	BB	AA	AB	AB	-	AB	AB	-	AB	BB	AB	-	AB	AB	BB	AA	-	-	AB	-	AB	AA	AB	BB	BB	AB	AA	AB	AB	BB	BB	AB	-	AA	BB	AA	-	BB	-	-	BB	AB	AB	AB
84774_pos51	1	7.3	AA	AA	AB	BB	AA	AB	AB	-	AB	AB	-	AB	BB	AB	-	AB	AB	BB	AA	-	-	AB	-	AB	AA	AB	BB	BB	AB	AA	AB	AB	BB	BB	AB	-	AA	BB	AA	-	BB	-	-	BB	AB	AB	AB
84774_pos266	1	7.3	AA	AA	AB	BB	AA	AB	AB	-	AB	AB	-	AB	BB	AB	-	AB	AB	BB	AA	-	-	AB	-	AB	AA	AB	BB	BB	AB	AA	AB	AB	BB	BB	AB	-	AA	BB	AA	-	BB	-	-	BB	AB	AB	AB
154834_pos121	1	7.3	AA	AA	-	BB	AA	AB	AB	AB	-	AB	BB	AB	BB	AB	AA	AB	-	BB	AA	BB	AA	AB	AB	AB	AA	AB	BB	BB	AB	AA	-	AB	BB	BB	AB	-	AA	BB	AA	AA	BB	BB	BB	BB	AB	-	AB
157150_pos3	1	7.3	AA	AA	-	BB	AA	AB	-	AB	AB	AB	BB	-	-	AB	AA	AB	AB	BB	AA	BB	AA	AB	-	AB	AA	AB	BB	BB	AB	AA	AB	-	BB	BB	AB	BB	AA	BB	AA	AA	-	BB	BB	BB	-	AB	AB
161978_pos48	1	7.3	AA	AA	AB	BB	AA	-	AB	AB	AB	AB	BB	AB	BB	AB	-	AB	-	BB	-	-	AA	AB	AB	AB	AA	AB	BB	BB	AB	AA	AB	AB	-	BB	-	BB	AA	-	AA	-	-	-	BB	-	AB	AB	AB
164134_pos239	1	7.3	AA	AA	-	BB	AA	-	-	-	AB	-	-	-	BB	AB	AA	-	AB	BB	AA	BB	AA	-	-	AB	AA	-	BB	BB	AB	AA	AB	-	-	BB	-	BB	AA	BB	AA	-	BB	BB	-	BB	-	-	AB
191357_pos58	1	7.3	-	AA	AB	BB	-	-	AB	-	-	-	-	-	BB	BB	-	-	AB	BB	-	-	AA	AB	AB	BB	AA	AB	BB	BB	AB	-	-	AB	BB	-	AB	BB	AA	BB	AA	-	BB	BB	BB	-	AB	AB	-
81642_pos121	1	8.1	-	-	AB	BB	AA	AB	AB	AB	AB	AB	BB	AB	BB	AB	AA	AB	-	BB	AA	BB	AA	AB	-	AB	-	AB	BB	-	AB	AA	AB	-	BB	BB	-	BB	AA	BB	AA	AA	BB	BB	BB	BB	AB	AB	AB
18386_pos78	1	8.1	AA	AA	AB	BB	AB	AB	AB	-	-	AB	BB	AB	BB	-	AA	AB	AB	BB	AA	BB	-	AB	AB	AB	-	AB	BB	BB	AB	AA	AB	AB	BB	BB	-	BB	-	BB	AB	AA	-	-	-	BB	AB	AB	AB
48263_pos96	1	8.1	-	AA	-	BB	-	-	-	-	-	AB	BB	AB	-	AB	AA	-	-	-	-	BB	AA	AB	-	AB	-	-	-	-	BB	-	-	BB	-	BB	-	BB	-	-	-	AA	-	BB	-	-	-	-	-
91400_pos162	1	8.1	AB	AA	AB	BB	-	-	AB	-	AB	AB	-	AB	BB	-	-	AB	-	-	AA	BB	-	AB	AB	AB	-	AB	BB	-	AB	-	AB	-	-	BB	AB	BB	AA	BB	-	AA	AB	BB	BB	-	AB	-	AB
180891_pos130	1	8.1	-	AA	AB	BB	AA	AB	-	-	-	AB	BB	-	BB	AB	-	AB	AB	-	AA	BB	-	AB	BB	AB	AA	AB	BB	BB	AB	AA	-	-	-	-	AB	BB	AA	BB	AA	AA	BB	BB	BB	BB	-	AB	-
180891_pos134	1	8.1	-	AA	AB	BB	AA	AB	-	-	-	AB	BB	-	BB	AB	-	AB	AB	-	AA	BB	-	AB	BB	AB	AA	AB	BB	BB	AB	AA	-	-	-	-	AB	BB	AA	BB	AA	AA	BB	BB	BB	BB	-	AB	-
180891_pos166	1	8.1	-	AA	AB	BB	AA	AB	-	-	-	AB	BB	-	BB	AB	-	AB	AB	-	AA	BB	-	AB	BB	AB	AA	AB	BB	BB	AB	AA	-	-	-	-	AB	BB	AA	BB	AA	AA	BB	BB	BB	BB	-	AB	-
50356_pos191	1	8.3	-	AA	AB	BB	AA	AB	AB	AB	AB	AB	BB	AB	-	AB	AA	AB	AB	-	AA	BB	AA	AB	AB	AB	AA	AB	BB	BB	AB	AA	AB	AB	BB	BB	AB	BB	-	BB	AA	AA	BB	BB	BB	BB	AB	AB	AB
22896_pos66	1	8.3	AA	AA	-	BB	-	-	-	-	-	AB	BB	AB	BB	-	-	-	AB	BB	AA	BB	AA	-	-	-	AA	-	BB	-	-	AA	AB	AB	BB	BB	-	BB	AA	BB	-	AA	BB	-	BB	BB	-	AB	-
22896_pos105	1	8.3	AA	AA	-	BB	-	-	-	-	-	AB	BB	AB	BB	-	-	-	AB	BB	AA	BB	AA	-	-	-	AA	-	-	-	-	AA	AB	AB	BB	BB	-	BB	AA	BB	-	AA	BB	-	BB	BB	-	AB	-
43250_pos206	1	8.3	AA	AA	AB	-	AA	AB	AB	AB	-	AB	BB	AB	BB	-	AA	AB	AB	-	AA	BB	AA	AB	AB	AB	AA	AB	BB	BB	AB	AA	-	AB	BB	-	-	-	AA	BB	-	-	BB	BB	BB	-	AB	AB	AB
48083_pos235	1	8.3	AA	AA	-	BB	-	AB	AB	AB	AB	AB	BB	AB	BB	-	AA	-	AB	-	AA	-	AA	AB	-	AB	-	AB	BB	BB	AB	-	AB	AB	BB	-	AB	BB	-	BB	AA	-	BB	BB	BB	BB	AB	AB	-
48083_pos245	1	8.3	AB	AA	-	BB	-	AB	AB	AB	AB	AB	BB	AB	BB	-	AA	-	AB	-	AA	-	AA	AB	-	AB	-	AB	BB	BB	AB	-	AB	AB	BB	-	AB	BB	-	BB	AA	-	BB	BB	BB	BB	AB	AB	-
142015_pos94	1	8.3	AA	AA	AB	BB	AA	AB	AB	-	AB	AB	BB	AB	BB	AB	AA	AB	AB	BB	AA	BB	AA	-	AB	-	AA	AB	BB	BB	AB	AA	AB	AB	BB	BB	-	BB	AA	BB	AA	AA	BB	BB	BB	BB	AB	AB	AB
8826_pos23	1	8.3	AA	-	AB	BB	AA	AB	AB	-	AB	AB	BB	AB	BB	AB	AA	AB	AB	BB	AA	BB	AA	AB	AB	-	-	AB	BB	BB	AB	AA	AB	-	-	BB	AB	BB	AA	BB	AA	AA	BB	BB	BB	BB	AB	AB	AB
104808_pos166	1	8.3	AA	AA	AB	BB	AA	AB	-	AB	AB	AB	-	-	-	-	-	-	-	-	-	-	-	-	-	-	-	-	-	BB	AB	AA	AB	AB	BB	BB	AB	BB	-	-	-	-	-	-	-	-	-	-	-
14614_pos29	1	8.3	-	-	-	-	-	-	-	-	-	AB	BB	AB	-	-	-	-	-	BB	AA	-	AA	-	-	-	-	-	-	BB	AB	-	AB	-	-	BB	-	-	-	-	AA	-	-	-	-	BB	-	-	-
24236_pos90	1	8.3	AA	AA	-	-	AA	-	AB	-	-	-	BB	AB	BB	AB	AA	-	-	-	AA	BB	-	AB	-	-	-	-	BB	-	AB	AA	-	AB	-	-	AB	-	AA	BB	AA	AA	BB	BB	-	BB	AB	AB	-
24236_pos237	1	8.3	AA	AA	-	-	AA	-	AB	-	-	-	BB	AB	BB	AB	AA	-	-	-	AA	BB	-	AB	-	-	-	-	BB	-	AB	AA	-	AB	-	-	AB	-	AA	BB	AA	AA	BB	BB	-	BB	AB	AB	-
24236_pos258	1	8.3	AA	AA	-	-	AA	-	AB	-	-	-	BB	AB	BB	AB	AA	-	-	-	AA	BB	-	AB	-	-	-	-	BB	-	AB	AA	-	AB	-	-	AB	-	AA	BB	AA	AA	BB	BB	-	BB	AB	AB	-
53723_pos122	1	8.3	-	-	-	-	-	AB	AB	-	AB	AB	-	AB	-	AB	AA	-	-	BB	AA	BB	-	-	AB	AB	-	AB	BB	-	AB	AA	AB	AB	BB	-	AB	BB	-	BB	-	AA	BB	BB	-	BB	AB	AB	AB
100099_pos66	1	9	AA	AA	AB	BB	AA	AB	AB	-	-	-	BB	AB	BB	AB	AA	-	AB	BB	AA	BB	AA	AB	AB	AB	AA	AB	BB	BB	AB	AA	AB	AB	BB	BB	AB	BB	AA	BB	AA	AA	BB	BB	BB	BB	AB	AB	-
11486_pos178	1	9	AA	AA	BB	BB	-	-	-	-	-	-	BB	AB	-	-	-	-	AB	-	AA	BB	AA	-	AB	-	-	AB	-	BB	-	-	AB	AB	-	-	AB	BB	-	BB	-	AA	-	-	BB	-	AB	-	-
25354_pos7	1	9	AA	AA	AB	BB	AA	AB	-	AB	AB	BB	BB	-	BB	-	-	-	-	BB	AA	BB	AA	AB	AB	AB	AA	AB	BB	-	AB	AA	-	-	BB	BB	AB	BB	AA	BB	AA	AA	BB	-	BB	-	AB	AB	BB
25354_pos18	1	9	AA	AA	AB	BB	AA	-	-	AB	AB	BB	BB	-	BB	-	-	-	-	BB	AA	BB	AA	AB	AB	AB	AA	AB	BB	-	AB	AA	-	-	BB	BB	AB	BB	AA	BB	AA	AA	BB	-	BB	-	AB	AB	BB
53242_pos111	1	9	AA	AA	-	BB	AA	AB	-	-	-	-	-	AB	-	AB	AA	BB	BB	-	AA	BB	AA	AB	-	-	-	-	-	-	-	-	AB	AB	-	-	AB	-	AA	BB	-	AA	BB	BB	BB	BB	-	AB	BB
70174_pos44	1	9	AA	AA	-	BB	AA	AB	AB	-	-	AB	BB	AB	BB	AB	AA	-	AB	BB	AA	BB	AA	-	AB	AB	AA	AB	BB	BB	AB	-	AB	AB	BB	BB	AB	BB	AA	BB	AA	AA	-	BB	-	BB	AB	AB	BB
73285_pos112	1	9	AA	AA	AB	BB	AA	AB	-	-	AB	AB	BB	AB	BB	AB	AA	AB	-	BB	AA	BB	-	AB	AB	-	-	AB	BB	-	AB	AA	-	AB	BB	BB	AB	BB	AA	BB	AA	AA	BB	BB	BB	BB	AB	AB	BB
76094_pos90	1	9	AA	AA	AB	BB	AA	AB	AB	AB	-	AB	BB	-	BB	AB	AA	-	-	BB	AA	BB	AA	AB	AB	AB	AA	AB	-	BB	AB	AA	AB	AB	BB	BB	AB	BB	AA	-	AA	-	BB	-	BB	BB	AB	-	BB
76094_pos106	1	9	AA	AA	AB	BB	AA	AB	AB	AB	-	AB	BB	-	BB	AB	AA	-	-	BB	AA	BB	AA	AB	AB	AB	AA	AB	-	BB	AB	AA	AB	AB	BB	BB	AB	BB	AA	-	AA	-	BB	-	BB	BB	AB	-	BB
86334_pos162	1	9	AA	AA	AB	BB	AA	AB	AB	AB	AB	AB	BB	AB	BB	-	-	AB	AB	BB	AA	BB	-	AB	AB	AB	AA	AB	BB	BB	AB	AA	AB	-	BB	BB	AB	BB	AA	-	AA	AA	-	-	-	-	AB	-	BB
100099_pos97	1	9	AA	AA	AB	BB	AA	AB	AB	-	-	-	BB	AB	BB	AB	AA	-	AB	BB	AA	BB	AA	AB	AB	AB	AA	AB	BB	BB	AB	AA	AB	AB	BB	BB	AB	BB	AA	BB	AA	AA	BB	BB	BB	BB	AB	AB	-
109281_pos83	1	9	AA	AA	AB	BB	-	AB	AB	-	-	AB	BB	AB	-	AB	AA	AB	AB	BB	-	BB	AA	-	AB	AB	AA	AB	BB	BB	AB	-	AB	-	BB	BB	AB	BB	AA	BB	AA	-	BB	BB	-	BB	AB	-	AB
158937_pos159	1	9	AA	AA	AB	BB	AA	AB	-	-	AB	AB	BB	-	BB	AB	AA	BB	AB	BB	AA	BB	AA	AB	-	-	AA	-	BB	-	AB	AA	AB	AB	BB	BB	AB	BB	AA	BB	-	AA	BB	BB	BB	-	AB	AB	AB
161760_pos120	1	9	AA	AA	-	BB	-	AB	AB	-	AB	AB	BB	-	BB	AB	AA	AB	AB	BB	-	BB	AA	AB	AB	AB	AA	-	BB	BB	AB	-	AB	-	BB	-	AB	-	-	BB	AA	AA	-	BB	BB	BB	AB	-	BB
179187_pos111	1	9	AA	AA	AB	BB	AA	-	AB	-	-	AB	BB	AB	BB	-	AA	-	AB	-	AA	BB	AA	AB	-	-	AA	AB	BB	-	-	AA	-	-	-	BB	AB	-	-	-	AA	AA	-	-	BB	BB	AB	-	BB
179187_pos189	1	9	AA	AA	AB	BB	-	-	AB	-	-	AB	BB	AB	BB	-	AA	-	AB	-	AA	BB	AA	AB	-	-	AA	AB	BB	-	-	AA	-	-	-	BB	AB	-	-	-	AA	AA	-	-	BB	BB	AB	-	BB
179383_pos15	1	9	AA	AA	AB	BB	AA	AB	AB	-	AB	AB	BB	-	BB	AB	-	-	AB	BB	AA	BB	AA	AB	AB	AB	AA	AB	BB	BB	-	AA	-	-	BB	BB	AB	BB	AA	-	AA	AA	-	-	-	BB	-	AB	BB
179383_pos62	1	9	AA	AA	AB	BB	AA	AB	AB	-	AB	AB	BB	-	BB	AB	-	-	AB	BB	AA	BB	AA	AB	AB	AB	AA	AB	BB	BB	-	AA	-	-	BB	BB	AB	BB	AA	-	AA	AA	-	-	-	BB	-	AB	BB
179383_pos173	1	9	AA	AA	AB	BB	AA	AB	-	-	AB	AB	BB	-	BB	AB	-	-	AB	BB	AA	BB	AA	AB	AB	AB	AA	AB	BB	BB	-	AA	-	-	BB	BB	-	BB	AA	-	AA	AA	-	-	-	BB	-	AB	BB
208098_pos3	1	9	AA	AA	AB	BB	AA	AB	AB	AB	AB	AB	BB	AB	BB	AB	-	AB	AB	-	AA	-	-	AB	AB	AB	AA	AB	BB	BB	AB	AA	AB	-	BB	BB	AB	BB	AA	-	AA	AA	BB	BB	-	BB	AB	AB	AB
15820_pos195	1	10.3	AA	AA	AB	BB	AA	AB	AB	AB	-	AB	-	AB	BB	AB	-	AB	AB	BB	AA	BB	-	AB	AB	AB	AA	AB	BB	BB	AB	AA	AB	AB	-	BB	AB	BB	AA	BB	AA	AA	BB	BB	BB	BB	AB	-	AB
24704_pos208	1	10.3	AA	-	AB	BB	AA	AB	AB	AB	BB	AB	BB	AB	BB	AB	AB	AB	AB	BB	AA	-	-	AB	AB	-	-	AB	BB	BB	AB	AA	-	AB	BB	BB	AB	BB	AA	-	AA	AA	BB	BB	BB	BB	AB	AB	-
24704_pos211	1	10.3	AA	-	AB	BB	AA	AB	AB	AB	BB	AB	BB	AB	BB	AB	AB	AB	AB	BB	AA	-	-	AB	AB	-	-	AB	BB	BB	AB	AA	-	AB	BB	BB	AB	BB	AA	-	AA	AA	BB	BB	BB	BB	AB	AB	-
36336_pos99	1	10.3	AA	AA	AB	BB	AA	AB	AB	AB	AB	-	BB	AB	BB	AB	AB	-	AB	-	AA	BB	AA	AB	AB	-	AA	AB	BB	-	AB	AA	-	AB	BB	BB	AB	-	AA	BB	AA	AA	BB	-	BB	BB	-	AB	AB
39260_pos257	1	10.3	-	AA	AB	BB	-	AB	AB	AB	AB	AB	BB	AB	BB	AB	AA	-	AB	BB	-	-	AA	AB	AB	AB	AA	AB	BB	-	-	-	AB	-	AB	-	AB	BB	AA	AB	AA	AA	-	AB	-	-	AB	AB	AB
107251_pos235	1	10.3	AA	AA	AB	BB	AA	-	AB	AB	AB	AB	BB	AB	BB	AB	AB	-	AB	BB	AA	BB	AA	AB	AB	-	AA	AB	BB	BB	-	AA	-	-	BB	BB	AB	-	AA	BB	AA	AA	BB	BB	BB	BB	AB	AB	AB
131605_pos92	1	10.3	-	-	AB	BB	-	AB	AB	-	AB	-	BB	AB	BB	-	AA	AB	-	BB	AA	BB	-	AB	AB	AB	AA	AB	BB	BB	AB	-	-	-	-	BB	-	BB	AA	BB	AA	AA	BB	-	-	BB	AB	AA	-
195843_pos113	1	10.3	AA	AA	-	BB	-	-	AB	AB	-	AB	-	-	BB	-	-	-	AB	BB	-	BB	AA	AB	AB	-	-	AB	BB	BB	-	-	-	-	-	-	-	BB	AA	-	AA	AA	BB	-	-	-	-	BB	-
202202_pos197	1	10.3	AA	AA	AB	BB	AA	AB	AB	AB	AB	AB	-	AB	BB	AB	AA	AB	AB	BB	AA	BB	-	-	AB	-	AA	AB	BB	BB	AB	AA	AB	-	AB	BB	AB	BB	AA	-	AA	AA	-	BB	BB	BB	AB	AB	AB
63293_pos23	1	11	AA	AA	AB	BB	AA	AB	AB	-	AB	AB	BB	AB	BB	AB	-	AB	AB	BB	AA	BB	AA	AB	AB	AB	AA	AB	-	BB	AB	AA	AB	AB	BB	-	AB	BB	AA	BB	AA	-	BB	BB	BB	BB	AB	AB	AB
11486_pos231	1	11	AA	AA	BB	BB	-	-	-	-	-	-	BB	AB	-	AB	AB	-	AB	-	AA	BB	AA	-	AB	-	-	AB	-	BB	-	-	AB	AB	-	-	AB	BB	-	BB	-	AA	-	-	BB	-	AB	-	-
74383_pos240	1	11	AA	AA	AB	BB	AA	-	AB	AB	-	AB	-	AB	BB	-	AA	AB	-	-	-	-	-	AB	AB	-	AA	AB	BB	-	AB	AA	AB	AB	-	BB	AB	-	AA	BB	AA	-	BB	-	-	BB	AB	AB	AB
143370_pos109	1	11	AA	AA	-	BB	-	-	-	-	AB	AB	-	AB	-	-	AB	AB	AB	-	-	-	-	-	AB	-	-	AB	BB	-	-	AA	-	-	-	-	AB	BB	-	-	-	AB	BB	-	-	-	-	-	-
144113_pos198	1	11	-	AA	BB	-	AA	AB	AB	-	AB	-	BB	AB	-	AB	AA	-	-	BB	-	BB	AA	AB	BB	AB	AA	AB	BB	-	AB	-	AB	AB	BB	BB	AB	-	-	BB	AA	AA	BB	BB	-	BB	AB	AB	-
144113_pos217	1	11	-	AA	BB	-	AA	AB	AB	-	AB	-	BB	AB	-	AB	AA	-	-	BB	-	BB	AA	AB	BB	AB	AA	AB	BB	-	AB	-	AB	AB	BB	BB	AB	-	-	BB	AA	AA	BB	BB	-	BB	AB	AB	-
144113_pos258	1	11	-	AA	-	-	AA	AB	AB	-	AB	AB	BB	AB	-	AB	AA	-	-	BB	-	BB	AA	AB	BB	AB	AA	AB	BB	-	AB	-	AB	AB	BB	BB	AB	-	-	BB	AA	AA	BB	BB	-	BB	AB	AB	-
144113_pos259	1	11	-	AA	-	-	AA	AB	AB	-	AB	AB	BB	AB	-	AB	AA	-	-	BB	-	BB	AA	AB	BB	AB	AA	AB	BB	-	AB	-	AB	AB	BB	BB	AB	-	-	BB	AA	AA	BB	BB	-	BB	AB	AB	-
144113_pos269	1	11	-	AA	-	-	AA	AB	AB	-	AB	AB	BB	AB	-	AB	AA	-	-	BB	-	BB	AA	AB	-	AB	AA	AB	BB	-	AB	-	AB	AB	BB	BB	AB	-	-	BB	AA	AA	BB	BB	-	BB	AB	AB	-
175604_pos42	1	11	AA	AA	AB	BB	AA	AB	AB	-	AB	AB	BB	AB	BB	AB	AA	AB	AB	BB	AA	BB	AA	AB	AB	AB	AA	AB	BB	BB	AB	-	AB	-	BB	BB	AB	BB	AA	BB	AA	AA	BB	BB	BB	BB	AB	AB	-
12747_pos64	1	11	AA	AA	AB	BB	AA	-	-	-	-	-	BB	AB	-	-	AA	AB	-	-	AA	BB	-	-	AB	AB	-	-	-	BB	-	-	AB	-	-	BB	AB	BB	AA	BB	-	-	BB	BB	BB	BB	AB	AB	-
15037_pos190	1	11	AA	AA	AB	BB	AA	AB	AB	AB	AB	-	BB	AB	BB	AB	AA	AB	AB	BB	AA	BB	AA	AB	AB	AB	AA	AB	BB	BB	AB	AA	AB	AA	-	BB	-	BB	-	BB	AA	AA	BB	BB	BB	BB	AB	AB	BB
121919_pos177	1	11	AA	AA	AB	BB	AA	AB	AB	AB	AB	-	BB	AB	BB	AB	AA	AB	AB	BB	AA	BB	AA	AB	AB	-	AA	AB	-	BB	AB	AA	AB	AB	BB	BB	AB	BB	-	-	AA	AA	BB	BB	BB	BB	-	AB	AB
167169_pos21	1	11	-	AA	-	BB	AA	-	-	-	-	AB	-	-	BB	-	AA	-	AB	BB	AA	BB	-	AB	AB	BB	-	AB	BB	BB	-	AA	-	-	BB	BB	AB	BB	AA	BB	-	AA	-	BB	BB	BB	AB	-	BB
168049_pos91	1	11	-	-	-	BB	AA	AB	AB	AA	-	AB	-	-	-	-	-	AB	-	-	-	-	-	-	AB	AB	AA	AB	-	-	AB	AA	-	-	-	BB	AB	BB	AA	BB	AA	AA	-	BB	-	-	-	-	AB
185183_pos1	1	11	AA	AA	AB	-	AA	-	AB	AB	AB	AB	-	AB	-	-	AA	-	-	-	AA	BB	-	AB	-	AB	-	AB	BB	-	AB	AA	AB	-	BB	BB	AB	BB	AA	-	AA	AA	BB	BB	-	BB	AB	AB	BB
164300_pos128	1	11.7	AA	AA	AB	BB	AA	AB	AB	AB	AB	AB	BB	AB	BB	AB	AA	AB	AB	BB	AA	BB	AA	AB	AB	AB	AA	AB	BB	BB	AB	AA	AB	AB	BB	BB	AB	BB	AA	BB	AA	AA	BB	BB	BB	-	AB	AB	AB
56527_pos214	1	11.7	AA	AA	AB	-	AA	AB	AB	AB	AB	AB	BB	AB	BB	AB	AA	-	-	BB	AA	BB	AA	AB	AB	AB	-	AB	BB	BB	AB	-	AB	AB	-	-	AB	BB	AA	BB	AA	AA	-	BB	BB	BB	AB	AB	AB
92603_pos23	1	11.7	AA	AA	AB	BB	AA	-	AB	-	-	-	BB	-	BB	-	AA	AB	AB	-	AA	-	-	AB	AB	AB	AA	AB	BB	BB	-	AA	AB	AB	BB	BB	AB	BB	AA	BB	AA	AA	BB	BB	BB	BB	AB	AB	AB
33935_pos155	1	12.1	AA	AA	AB	BB	-	AB	AB	AB	AB	AB	BB	-	BB	AB	AA	AB	-	BB	AA	BB	AA	AB	AB	AB	AA	AB	BB	-	AB	AA	AB	AB	BB	-	AB	BB	AA	BB	AA	AA	BB	BB	BB	-	AB	-	BB
1133_pos144	1	12.1	-	AA	AB	BB	-	AB	AB	-	-	AB	-	-	-	-	-	-	-	-	-	-	-	-	-	-	-	-	-	-	AB	AA	-	AB	BB	BB	AB	BB	-	-	-	-	-	-	-	-	-	-	-
28040_pos249	1	12.1	AA	AA	AB	BB	AA	AB	AB	AB	AB	-	BB	-	BB	-	AA	AB	BB	BB	AA	BB	AA	AB	AB	AB	-	AB	BB	AB	AB	AA	-	AB	BB	BB	AB	BB	-	BB	AA	AA	BB	BB	BB	BB	-	AB	-
139440_pos100	1	12.1	AA	AA	AB	BB	AA	AB	-	-	AB	AB	BB	AB	-	AB	AA	AB	AB	BB	AA	BB	-	BB	AB	-	AA	AB	BB	-	AB	AA	-	-	BB	BB	AB	-	AA	BB	AA	AA	BB	BB	BB	BB	-	-	BB
50879_pos18	1	12.5	AA	AA	-	BB	AA	-	AB	AB	-	AB	BB	AB	BB	AB	AA	AB	AB	BB	AA	BB	AA	AB	AB	AB	AA	AB	BB	-	AB	AA	AB	-	-	BB	AB	-	AA	BB	-	AA	BB	BB	BB	BB	AB	AB	-
128262_pos121	1	12.5	-	AA	-	-	-	-	-	-	BB	-	BB	AB	BB	-	AA	-	AB	BB	-	BB	AA	-	AB	AB	AA	AB	-	-	-	-	-	AB	-	-	AB	BB	-	BB	AA	AA	BB	BB	BB	BB	AB	-	-
129730_pos36	1	12.5	AA	AA	AB	BB	AA	AB	AB	-	-	-	BB	-	BB	AB	AA	AB	-	BB	AA	BB	AA	-	AB	AB	-	AB	AB	BB	AB	AA	AB	-	BB	-	AB	-	-	-	AB	AA	BB	BB	BB	BB	AB	AB	-
129730_pos51	1	12.5	AA	AA	AB	BB	AA	AB	AB	-	-	-	BB	-	BB	AB	AA	AB	-	BB	AA	BB	AA	-	AB	AB	-	AB	AB	BB	AB	AA	AB	-	BB	-	AB	-	-	-	AB	AA	BB	BB	BB	BB	AB	AB	-
135309_pos149	1	12.5	AA	AA	AB	BB	AA	AB	-	AB	-	AB	BB	AB	BB	AB	AA	AB	AB	BB	AA	BB	AA	AB	-	AB	AA	-	BB	BB	AB	AA	-	AB	BB	BB	AB	BB	AA	-	AA	AA	BB	BB	BB	BB	AB	AB	BB
8656_pos136	1	12.5	AA	AA	AB	BB	AA	AB	BB	-	-	-	BB	AB	BB	-	-	-	-	BB	AA	BB	AA	AB	AB	AB	-	AB	BB	BB	AB	AA	-	-	BB	-	AB	BB	-	BB	-	AA	BB	BB	BB	BB	-	AB	-
8656_pos137	1	12.5	AA	AA	AB	BB	AA	AB	BB	-	-	-	BB	AB	BB	-	-	-	-	BB	AA	BB	AA	AB	AB	AB	-	AB	BB	BB	AB	AA	-	-	BB	-	AB	BB	-	BB	-	AA	BB	BB	BB	BB	-	AB	-
42947_pos131	1	12.5	AA	-	-	BB	-	AB	-	-	-	AB	-	BB	BB	-	-	-	AA	-	AA	BB	AA	-	-	-	-	-	-	BB	-	AA	-	-	-	-	AB	BB	-	BB	-	AA	BB	BB	BB	-	AB	AB	-
70361_pos127	1	12.5	AA	AA	AB	BB	AA	AB	AB	AB	AB	AB	BB	AB	BB	AB	AA	-	AB	BB	AA	BB	AA	AB	AB	-	-	AB	BB	BB	-	-	AB	AB	BB	BB	AB	BB	AA	BB	AA	AA	BB	BB	BB	BB	-	AB	-
88160_pos50	1	12.5	AA	AA	-	-	-	-	-	-	-	-	-	-	-	AB	-	-	AB	-	-	BB	AA	-	-	-	AA	AA	-	-	AB	AA	-	-	-	-	-	-	-	-	AA	AA	-	-	BB	BB	-	-	-
121912_pos126	1	12.5	AA	AA	AB	-	AA	AB	-	-	-	AB	-	AB	BB	AB	AA	-	-	BB	AA	BB	AA	AB	AB	-	AA	AB	-	BB	-	AA	AB	AB	BB	-	-	BB	AA	BB	-	AA	-	-	-	BB	AB	AB	-
123233_pos80	1	12.5	AA	AA	-	BB	AA	-	-	-	-	-	BB	AB	-	AB	-	-	-	-	AA	BB	-	-	-	-	-	AB	-	-	AB	AA	-	-	BB	BB	-	BB	-	-	AA	AA	-	BB	BB	-	-	-	-
131193_pos64	1	12.5	AA	AA	AB	BB	AA	AB	-	AB	-	AB	BB	AB	BB	AB	AA	AB	AB	BB	AA	BB	AA	AB	AB	AB	AA	AB	BB	BB	AB	-	-	AB	BB	BB	-	BB	AA	BB	AA	AA	BB	BB	BB	BB	AB	AB	BB
110567_pos177	1	12.5	AA	AA	AB	BB	AA	AB	AB	-	-	AB	BB	AB	BB	AB	AB	AB	-	-	-	-	-	-	-	-	-	-	-	BB	AB	AB	-	AB	BB	-	AB	BB	-	-	-	-	-	-	-	BB	AB	AB	BB
66500_pos48	1	12.5	AA	-	AB	BB	AA	-	AB	-	AB	AB	BB	AB	-	AB	AA	-	AB	BB	AA	BB	AA	AB	AB	AB	-	AB	BB	BB	AB	AA	AB	AB	BB	-	AB	BB	AA	BB	AA	AA	-	BB	BB	BB	AB	AB	BB
66500_pos232	1	12.5	AA	-	AB	BB	AA	-	AB	-	AB	AB	BB	AB	-	AB	AA	-	AB	BB	AA	BB	AA	AB	AB	AB	-	AB	BB	BB	AB	AA	AB	AB	BB	-	AB	BB	AA	BB	AA	AA	-	BB	BB	BB	AB	AB	BB
144859_pos36	1	12.5	AA	AA	AB	BB	AA	-	-	AB	AA	-	BB	-	-	AB	AA	-	-	-	AA	BB	-	-	AB	-	AA	-	BB	BB	AB	AA	BB	-	-	-	AB	BB	AA	BB	AA	AA	BB	BB	BB	BB	-	BB	BB
193941_pos186	1	12.5	-	-	AA	BB	-	-	BB	-	-	AB	BB	AB	-	-	AA	AB	-	-	AA	BB	AA	-	AB	AB	AA	AB	BB	-	AB	-	AB	-	BB	-	-	-	-	BB	AA	AA	BB	BB	BB	BB	AB	AB	-
193941_pos225	1	12.5	-	-	AA	BB	-	-	BB	-	-	AB	BB	AB	-	-	AA	AB	-	-	AA	BB	AA	AB	AB	AB	AA	AB	BB	-	AB	-	AB	-	BB	-	-	-	-	BB	AA	AA	BB	BB	BB	BB	AB	AB	-
150484_pos151	1	12.5	AA	AA	AB	BB	AA	AB	AB	-	-	AB	BB	AB	BB	AB	AA	AB	AB	BB	AA	BB	AA	AB	AB	AB	AA	AB	BB	BB	AB	AA	AB	AB	BB	-	AB	BB	AA	BB	AA	AA	BB	BB	-	BB	AB	AB	BB
83931_pos132	1	12.5	AA	AA	AB	BB	AA	AB	AB	AB	AB	AB	-	-	-	-	-	-	-	-	-	-	-	-	-	-	-	-	-	BB	AB	AA	AB	AB	BB	BB	AB	BB	-	-	-	-	-	-	-	-	-	-	-
13425_pos223	1	12.5	AA	AA	AB	BB	AA	AB	AB	AB	AB	AB	BB	AB	BB	AB	AA	-	AB	BB	AA	-	AA	AB	AB	AB	-	AB	BB	BB	AB	-	AB	AB	BB	-	AB	BB	AA	BB	AA	AA	BB	BB	BB	BB	AB	AB	BB
25008_pos69	1	12.5	-	-	AB	-	-	AB	-	AB	AB	-	BB	-	BB	-	-	-	-	-	AA	-	-	-	-	-	-	-	BB	BB	BB	-	-	-	BB	-	-	-	AA	BB	-	AA	BB	BB	-	BB	-	AB	-
33894_pos237	1	12.5	AA	AA	-	BB	AA	AB	-	-	AB	AB	BB	-	BB	AB	AA	AB	-	BB	AA	BB	AA	AB	-	AB	-	AB	BB	BB	AB	AA	AB	-	BB	-	AB	BB	AA	BB	AA	AA	-	BB	BB	-	AB	AB	BB
43609_pos162	1	12.5	AA	AA	AB	BB	AA	AB	AB	AB	AB	-	BB	-	BB	AB	AA	AB	AB	BB	-	BB	AA	AB	AB	AB	AA	AB	BB	BB	AB	AA	-	AB	BB	BB	AB	BB	-	BB	-	AA	BB	-	-	-	AB	AB	-
63708_pos12	1	12.5	AA	-	-	BB	AA	AB	AB	AB	AB	-	-	AB	BB	AB	AA	-	AB	BB	-	BB	-	AB	AB	-	AA	AB	BB	BB	AB	-	AB	AB	BB	BB	-	BB	-	BB	AA	-	BB	BB	BB	BB	AB	AB	BB
76116_pos99	1	12.5	AA	AA	AB	BB	AA	AB	AB	-	BB	AB	BB	-	-	AB	AA	AB	AB	-	AA	BB	AA	AB	AB	AB	AA	AB	BB	BB	AB	AA	-	-	BB	-	AB	BB	AA	BB	AA	AA	BB	BB	BB	BB	-	AB	-
91858_pos245	1	12.5	-	AA	AB	BB	AA	AA	AB	-	-	-	BB	AB	BB	AB	-	AB	BB	BB	AA	BB	AA	AB	AB	-	AA	-	BB	-	AB	AA	AB	AB	-	BB	-	-	AA	BB	AA	AA	-	BB	BB	-	AB	AB	-
122666_pos140	1	12.5	-	AA	-	BB	AA	AB	-	BB	BB	AB	BB	AB	-	AB	AA	-	-	-	AA	BB	AA	-	AB	-	-	-	BB	-	AB	-	AB	-	-	BB	AB	BB	AA	BB	AA	-	BB	BB	BB	BB	-	-	BB
122666_pos291	1	12.5	-	AA	-	BB	AA	AB	-	BB	BB	AB	BB	AB	-	AB	AA	-	-	-	AA	BB	AA	-	AB	-	-	AB	BB	-	AB	-	AB	-	-	BB	AB	BB	AA	BB	AA	-	BB	BB	BB	BB	-	-	BB
123233_pos83	1	12.5	AA	AA	-	BB	AA	-	-	-	-	-	BB	AB	-	AB	-	-	-	-	AA	BB	-	-	-	-	-	AB	-	-	AB	AA	-	-	BB	BB	-	BB	-	-	AA	AA	-	BB	BB	-	-	-	-
146006_pos20	1	12.5	AA	AA	-	BB	AA	AB	-	-	-	AB	-	-	BB	-	-	-	-	-	AA	-	-	-	-	AB	-	-	-	BB	-	AA	-	-	-	BB	AB	BB	AA	-	AA	AA	-	-	-	-	-	-	BB
200436_pos236	1	12.5	AA	AA	AB	BB	AA	AB	AB	AB	AB	AB	BB	AB	BB	-	AA	AB	AB	BB	AA	BB	AA	AB	AB	AB	-	AB	BB	BB	AB	AA	AB	AB	BB	-	AB	BB	AA	BB	AA	AA	BB	BB	BB	BB	AB	AB	BB
103634_pos161	1	12.5	AA	AA	AB	BB	AA	AB	AB	-	AB	AB	-	-	-	-	-	-	-	-	-	-	-	-	-	-	-	-	-	BB	AB	AA	AB	AB	BB	-	AB	BB	-	-	-	-	-	-	-	-	-	-	-
146135_pos39	1	12.5	AA	AA	AB	BB	AA	AB	AB	-	AB	-	-	-	-	-	-	-	AB	BB	AA	BB	AA	AA	AB	-	AA	AB	-	BB	AB	AA	AB	-	BB	BB	AB	BB	AA	BB	AA	AA	-	-	BB	-	-	-	-
31620_pos112	1	12.5	AA	AA	AB	BB	AA	AB	-	-	-	-	BB	AB	BB	AB	AA	-	AB	BB	AA	BB	AA	-	AB	AB	AA	AA	-	BB	AB	AA	AB	-	BB	BB	-	-	AA	BB	-	-	BB	BB	-	BB	AB	AB	-
58880_pos192	1	12.5	-	AA	AB	BB	AA	AB	-	-	-	BB	BB	AB	BB	AB	AA	AB	AB	-	-	BB	AA	AB	AB	-	AA	AB	BB	BB	AB	AA	AB	-	BB	BB	-	-	AA	BB	AA	AA	BB	-	BB	BB	AB	AB	BB
185700_pos148	1	12.5	AA	-	AB	BB	-	AB	AB	-	-	-	BB	AB	-	AB	AA	AB	AB	-	-	-	-	AB	AB	AB	AA	AB	BB	BB	AB	-	AB	AB	BB	-	-	BB	AA	-	AA	-	BB	-	BB	-	AB	AB	BB
145480_pos46	1	12.5	AA	AA	AB	BB	AA	AB	AB	AB	AB	AB	BB	AB	BB	AB	AA	AB	AB	BB	AA	BB	AA	AB	AB	AB	AA	AB	BB	BB	AB	AA	AB	-	BB	BB	AB	BB	AA	BB	AA	AA	BB	BB	BB	BB	AB	AB	BB
22815_pos150	1	12.5	AA	AA	AB	BB	AA	AB	AB	AB	-	AB	BB	AB	BB	AB	-	AB	AB	BB	-	-	AA	AB	AA	AB	AA	AB	BB	-	AB	-	-	AB	BB	-	AB	BB	-	-	AA	-	-	-	-	-	AB	-	BB
27463_pos60	1	12.5	AA	AA	AB	-	AA	AB	AB	-	-	AB	BB	AB	BB	AB	AA	AB	-	BB	AA	-	AA	AB	AB	AB	AA	-	BB	BB	AB	AA	AB	AB	BB	BB	AB	BB	-	BB	-	-	BB	BB	BB	-	AB	AB	BB
27463_pos243	1	12.5	AA	AA	AB	-	AA	AB	AB	-	-	AB	BB	AB	BB	AB	AA	AB	-	BB	AA	-	AA	AB	AB	AB	AA	-	BB	BB	AB	AA	AB	AB	BB	BB	AB	BB	-	BB	-	-	BB	BB	BB	-	AB	AB	BB
61414_pos100	1	12.5	AA	AA	AB	BB	AA	AB	AB	AB	-	AB	-	AB	BB	-	-	AB	AB	BB	-	-	-	AB	AB	-	AA	-	BB	-	AB	-	AB	AB	BB	BB	AB	BB	AA	BB	-	AA	-	-	-	-	AB	-	BB
161631_pos188	1	12.5	AA	AA	AB	BB	AA	AB	AB	AB	AB	AB	BB	AB	BB	AB	-	AB	AB	BB	AA	BB	AA	AB	AA	AB	-	AB	BB	BB	-	-	AB	-	BB	BB	AB	-	-	BB	-	AA	BB	BB	BB	BB	AB	AB	BB
142028_pos217	1	13.1	AA	AA	AB	BB	AA	AB	AB	AB	AB	-	BB	AB	BB	AB	-	-	AB	BB	AA	BB	AA	AB	AB	AB	AA	-	BB	BB	AB	AA	AB	AB	BB	BB	AB	BB	AA	BB	AA	AA	BB	BB	BB	-	-	AB	AB
49095_pos195	1	13.1	AA	AA	AB	BB	AA	AB	AB	AB	AB	AB	-	-	BB	AB	AA	AB	AB	-	AA	-	-	-	-	AB	AA	AB	-	-	-	AA	AB	AB	-	BB	AB	BB	AA	BB	-	-	-	BB	BB	BB	AB	AB	AB
72921_pos1	1	13.1	-	AA	-	BB	-	AB	-	AB	-	AB	BB	AB	-	-	AA	-	-	BB	AA	BB	AA	-	AB	-	-	AB	BB	-	-	AA	AB	AB	BB	-	AB	BB	-	-	AA	AA	BB	BB	BB	BB	-	AB	AB
91858_pos17	1	13.1	-	AA	AB	BB	AA	AA	AB	-	-	BB	BB	AB	BB	AB	-	AB	BB	BB	AA	BB	AA	AB	AB	-	AA	-	BB	-	AB	AA	AB	AB	-	BB	-	-	AA	BB	AA	AA	-	BB	BB	BB	AB	AB	-
91858_pos248	1	13.1	-	AA	AB	BB	AA	AA	AB	-	-	BB	BB	AB	BB	AB	-	AB	BB	BB	AA	BB	AA	AB	AB	-	AA	-	BB	-	AB	AA	AB	AB	-	BB	-	-	AA	BB	AA	AA	-	BB	BB	BB	AB	AB	-
96112_pos182	1	13.1	-	-	-	-	-	AB	-	AB	-	-	-	-	-	-	-	AB	-	BB	-	-	-	AB	-	-	AA	-	-	-	-	-	-	-	BB	BB	AB	-	-	-	AA	-	-	-	-	-	-	-	AB
105122_pos67	1	13.1	-	AA	AB	BB	AA	-	-	-	-	-	BB	AB	-	-	AA	-	AB	-	-	BB	-	-	-	-	-	-	-	-	-	-	-	-	-	-	-	BB	-	BB	-	-	-	-	-	-	BB	-	AB
115311_pos248	1	13.1	-	AA	AB	BB	AA	-	-	AB	-	AB	BB	-	BB	-	AA	AB	AB	BB	AA	BB	AA	AB	AB	-	-	AB	-	-	AA	AA	AB	AB	BB	BB	AB	-	AA	BB	AA	AA	BB	BB	BB	BB	AA	-	-
154493_pos76	1	13.1	AA	AA	AB	BB	-	AB	AB	-	AB	AB	-	AB	BB	AB	AB	-	AB	BB	AA	BB	AA	AB	AB	AB	AA	AB	BB	BB	AB	AA	-	-	BB	BB	AB	BB	AA	-	AA	AA	BB	BB	-	BB	AB	AB	AB
154493_pos90	1	13.1	AA	AA	AB	BB	-	AB	AB	-	AB	AB	-	AB	BB	AB	AB	-	AB	BB	AA	BB	AA	AB	AB	AB	AA	AB	BB	BB	AB	AA	-	-	BB	BB	AB	BB	AA	-	AA	AA	BB	BB	-	BB	AB	AB	AB
154493_pos149	1	13.1	AA	AA	AB	BB	AA	AB	AB	-	AB	AB	-	AB	BB	AB	AB	-	AB	BB	AA	BB	-	AB	AB	AB	AA	AB	BB	BB	AB	AA	-	-	BB	BB	AB	BB	AA	-	AA	AA	BB	BB	-	BB	AB	AB	AB
154493_pos153	1	13.1	AA	AA	AB	BB	AA	AB	AB	-	AB	AB	-	AB	BB	AB	AB	-	AB	BB	AA	BB	AA	AB	AB	AB	AA	AB	BB	BB	AB	AA	-	-	BB	BB	AB	BB	AA	-	AA	AA	BB	BB	-	BB	AB	AB	AB
154493_pos169	1	13.1	AA	AA	AB	BB	AA	AB	AB	-	AB	AB	-	AB	BB	AB	AB	-	AB	BB	AA	BB	AA	AB	AB	AB	AA	AB	BB	BB	AB	AA	-	-	BB	BB	AB	BB	AA	-	AA	AA	BB	BB	-	BB	AB	AB	AB
193277_pos37	1	14.1	AA	AA	AB	BB	AA	AB	-	AB	AB	AB	BB	AB	BB	-	AA	AB	AB	BB	AA	BB	AA	AB	AB	AB	AA	AB	BB	BB	AB	AA	AB	AB	BB	BB	AB	BB	AA	BB	AA	-	BB	BB	BB	BB	AB	AB	AB
110829_pos86	1	14.1	-	-	-	-	-	-	-	-	-	-	-	-	-	-	-	-	-	-	-	-	-	-	AB	AB	-	-	BB	-	-	-	-	-	-	-	-	-	-	-	-	-	-	-	-	-	-	-	-
57195_pos23	1	14.1	AA	AA	-	BB	AA	AB	AB	AB	AB	AB	BB	AB	BB	AB	AA	BB	-	-	AA	BB	AA	-	AB	AB	AA	AB	BB	-	-	-	AB	AB	BB	BB	AB	BB	AA	BB	AA	AA	BB	BB	BB	BB	AB	AB	AB
74077_pos157	1	14.1	AA	AA	BB	BB	-	AB	-	-	-	-	BB	-	-	-	-	-	-	-	-	BB	AA	-	-	-	AA	AB	-	-	-	-	AB	AB	BB	-	AB	BB	AA	BB	-	AA	-	-	-	-	-	-	-
189899_pos198	1	14.1	AA	AA	AB	BB	AA	AB	AB	AB	AB	AB	BB	AB	BB	-	AA	AB	AB	BB	AA	BB	AA	AB	AB	AB	AA	AB	BB	BB	AB	AA	AB	AB	BB	BB	AB	BB	AA	-	AA	AA	BB	BB	BB	BB	AB	AB	-
6499_pos140	1	14.1	AA	AA	AB	-	AA	AB	-	AB	-	AB	BB	AB	-	AB	-	-	AB	BB	-	-	AA	-	AB	AB	AA	AB	-	BB	-	AA	AB	AB	BB	BB	AB	BB	AA	BB	AA	AA	BB	BB	BB	BB	AB	AB	-
21343_pos7	1	14.1	AA	AA	-	AB	-	AB	-	-	-	AB	-	-	-	-	-	-	AB	-	-	-	-	AB	-	-	AA	-	BB	-	AB	AA	-	-	-	-	AB	-	-	-	-	-	-	-	BB	-	-	-	-
62573_pos54	1	14.1	AA	AA	AB	-	AA	AB	-	AB	AB	-	-	AB	-	AB	-	AB	AB	-	-	BB	-	AB	AB	AB	AA	-	BB	BB	AB	AA	-	AB	BB	BB	AB	BB	AA	BB	-	AA	BB	BB	BB	AB	AB	-	BB
78669_pos187	1	14.1	AA	-	AB	BB	AA	AB	AB	AB	AB	AB	BB	-	BB	AB	-	AB	AB	BB	AA	BB	-	AB	AB	AB	-	AB	BB	BB	AA	-	AB	AB	BB	-	AB	-	AA	-	-	AA	BB	BB	BB	-	AB	AB	-
78669_pos203	1	14.1	AA	-	AB	BB	AA	AB	AB	AB	AB	AB	BB	-	BB	AB	-	AB	AB	BB	AA	BB	-	AB	AB	AB	-	AB	BB	BB	AA	-	AB	AB	BB	-	AB	-	AA	-	-	AA	BB	BB	BB	-	AB	AB	-
117561_pos193	1	14.1	AA	AA	AB	BB	-	AB	AB	AB	AB	AB	BB	AB	BB	AB	AA	-	-	BB	-	BB	-	AB	AB	-	AA	-	BB	BB	AB	-	AB	AB	-	-	AB	-	AA	BB	AA	AA	BB	BB	BB	BB	-	AB	AB
126577_pos53	1	14.1	AA	AA	-	BB	AA	AB	AB	-	AB	AB	BB	AB	BB	AB	AA	-	-	-	AA	-	AA	AB	AB	AB	AA	AB	BB	-	AB	AA	AB	AB	BB	BB	-	BB	AA	BB	AA	AA	-	-	BB	BB	AB	AB	BB
172221_pos85	1	14.1	AA	AA	AB	BB	AA	AB	AB	AB	AB	AB	BB	AB	BB	AB	AA	-	AB	-	-	BB	AA	AB	AB	AB	AA	AB	-	BB	AB	-	AB	AB	BB	-	-	BB	AA	BB	AA	AA	BB	BB	BB	-	AB	-	-
4660_pos246	1	15.4	AA	AA	AB	BB	AA	AB	AB	AB	AB	AB	BB	AB	BB	AB	AA	AB	AB	BB	AA	BB	AA	AB	AB	AB	AA	AB	BB	-	AB	-	AB	-	BB	BB	AB	BB	AA	BB	AA	AA	BB	BB	BB	-	AB	-	AB
55915_pos100	1	15.4	-	-	AB	BB	AA	AB	-	-	-	-	-	-	-	AB	AA	-	-	BB	AA	BB	AA	AB	-	-	-	AB	BB	BB	-	-	-	AB	-	BB	-	BB	-	-	-	AA	-	-	BB	BB	-	-	-
55915_pos126	1	15.4	-	-	AB	BB	AA	AB	-	-	-	-	-	-	-	AB	AA	-	-	BB	AA	BB	AA	AB	-	-	-	AB	BB	BB	-	-	-	AB	-	BB	-	BB	-	-	-	AA	-	-	BB	BB	-	-	-
202891_pos55	1	74.8	BB	AA	AB	BB	AB	AA	AB	-	-	AA	AB	BB	AB	AA	AB	AB	AA	AB	AA	AB	AA	AB	BB	AA	-	AB	AA	AB	AA	-	AB	BB	AA	AB	AB	AB	AB	AA	AB	AA	BB	AB	BB	AB	BB	AA	-
64539_pos266	1	74.8	-	-	-	-	-	-	-	-	-	-	AB	BB	AB	AA	-	-	-	-	-	-	-	-	-	-	-	-	-	-	-	-	-	-	-	-	-	-	-	-	-	-	-	-	-	AB	-	AA	AA
86409_pos263	1	74.8	-	-	-	-	-	-	-	-	-	-	-	-	-	-	-	-	-	-	-	-	-	-	BB	-	AB	AB	AA	-	-	-	-	-	-	-	-	-	-	-	-	-	-	-	-	-	-	-	-
175881_pos1	1	74.8	BB	AA	AB	BB	-	AA	-	-	-	-	-	-	-	-	-	-	AA	AB	AA	AB	AA	AB	-	-	-	-	-	AB	AA	AA	AB	BB	-	AB	AB	AB	AB	AA	-	AA	BB	AB	BB	-	-	-	-
59425_pos25	1	74.8	-	-	-	-	-	-	-	-	-	-	-	-	-	AA	-	-	-	-	AA	-	-	-	BB	AA	-	-	AA	-	AA	AA	-	-	-	-	-	-	-	-	-	-	-	-	BB	-	-	-	-
78063_pos14	1	74.8	BB	AA	-	BB	AB	AA	AB	AB	-	AA	AB	BB	-	-	AB	AB	AA	-	-	AB	-	AB	BB	AA	AB	AB	AA	-	AA	AA	-	BB	AA	-	AB	AB	-	AA	AB	AA	BB	-	BB	-	AB	AA	AA
90974_pos8	1	74.8	-	AA	AB	BB	AB	-	AB	AB	-	AA	-	BB	AB	AA	AB	-	AA	-	AA	AB	AA	AB	BB	AA	AB	AB	AB	-	AA	AA	-	BB	AA	AB	AB	AB	AB	AA	AB	AA	BB	AB	BB	AB	BB	AA	AA
91252_pos228	1	74.8	BB	AA	AB	BB	AB	AA	AB	AB	AB	AA	AB	BB	AB	AA	AB	AB	AA	AB	AA	AB	AA	AB	BB	AA	AA	AB	AA	AB	AA	AA	AB	BB	AA	AB	AB	AB	AB	AA	AB	AA	BB	AB	BB	AB	BB	AA	AA
93716_pos22	1	74.8	-	AA	AB	BB	AB	AA	AB	-	AB	AA	AB	-	AB	AA	-	AB	AA	AB	AA	AB	AA	AB	BB	AA	AB	AB	AA	-	AA	-	-	BB	AA	AB	AB	-	AB	-	AB	AA	-	AB	BB	AB	BB	AA	AA
106427_pos121	1	74.8	BB	AA	AB	BB	AB	AA	AB	-	AA	-	AB	BB	AB	AA	AB	-	AA	AB	AA	AB	-	AB	BB	AA	AB	AB	AA	AB	AA	-	-	BB	AA	-	AB	AB	-	-	AB	AA	-	-	BB	AB	BB	AA	AA
143128_pos32	1	74.8	-	AA	BB	BB	AB	AA	AB	-	-	AA	AB	BB	AB	AA	BB	AB	-	-	AA	AB	AA	AB	BB	-	-	AB	AA	-	AA	-	-	-	-	-	-	-	-	AA	-	AA	BB	AB	BB	AA	BB	AA	AA
172559_pos134	1	74.8	BB	AA	AB	BB	AB	-	-	-	AB	AA	AB	BB	-	AA	AB	AB	AA	AB	AA	AB	-	AB	BB	AA	AB	AB	AA	AB	AA	AA	AB	BB	-	AB	AB	AB	AB	-	AB	AA	BB	AB	BB	AB	BB	-	-
184648_pos13	1	74.8	BB	-	AB	BB	AB	AA	AB	-	-	AA	AB	BB	-	AA	AB	-	AA	-	-	AB	-	-	BB	-	-	-	AB	AB	-	-	AB	BB	-	-	AB	-	-	-	-	AA	BB	-	BB	-	BB	AA	AA
201378_pos100	1	74.8	-	-	AB	BB	BB	-	AA	-	-	AA	-	-	-	AA	-	-	AA	-	AA	-	AA	-	BB	AA	-	AB	-	AB	AA	AA	-	-	AA	-	-	AB	-	-	AB	AA	BB	AB	BB	-	-	-	AA
91252_pos131	1	75.6	BB	AA	AB	BB	AB	AA	AB	AB	AB	AA	AB	BB	AB	AA	AB	AB	AA	AB	AA	AB	AA	AB	BB	AA	-	AB	AA	AB	AA	AA	AB	BB	AA	AB	AB	AB	AB	AA	AB	AA	BB	AB	BB	AB	BB	AA	AA
85288_pos115	1	75.6	-	AA	-	-	-	-	-	AB	-	-	-	-	-	-	-	-	-	-	-	-	-	-	BB	-	-	AB	-	-	AA	AA	AB	BB	-	-	-	AB	-	-	-	-	-	-	-	-	-	-	-
58449_pos13	1	75.6	-	AA	AB	BB	AB	AA	-	AB	-	AA	-	-	AB	-	AB	-	AA	-	AB	AB	AB	-	BB	AA	-	AB	-	AB	AA	-	AB	BB	-	AB	-	-	AB	AA	AB	AA	-	AB	-	-	BB	-	AA
58449_pos124	1	75.6	-	AA	AB	BB	AB	AA	-	AB	-	AA	-	-	AB	-	AB	-	AA	-	AA	AB	AB	-	BB	AA	-	AB	-	AB	AA	-	AB	BB	-	AB	-	-	AB	AA	AB	AA	-	AB	-	-	BB	-	AA
58449_pos206	1	75.6	-	AA	AB	BB	AB	-	-	AB	-	AA	-	-	AB	-	AB	-	AA	-	AA	AB	AB	-	BB	AA	-	AB	-	AB	AA	-	AB	BB	-	AB	-	-	AB	AA	AB	AA	-	AB	-	-	BB	-	AA
58449_pos231	1	75.6	-	AA	AB	BB	AB	-	-	AB	-	AA	-	-	AB	-	AB	-	AA	-	AA	AB	AB	-	BB	AA	-	AB	-	AB	AA	-	AB	BB	-	AB	-	-	AB	AA	AB	AA	-	AB	-	-	BB	-	AA
74727_pos79	1	75.6	BB	AA	AB	AB	AB	AA	-	-	AB	AA	AB	BB	-	-	AB	-	-	-	AA	AB	AA	AB	BB	AA	AB	AB	-	-	AA	AA	AB	BB	-	AB	AB	BB	AB	AA	AB	AA	BB	AB	-	AB	BB	AA	AA
74727_pos104	1	75.6	BB	AA	AB	AB	AB	AA	-	-	AB	AA	AB	BB	-	-	AB	-	-	-	AA	AB	AA	AB	BB	AA	AB	AB	-	-	AA	AA	AB	BB	-	AB	AB	BB	AB	AA	AB	AA	BB	AB	-	AB	BB	AA	AA
97386_pos64	1	75.6	-	AA	-	-	-	-	AB	-	-	AA	AB	BB	AB	AA	-	AB	-	-	AA	AB	AA	-	BB	AA	-	AB	-	-	-	-	-	BB	-	-	AB	AB	-	AA	AB	AA	-	AB	BB	AB	BB	AA	-
103515_pos98	1	75.6	-	AA	AB	BB	-	-	-	-	-	AA	-	-	AB	-	-	-	-	-	AA	-	-	AB	-	AA	-	AB	-	-	AA	-	-	-	AA	-	AB	-	-	-	-	AA	BB	-	BB	AB	-	-	AA
112864_pos35	1	75.6	BB	AA	AB	BB	AB	AA	AB	-	-	AA	-	BB	-	-	AB	AB	AA	-	AA	AB	AA	AB	BB	-	AB	AB	AA	-	AA	-	AB	BB	AA	-	AB	AB	AB	AA	AB	AA	BB	AB	-	AB	BB	AA	-
125041_pos100	1	75.6	BB	AA	AB	BB	AB	AA	AB	-	-	AA	AB	-	AB	-	AB	AB	AA	AB	AA	AB	AA	AB	BB	AA	-	AB	AA	AB	-	AA	AB	-	AA	AB	AB	AB	AB	AA	-	AA	-	AB	BB	AB	-	AA	AA
143648_pos37	1	75.6	BB	AA	AB	BB	-	AA	AB	AB	-	AA	AB	-	AB	AA	-	AB	AA	AB	AA	AB	-	AB	BB	AA	-	AB	AA	-	AA	AA	AB	-	AA	-	AB	AB	AB	AA	-	AA	BB	-	BB	AB	BB	AA	AA
199707_pos120	1	75.6	BB	AA	-	-	AB	AA	AB	-	-	AA	AB	BB	AB	AA	-	-	AA	-	AA	AB	-	AB	BB	AA	AB	-	AA	AB	AA	-	AB	-	AA	-	AB	AB	-	AA	AB	AA	-	AB	BB	AB	BB	AA	-
207318_pos189	1	75.6	-	-	AB	BB	BB	-	-	-	AB	AA	AB	BB	AB	AA	AB	AB	-	-	AA	AB	-	AB	BB	AA	AB	AB	AA	AB	AA	-	-	BB	-	AB	AB	AB	-	-	AB	AA	BB	AB	BB	-	BB	-	-
100489_pos135	1	76.3	BB	AA	AB	BB	AB	AA	-	AB	AB	AA	-	BB	AB	AA	AB	-	AA	-	AA	AB	AA	AB	BB	AA	AB	AB	AA	AB	AA	AA	AB	BB	AA	AB	AB	AB	-	AA	AB	-	BB	AB	BB	-	BB	AA	AA
33440_pos18	1	76.3	-	-	-	-	-	-	-	-	-	-	-	-	-	-	-	-	AA	-	AA	AB	AA	AB	BB	AA	-	AB	AA	-	-	-	-	-	-	-	-	-	AB	AA	AB	AA	BB	AB	BB	-	-	-	-
21309_pos136	1	76.3	BB	AA	AB	BB	AB	-	-	-	AB	AA	AB	BB	AB	AA	AB	-	-	-	AA	AB	AA	-	BB	-	AB	AB	AA	AB	AA	AA	BB	BB	AA	AB	AB	AB	AB	AA	AB	AA	BB	AB	BB	AB	BB	-	-
32734_pos83	1	76.3	-	AA	AB	BB	AB	AA	-	AB	AA	AA	AB	BB	AB	-	AB	AB	AA	-	AA	-	-	AB	BB	AA	AB	AB	-	AB	AA	AA	AB	BB	AA	AB	AB	AB	AB	AA	AB	AA	BB	AB	-	AB	BB	-	AA
38170_pos155	1	76.3	-	AA	AB	BB	-	AA	-	-	-	AB	AB	BB	-	AA	AB	-	-	-	AA	AB	AA	-	BB	AA	-	AB	AA	-	AA	AA	-	-	-	-	AB	AB	-	AA	-	-	BB	AB	BB	-	-	AA	-
48002_pos36	1	76.3	-	AA	-	BB	AB	AA	-	-	-	AA	AB	BB	AB	AA	AB	-	-	AB	AA	AB	AA	-	-	AA	-	-	AA	-	AA	-	-	BB	-	-	AB	AB	AB	AA	AB	AA	BB	-	BB	-	BB	AA	AA
48002_pos47	1	76.3	-	AA	-	BB	AB	AA	-	-	-	AA	AB	BB	AB	AA	AB	-	-	AB	AA	AB	AA	-	-	AA	-	-	AA	-	AA	-	-	BB	-	-	AB	AB	AB	AA	AB	AA	BB	-	BB	-	BB	AA	AA
48002_pos262	1	76.3	-	AA	-	BB	AB	AA	-	-	-	AA	AB	BB	AB	AA	AB	-	-	AB	AA	AB	AA	-	-	AA	-	-	AA	-	AA	-	-	BB	-	-	AB	AB	AB	AA	AB	AA	BB	-	BB	-	BB	AA	AA
96727_pos52	1	76.3	BB	AA	AB	BB	-	AA	AB	-	-	AA	AB	BB	-	AA	AB	-	AA	-	AA	AB	AB	AB	BB	-	AB	AB	-	-	AA	AA	AB	BB	-	-	AA	AB	AA	AA	AB	AA	BB	-	BB	AB	BB	AA	-
117083_pos60	1	76.3	BB	AA	-	BB	-	AA	AB	-	-	-	AA	BB	AB	AA	-	-	AA	-	AA	AB	-	-	BB	AA	-	-	AA	AB	AA	-	AB	-	AA	-	AB	-	-	-	-	AA	-	-	-	-	-	AA	AA
117761_pos254	1	76.3	BB	AA	AB	-	AB	AA	AB	AB	AB	-	AB	BB	AB	AA	AB	AB	AA	AB	AA	AB	-	AB	BB	AA	AB	AB	AA	AB	AA	AA	AB	BB	AA	AB	AB	-	AB	-	AB	AA	BB	AB	BB	AB	BB	-	AA
119022_pos133	1	76.3	-	AA	AB	BB	AB	AA	AB	AB	-	AA	AB	BB	AB	-	AB	-	AA	-	AA	AB	-	AB	BB	AA	AB	AB	-	-	AA	AA	AB	BB	-	AB	AB	-	AB	-	AB	-	-	-	-	AA	BB	AA	AA
125979_pos140	1	76.3	BB	-	AB	BB	-	AA	AB	AB	-	AA	-	BB	AB	AA	-	AB	AA	-	AA	AB	AA	AB	BB	AA	AB	AB	AA	AB	AA	-	-	-	AA	-	AB	AB	-	-	-	AA	BB	-	BB	AA	BB	AA	AA
207318_pos188	1	76.3	-	-	AB	BB	BB	-	-	-	AB	AA	AB	BB	AB	AA	AB	AB	-	-	AA	AB	-	AB	BB	AA	AB	AB	AA	AB	AA	-	-	BB	-	AB	AB	AB	-	-	AB	AA	BB	AB	BB	-	BB	-	-
162856_pos271	1	76.9	BB	AA	AB	BB	AB	AA	AB	-	AB	AA	AB	BB	AB	AA	AB	AB	AA	AB	AA	AB	AA	AB	BB	AA	AB	AB	AA	AB	AA	AA	AB	BB	AA	AB	AB	AB	AB	AA	-	AA	BB	AB	BB	-	BB	AA	AA
71130_pos136	1	76.9	BB	AA	AB	BB	AB	AA	-	AB	-	AA	AB	BB	AB	AA	AB	AB	AA	-	AA	AB	-	AB	BB	AA	AB	AB	AA	-	AA	AA	AB	BB	AA	AB	AB	AB	AB	AA	AB	AA	-	-	BB	AB	BB	-	AA
71130_pos198	1	76.9	BB	AA	AB	BB	AB	AA	-	AB	-	AA	AB	BB	AB	AA	AB	AB	AA	-	AA	AB	-	AB	BB	AA	AB	AB	AA	-	AA	AA	AB	BB	AA	AB	AB	AB	AB	AA	AB	AA	-	-	BB	AB	BB	-	AA
71130_pos289	1	76.9	BB	AA	AB	BB	AB	AA	-	AB	-	AA	AB	BB	AB	AA	AB	AB	AA	-	AA	AB	-	AB	BB	AA	AB	AB	AA	-	AA	AA	AB	BB	AA	AB	AB	AB	AB	AA	AB	AA	-	-	BB	AB	BB	-	AA
106660_pos34	1	76.9	-	-	-	BB	-	AA	-	-	AB	AA	-	BB	-	AA	-	-	AA	-	-	-	AA	-	-	AA	-	AB	AA	-	-	AA	-	-	-	-	-	-	-	AA	-	AA	-	-	BB	BB	-	AA	-
110519_pos78	1	76.9	-	-	-	BB	AB	AA	-	-	-	-	AB	BB	AB	AA	-	AB	AA	AB	AA	AB	AA	AB	-	AA	AB	AB	AA	AB	AA	AA	-	-	AA	AB	-	AB	-	AA	AB	AA	-	-	-	-	-	-	AA
110519_pos84	1	76.9	-	-	-	BB	AB	AA	-	-	-	-	AB	BB	AB	AA	-	-	AA	AB	AA	-	AA	AB	-	AA	AB	-	AA	AB	AA	AA	-	-	AA	AB	-	AB	-	AA	AB	AA	-	-	-	-	-	-	AA
117761_pos226	1	76.9	BB	AA	AB	-	AB	AA	AB	AB	AB	-	AB	BB	AB	AA	AB	AB	AA	AB	AA	AB	-	AB	BB	AA	AB	AB	AA	AB	AA	AA	AB	BB	AA	AB	AB	-	AB	-	AB	AA	BB	AB	BB	AB	BB	-	AA
145012_pos235	1	77.9	BB	AA	-	BB	AB	-	-	AB	AB	-	AB	BB	AB	AA	-	AB	AA	AB	AA	AB	AA	AB	BB	AA	AB	AB	AA	AB	-	AA	AB	BB	AA	AB	AB	AB	AB	AA	AB	AA	-	AB	BB	AB	BB	AA	AA
148342_pos97	1	77.9	BB	AA	AB	BB	AB	AA	AB	AB	AB	AB	-	-	-	-	-	-	AA	AB	AA	AB	AA	AB	-	-	-	-	-	AB	AA	AA	AB	BB	-	AB	AB	AB	-	AA	AB	AA	BB	AB	BB	-	-	-	-
23686_pos27	1	77.9	-	AA	-	BB	AB	-	-	-	-	AB	AB	BB	-	-	-	-	-	-	AA	AB	AA	-	-	AA	AB	AB	-	-	AA	AA	AB	-	-	-	AB	-	-	-	-	AA	BB	-	BB	AB	-	-	-
32060_pos96	1	77.9	BB	AA	-	BB	-	AA	AB	-	-	AB	AB	-	AB	-	AB	-	-	-	AA	AB	AA	AB	BB	AA	AB	AB	AA	AB	AA	-	AB	-	AA	AB	AB	-	-	-	AB	AA	-	AB	BB	AB	BB	-	AA
32060_pos116	1	77.9	BB	AA	-	BB	-	AA	AB	-	-	AB	AB	-	AB	-	AB	-	-	-	AA	AB	AA	AB	BB	AA	AB	AB	AA	AB	AA	-	AB	-	AA	AB	AB	-	-	-	AB	AA	-	AB	BB	AB	BB	-	AA
32060_pos185	1	77.9	BB	AA	-	BB	-	AA	AB	-	-	AB	AB	-	AB	-	AB	-	-	-	AA	AB	AA	AB	BB	AA	AB	AB	AA	AB	AA	-	AB	-	AA	-	AB	-	-	-	AB	AA	-	AB	BB	AB	BB	-	AA
32060_pos230	1	77.9	BB	AA	-	BB	-	AA	AB	-	-	AB	AB	-	AB	-	AB	-	-	-	AA	AB	AA	AB	BB	AA	AB	AB	AA	AB	AA	-	AB	-	AA	AB	AB	-	-	-	AB	AA	-	AB	BB	AB	BB	-	AA
32060_pos283	1	77.9	BB	AA	-	BB	-	AA	AB	-	-	AB	AB	-	AB	-	AB	-	-	-	AA	AB	AA	AB	BB	AA	AB	AB	AA	AB	AA	-	AB	-	AA	AB	AB	-	-	-	AB	AA	-	AB	BB	AB	BB	-	AA
60794_pos225	1	77.9	-	AA	AB	BB	AB	AA	AB	-	AB	AB	-	BB	AB	AA	AB	-	AA	AB	AA	AB	AA	AB	BB	AA	-	AB	AA	AB	AA	AA	AB	BB	-	AB	AB	AB	-	AA	AB	AA	-	-	-	AB	-	AA	AA
124577_pos232	1	77.9	BB	AA	AB	BB	AB	AA	AB	-	-	AB	AB	BB	AB	-	AB	AB	AA	-	AA	AB	AA	AB	BB	AA	AB	-	AA	AB	AA	AA	AB	BB	AA	-	-	AB	AB	AA	AB	-	BB	AB	BB	-	-	AA	AA
141653_pos23	1	77.9	-	AA	AA	BB	AB	AA	-	-	-	AA	-	BB	-	AA	-	AB	AA	-	AA	-	AA	AB	BB	AA	AB	AB	AA	-	AA	AA	AB	BB	AA	-	AA	AB	-	-	AB	AA	BB	AB	BB	AB	BB	-	AA
141653_pos182	1	77.9	-	AA	AA	BB	AB	AA	-	-	-	AA	-	BB	-	AA	AB	AB	AA	-	AA	-	AA	AB	BB	AA	AB	AB	AA	-	AA	AA	AB	BB	AA	-	AA	AB	-	-	AB	AA	BB	AB	BB	AB	BB	-	AA
152350_pos91	1	77.9	-	AA	AB	BB	-	AA	-	AB	-	AB	AB	BB	AB	AA	AA	AB	-	-	AA	AB	AA	AB	BB	AA	AB	AB	AA	-	AA	AA	-	BB	AA	AB	AB	AB	-	AA	AB	AA	BB	AB	-	AB	BB	AA	AA
152350_pos97	1	77.9	-	AA	AB	BB	-	AA	-	AB	-	AB	AB	BB	AB	AA	AA	AB	-	-	AA	AB	AA	AB	BB	AA	AB	AB	AA	-	AA	AA	-	BB	AA	AB	AB	AB	-	AA	AB	AA	BB	AB	-	AB	BB	AA	AA
159527_pos75	1	78.8	BB	AA	AB	BB	AB	AA	AB	AB	AB	-	AB	BB	AB	-	AB	AB	AA	AB	AA	-	AA	AB	BB	AA	AB	AB	AA	AB	AA	AB	AB	BB	AA	AB	-	AB	AB	-	AB	AA	BB	AB	BB	AB	BB	AA	AA
57620_pos118	1	78.8	-	AA	AB	BB	AB	AA	AB	AB	-	AB	AB	BB	-	AA	AB	AB	-	AB	AA	AB	AA	AB	BB	AA	AB	AB	AA	AB	AA	-	AB	BB	-	-	AB	AB	-	AA	AB	AA	BB	AB	BB	AB	BB	AA	-
181187_pos146	1	87.9	-	AA	AB	AB	AB	AA	AB	-	AB	AA	-	AB	AA	BB	-	AB	AB	AB	AA	AB	AA	AB	BB	AA	AB	AB	AA	AA	AB	AB	AB	BB	AA	AB	AB	-	AB	AB	AB	AA	-	AB	BB	AB	BB	AA	AA
55314_pos31	1	87.9	BB	AA	-	AB	-	AA	AB	-	AB	-	AB	AB	-	-	AB	AB	AB	-	AA	AB	AA	-	BB	AA	AB	AB	AA	AA	AB	-	AB	BB	AA	AB	-	AB	AB	AB	AB	AA	BB	AB	BB	AB	-	AA	AA
182210_pos12	1	87.9	-	AA	AB	AB	AB	AA	-	-	AB	AA	AA	-	-	-	AB	AB	-	-	AA	AB	AA	-	BB	-	-	AB	AA	-	-	-	-	BB	AA	-	AB	AB	-	-	AB	-	BB	-	-	AB	BB	-	-
194661_pos182	1	87.9	-	-	-	AB	-	-	-	-	AB	AA	-	AB	-	BB	AB	AB	AB	-	AA	-	AB	-	BB	-	-	AB	AA	-	-	-	AB	BB	AA	-	AB	AA	-	AB	AB	AA	BB	AB	-	AB	-	AA	-
194661_pos272	1	87.9	-	-	-	AB	-	-	-	-	AB	AA	-	AB	-	BB	AB	AB	AB	-	AA	-	AB	-	BB	-	-	AB	AA	-	-	-	AB	BB	AA	-	AB	AA	-	AB	AB	AA	BB	AB	-	AB	-	AA	-
165009_pos228	1	92.3	BB	AA	AB	AB	AB	AA	AB	AB	AB	AA	AB	AB	AA	BB	AB	AB	AB	-	AA	AB	AB	AB	BB	AA	AB	AB	AA	AA	AB	AB	AB	BB	AA	AB	AB	AB	AB	-	AB	-	BB	AB	BB	AB	BB	AA	AA
12170_pos283	1	92.3	BB	AA	-	AB	AB	AA	AB	-	-	-	AB	AB	AA	-	AB	-	-	AA	AA	AB	AB	-	BB	AA	AB	AB	AA	AA	AB	AB	AB	BB	AA	AB	AB	AB	AB	AB	AB	AA	BB	AB	-	AB	BB	AA	-
46408_pos153	1	92.3	BB	AA	AB	AB	AB	AA	AB	AB	AB	AA	AB	AB	AA	BB	AB	AB	AB	AA	AA	AB	AB	AB	BB	AA	AB	AB	AA	AA	-	AB	AB	BB	AA	AB	-	AB	AB	AB	-	AA	BB	AB	BB	AB	BB	AB	-
46408_pos179	1	92.3	BB	AA	AB	AB	AB	AA	AB	AB	AB	AA	AB	AB	AA	BB	AB	AB	AB	AA	AA	AB	AB	AB	BB	AA	AB	AB	AA	AA	-	AB	AB	BB	AA	AB	-	AB	AB	AB	-	AA	BB	AB	BB	AB	BB	AA	-
76336_pos126	1	92.3	-	-	-	AB	-	AA	AB	AB	AB	-	AB	AB	AA	BB	-	AA	-	AB	AA	AB	AA	AB	BB	-	-	AB	-	AA	-	AB	AB	BB	AA	-	-	AB	-	AB	AB	AA	BB	AB	BB	AB	BB	-	-
76648_pos191	1	92.3	BB	AA	AB	AB	-	AA	-	AB	AB	AA	AB	AB	AA	BB	AB	-	AB	AA	AA	AB	-	AB	BB	AA	AB	AB	AA	AA	AB	AB	-	BB	AA	AB	AB	AB	AB	AB	-	AA	BB	AB	BB	AB	BB	AA	AA
76648_pos261	1	92.3	BB	AA	AB	AB	-	AA	-	AB	AB	AA	AB	AB	AA	BB	AB	-	AB	AA	AA	AB	-	AB	BB	AA	AB	AB	AA	AA	AB	AB	-	BB	AA	AB	AB	AB	AB	AB	-	AA	BB	AB	AB	AB	BB	AA	AA
84355_pos108	1	92.3	-	AA	-	-	AB	-	-	-	-	AA	-	AB	-	BB	-	-	-	-	AA	AB	-	-	BB	-	-	-	AA	-	-	-	AB	-	AA	-	AB	-	AA	AB	-	-	-	-	BB	AB	-	AA	-
84355_pos115	1	92.3	-	AA	-	-	AB	-	-	-	-	AA	AB	AB	-	BB	-	-	-	-	AA	AB	-	-	BB	-	-	-	AA	-	-	-	AB	-	AA	-	AB	-	AA	AB	-	-	-	-	BB	AB	-	AA	-
88719_pos48	1	92.3	BB	AA	AB	AB	AB	AA	-	-	-	-	AB	AB	AA	BB	AB	AB	-	-	AA	AB	AB	-	BB	AA	-	AB	AA	-	AB	-	AB	BB	AA	AB	AB	AB	-	AB	AB	AA	BB	AB	BB	AB	BB	AA	AA
88719_pos76	1	92.3	BB	AA	AB	AB	AB	AA	-	-	-	-	AB	AB	AA	BB	AB	AB	-	-	AA	AB	AB	-	BB	AA	-	AB	AA	-	AB	-	AB	BB	AA	AB	AB	AB	-	AB	AB	AA	BB	AB	BB	AB	BB	AA	AA
89844_pos63	1	92.3	BB	AA	-	-	AB	AA	AB	-	-	AA	AB	-	AA	BB	AB	-	-	-	AA	AB	AB	-	-	AA	-	AB	-	AA	-	-	AB	BB	-	-	AB	-	-	AB	-	-	-	-	BB	-	AB	-	AA
91555_pos53	1	92.3	-	-	AB	-	-	AA	AB	-	-	AA	AB	-	AA	-	-	AB	-	-	-	AB	-	AB	BB	AA	AB	-	AA	-	-	-	AB	-	-	-	AB	AB	-	-	-	AA	BB	-	BB	-	BB	-	-
91555_pos56	1	92.3	-	-	AB	-	-	AA	AB	-	-	AA	AB	-	AA	-	-	AB	-	-	-	AB	-	AB	BB	AA	AB	-	AA	-	-	-	AB	-	-	-	AB	AB	-	-	-	AA	BB	-	BB	-	BB	-	-
102242_pos67	1	92.3	BB	AA	AB	AB	AB	AA	-	AB	AB	AA	AB	-	AA	BB	AB	-	AB	-	-	AB	-	AB	BB	AA	AB	AB	AA	AA	AB	AB	-	BB	AA	AB	AB	AB	AB	AB	-	-	BB	AB	BB	AB	BB	-	AA
102242_pos93	1	92.3	BB	AA	AB	AB	AB	AA	-	AB	AB	AA	AB	-	AA	BB	AB	-	AB	-	-	AB	-	AB	BB	AA	AB	AB	AA	AA	AB	AB	-	BB	AA	AB	AB	AB	AB	AB	-	-	BB	AB	BB	AB	BB	-	AA
123174_pos123	1	92.3	-	AA	AB	AB	AB	-	-	AB	-	AA	AB	AB	AA	BB	AB	-	AB	AA	-	AB	AB	-	-	AA	-	AB	AA	-	-	-	AB	BB	-	AB	AB	AB	-	-	AB	AA	BB	AB	BB	AB	BB	AA	AA
146981_pos9	1	92.3	-	-	-	-	-	AA	-	-	-	AA	AB	-	-	-	-	-	-	-	AA	-	-	-	BB	-	-	AB	AA	AA	AB	-	-	-	-	-	AB	AB	-	-	-	AA	-	AB	BB	AB	-	AA	AA
181610_pos271	1	92.3	-	AA	AB	AB	AB	AA	AB	-	AB	AA	AB	AB	-	-	AB	AB	AB	AA	AA	AB	AB	AB	BB	AA	-	AB	AA	AA	-	AB	AB	-	AA	-	AB	AB	AB	-	AB	AA	-	-	-	-	BB	-	AA
146831_pos197	1	94.7	BB	AA	AB	AB	AB	AA	-	AB	AB	AA	AB	-	-	BB	-	AB	AB	AA	AA	AB	-	AB	BB	AA	AB	AB	AA	AA	AB	-	-	BB	-	AB	AB	AB	AB	AB	AB	AA	BB	AB	BB	-	BB	AA	AA
124311_pos260	1	94.7	-	-	-	-	-	-	-	-	-	-	-	-	-	-	-	-	-	-	AA	AB	-	-	-	AA	-	AB	AA	-	-	-	-	-	-	-	-	-	AB	-	AB	AA	-	AB	BB	-	-	-	-
27257_pos147	1	94.7	BB	AA	-	-	-	-	AB	-	-	AA	-	-	AA	BB	AB	AB	AB	AA	AA	AB	AB	-	BB	-	AB	AB	-	-	-	-	-	BB	-	-	AB	AB	-	-	-	AA	-	AB	BB	AA	BB	-	-
28904_pos32	1	94.7	BB	AA	-	AB	AB	AA	AB	AB	AB	-	AB	AB	AA	BB	-	AB	AB	AA	AA	AB	AB	-	BB	-	AB	AB	AA	AA	-	AB	AB	BB	-	-	AB	AB	-	AB	AB	AA	BB	AB	-	AB	BB	AA	-
28904_pos182	1	94.7	BB	AA	-	AB	AB	AA	AB	AB	AB	-	AB	AB	AA	BB	-	AB	AB	AA	AA	AB	AB	-	BB	-	AB	AB	AA	AA	-	AB	AB	BB	-	-	AB	AB	-	AB	AB	AA	BB	AB	-	AB	BB	AA	-
86941_pos50	1	94.7	BB	-	-	AB	AB	-	AB	AB	-	-	AB	AB	AA	-	-	AB	-	-	-	-	-	AB	BB	AA	AB	AB	AA	-	AB	AB	-	-	AA	AB	AB	AB	AB	AB	AB	-	BB	AB	BB	AB	BB	-	AA
86941_pos196	1	94.7	BB	-	-	AB	AB	-	AB	AB	-	-	AB	AB	AA	-	-	AB	-	-	-	-	-	AB	BB	AA	AB	AB	AA	-	AB	AB	-	-	AA	AB	AB	AB	AB	AB	AB	-	BB	AB	BB	AB	BB	-	AA
96716_pos23	1	94.7	-	AA	AB	AB	AA	AA	-	-	-	-	-	AB	-	BB	AB	-	-	-	AA	AB	AB	-	-	-	AB	-	AA	-	AB	-	-	BB	-	-	AB	-	AB	-	AB	-	-	AB	BB	AB	-	AA	-
96716_pos123	1	94.7	-	AA	AB	AB	AA	AA	-	-	-	-	-	AB	-	BB	AB	-	-	-	AA	AB	AB	-	-	-	AB	-	AA	-	AB	-	-	BB	-	-	AB	-	AB	-	AB	-	-	AB	BB	AB	-	AA	-
139646_pos130	1	94.7	BB	-	AB	-	AB	AA	AB	AB	AB	-	AB	AB	-	BB	AB	-	AB	AA	-	AB	AB	-	-	AA	-	AB	-	AA	AB	AB	AB	-	AA	AB	AB	-	AB	AB	AB	-	BB	-	-	AB	BB	AA	AA
139646_pos235	1	94.7	BB	-	AB	-	AB	AA	AB	AB	AB	-	AB	AB	-	BB	AB	-	AB	AA	-	AB	AB	-	-	AA	-	AB	-	AA	AB	AB	AB	-	AA	AB	AB	-	AB	AB	AB	-	BB	-	-	AB	BB	AA	AA
139646_pos253	1	94.7	BB	-	AB	-	AB	AA	AB	AB	AB	-	AB	AB	-	BB	AB	-	AB	AA	-	AB	AB	-	-	AA	-	AB	-	AA	AB	AB	AB	-	AA	AB	AB	-	AB	AB	AB	-	BB	-	-	AB	BB	AA	AA
141836_pos55	1	94.7	BB	AA	-	BB	-	-	-	-	AB	-	-	-	AA	BB	-	-	-	-	-	AB	-	-	BB	AA	-	-	-	-	-	-	-	-	AA	AB	AB	-	-	AB	-	AA	BB	AB	BB	-	BB	-	-
146831_pos255	1	94.7	BB	AA	AB	AB	AB	AA	-	AB	AB	AA	AB	-	-	BB	-	AB	AB	AA	AA	AB	-	AB	BB	AA	AB	AB	-	AA	AB	-	-	BB	-	AB	AB	AB	AB	AB	AB	AA	BB	AB	BB	-	BB	AA	AA
179129_pos72	1	94.7	BB	-	AB	AB	AB	AA	-	-	AB	AA	AB	AB	-	BB	AB	AB	AB	AA	AA	AB	AB	AB	BB	AB	AB	-	AB	-	-	AB	-	BB	-	-	AB	AB	AB	-	AB	AA	-	AB	BB	-	BB	-	AA
181610_pos155	1	94.7	BB	AA	AB	AB	AB	AA	AB	-	AB	AA	AB	AB	-	-	AB	AB	AB	AA	AA	AB	AB	AB	BB	AA	-	-	-	AA	-	AB	AB	-	AA	-	AB	AB	AB	-	-	AA	-	-	-	-	BB	-	AA
183179_pos153	1	94.7	BB	AA	-	AB	AB	-	AB	AB	AB	AA	AB	AB	AA	-	AB	AB	-	AA	AA	-	AB	-	BB	AA	AB	AB	-	-	AB	-	-	-	AA	AB	AB	AB	AB	-	AB	AA	BB	AB	-	-	BB	-	AA
72245_pos22	1	96.6	BB	AA	AB	AB	AB	AA	AB	AB	-	AA	AB	-	AA	BB	AB	-	AB	AA	AB	AB	AB	AB	-	AA	AB	AB	AA	AA	AB	AB	AB	BB	AA	AB	AB	AB	AB	AB	AB	AA	BB	-	BB	AB	BB	-	AA
60111_pos167	1	96.6	BB	AA	-	AB	AB	-	AB	AB	AB	AA	AB	AB	AA	BB	AB	AB	AB	AA	-	AB	-	-	BB	AA	-	AB	AA	AA	-	AB	AB	BB	AA	AB	AB	AB	AB	AB	AB	AA	BB	AB	BB	AB	BB	AA	AA
72245_pos87	1	96.6	BB	AA	AB	AB	AB	AA	AB	AB	-	AA	AB	-	AA	BB	AB	-	AB	AA	AB	AB	AB	AB	-	AA	AB	AB	AA	AA	AB	AB	AB	BB	AA	AB	AB	AB	AB	AB	AB	AA	BB	-	BB	AB	BB	-	AA
74538_pos148	1	96.6	BB	-	AB	AB	AB	AA	AB	-	AB	AA	AB	AB	AA	BB	AB	-	AB	-	AB	AB	AB	AB	BB	AA	AB	AB	AA	-	AB	-	AB	BB	-	AB	AB	AB	AB	AB	-	AA	BB	AB	BB	AB	BB	AA	AA
117332_pos57	1	96.6	BB	AA	-	AB	AB	AA	-	-	AB	-	AB	AB	AA	BB	-	AB	AB	AA	AB	AB	AB	AB	-	AA	-	AB	AA	-	AB	-	AB	BB	AA	-	AB	-	AB	AB	AB	AA	BB	AB	BB	AB	-	AA	AA
149145_pos122	1	96.6	BB	AA	AB	AB	AB	AA	AB	-	-	AA	AB	AB	AA	-	AB	AB	AB	AA	AB	AB	AB	AB	BB	AA	AB	AB	AA	AA	AB	AB	AB	BB	AA	AB	AB	AB	-	AB	AB	AA	-	AB	-	AB	BB	AA	AA
109621_pos165	1	97	BB	-	AB	AB	AB	AA	-	AB	AB	-	AB	AB	AA	BB	AB	AB	-	AA	AB	AB	AB	AB	BB	AA	AB	AB	AA	-	AB	AB	AB	BB	AA	AB	AB	AB	AB	AB	AB	-	-	AB	BB	AB	BB	-	AA
45150_pos54	1	97	-	AA	-	AB	-	AA	-	-	-	-	AB	AB	-	-	AB	-	-	AA	-	AB	AB	-	BB	-	-	AB	AA	-	-	-	AB	BB	AA	-	AB	AB	-	AB	AB	AA	-	AB	-	-	BB	AA	-
45150_pos70	1	97	-	AA	-	AB	-	AA	-	-	-	-	AB	AB	-	-	AB	-	-	AA	-	AB	-	-	BB	-	-	AB	AA	-	-	-	AB	BB	AA	-	AB	AB	-	AB	AB	AA	-	-	-	-	BB	AA	-
109621_pos230	1	97	BB	-	AB	AB	AB	AA	-	AB	AB	-	AB	AB	AA	BB	AB	AB	BB	AA	AB	AB	AB	AB	BB	AA	AB	AB	AA	AA	AB	AB	AB	BB	AA	AB	AB	AB	AB	AB	AB	-	-	AB	BB	AB	BB	-	AA
188854_pos51	1	97	BB	AA	AB	AB	AB	AA	AB	AB	AB	AA	AB	AB	AA	BB	AB	AB	-	-	-	AB	AB	AB	BB	AA	-	-	AA	-	AB	AB	-	-	AA	AB	-	AB	AB	AB	-	AA	BB	AB	BB	AB	BB	AA	-
198715_pos13	1	139.6	AB	AA	AB	AB	AB	AA	AA	AB	AB	AB	AB	AB	AB	BB	BB	AB	AB	AA	BB	AB	AA	AA	BB	BB	AB	AB	AA	AB	-	AB	AB	BB	AB	AA	AA	BB	AB	AB	-	AB	AB	AB	AA	BB	AB	AB	AB
5125_pos18	1	139.6	-	-	-	-	-	-	-	-	-	-	-	-	-	-	-	-	-	AA	BB	AB	AA	-	-	-	-	-	-	-	-	-	-	-	-	-	-	-	AB	AB	BB	-	AB	AB	AA	-	-	-	-
11442_pos85	1	139.6	-	-	-	-	-	-	-	-	-	-	-	-	-	BB	BB	AB	AB	AA	BB	AB	AA	AA	-	-	-	-	-	-	-	-	-	-	-	-	-	-	AB	AB	BB	AB	AB	-	-	BB	-	-	AB
16917_pos159	1	139.6	-	-	-	-	-	-	-	-	-	-	-	-	-	-	-	-	AB	AA	BB	AB	-	AA	-	-	-	-	-	-	-	-	-	-	-	-	-	-	-	AB	BB	AB	AB	AB	-	-	-	-	-
17018_pos142	1	139.6	-	-	-	-	-	-	-	-	-	-	-	-	-	-	-	-	AB	AA	BB	-	AA	AA	-	-	-	-	-	-	-	-	-	-	-	-	-	-	-	AB	AB	AB	AB	AB	AA	-	-	-	-
18907_pos125	1	139.6	-	-	-	-	-	-	-	-	-	-	AB	AB	AB	BB	-	AB	-	-	-	-	-	-	-	-	-	-	-	-	-	-	-	-	-	-	-	-	-	-	-	-	-	-	-	BB	BB	-	-
18907_pos137	1	139.6	-	-	-	-	-	-	-	-	-	-	AB	AB	AB	BB	-	AB	-	-	-	-	-	-	-	-	-	-	-	-	-	-	-	-	-	-	-	-	-	-	-	-	-	-	-	BB	BB	-	-
18907_pos188	1	139.6	-	-	-	-	-	-	-	-	-	-	-	AB	AB	BB	-	AB	-	-	-	-	-	-	-	-	-	-	-	-	-	-	-	-	-	-	-	-	-	-	-	-	-	-	-	BB	BB	-	-
21434_pos160	1	139.6	-	-	-	-	-	-	-	-	-	-	AB	AB	AB	BB	BB	-	-	-	-	-	-	-	-	-	-	-	-	-	-	-	-	-	-	-	-	-	-	-	-	-	-	-	-	BB	AB	AB	AB
31058_pos85	1	139.6	-	-	-	-	-	-	-	-	-	-	AB	AB	AB	BB	-	AB	-	-	-	-	-	-	-	-	-	-	-	-	-	-	-	-	-	-	-	-	-	-	-	-	-	-	-	BB	AB	AB	AB
31058_pos221	1	139.6	-	-	-	-	-	-	-	-	-	-	AB	AB	AB	BB	-	AB	-	-	-	-	-	-	-	-	-	-	-	-	-	-	-	-	-	-	-	-	-	-	-	-	-	-	-	BB	AB	AB	AB
35440_pos8	1	139.6	-	-	-	-	-	-	-	-	-	-	-	-	-	-	-	-	AB	AA	-	AB	AA	AA	-	-	-	-	-	-	-	-	-	-	-	-	-	-	AB	-	BB	AB	AB	AB	AA	-	-	-	-
41699_pos223	1	139.6	-	-	-	-	-	-	-	-	-	-	AB	AB	AB	-	BB	AB	-	-	-	-	-	-	-	-	-	-	-	-	-	-	-	-	-	-	-	-	-	-	-	-	-	-	-	BB	AB	AB	AB
41699_pos228	1	139.6	-	-	-	-	-	-	-	-	-	-	AB	AB	AB	-	-	AB	-	-	-	-	-	-	-	-	-	-	-	-	-	-	-	-	-	-	-	-	-	-	-	-	-	-	-	BB	AB	AB	AB
42778_pos155	1	139.6	-	-	-	-	-	-	-	-	-	-	AB	AB	AB	BB	BB	AB	-	-	-	-	-	-	-	-	-	-	-	-	-	-	-	-	-	-	-	-	-	-	-	-	-	-	-	BB	AB	AB	-
42778_pos177	1	139.6	-	-	-	-	-	-	-	-	-	-	AB	AB	AB	BB	BB	AB	-	-	-	-	-	-	-	-	-	-	-	-	-	-	-	-	-	-	-	-	-	-	-	-	-	-	-	BB	AB	AB	-
42778_pos268	1	139.6	-	-	-	-	-	-	-	-	-	-	AB	AB	AB	BB	BB	AB	-	-	-	-	-	-	-	-	-	-	-	-	-	-	-	-	-	-	-	-	-	-	-	-	-	-	-	BB	AB	AB	-
49889_pos203	1	139.6	-	-	AB	AB	AB	-	-	AB	AB	AB	-	-	-	-	-	-	AB	AA	-	-	-	-	-	-	-	-	-	-	AB	AB	AB	-	AB	AA	-	-	AB	-	BB	AB	-	AB	-	-	-	-	-
51711_pos260	1	139.6	-	-	-	-	-	-	-	-	-	-	AB	AB	AB	BB	BB	-	-	-	-	-	-	-	-	-	-	-	-	-	-	-	-	-	-	-	-	-	-	-	-	-	-	-	-	BB	AB	AB	AB
51929_pos235	1	139.6	-	-	-	-	-	-	-	-	-	-	AB	AB	AB	BB	BB	AB	-	-	-	-	-	-	-	-	-	-	-	-	-	-	-	-	-	-	-	-	-	-	-	-	-	-	-	BB	AB	AB	AB
54952_pos166	1	139.6	-	-	-	-	-	-	-	-	-	-	AB	AB	AB	BB	BB	-	-	-	-	-	-	-	-	-	-	-	-	-	-	-	-	-	-	-	-	-	-	-	-	-	-	-	-	BB	AB	AB	-
56245_pos249	1	139.6	-	-	-	-	-	-	-	-	-	-	-	-	-	-	-	-	-	AA	BB	AB	AA	AA	-	-	-	-	-	-	-	-	-	-	-	-	-	-	AB	AB	-	AB	AB	AB	AA	-	-	-	-
57932_pos278	1	139.6	-	-	-	-	-	-	-	-	-	-	AB	AB	-	BB	BB	-	-	-	-	-	-	-	-	-	-	-	-	-	-	-	-	-	-	-	-	-	-	-	-	-	-	-	-	BB	AB	AB	AB
66524_pos151	1	139.6	-	-	-	-	-	-	-	-	-	-	-	-	-	-	-	-	AB	AA	BB	AB	AA	AA	-	-	-	-	-	-	-	-	-	-	-	-	-	-	AB	AB	BB	-	AB	AB	AA	-	-	-	-
69907_pos70	1	139.6	-	-	-	-	-	-	-	-	-	-	AB	AB	-	BB	BB	AB	-	-	-	-	-	-	-	-	-	-	-	-	-	-	-	-	-	-	-	-	-	-	-	-	-	-	-	BB	AB	AB	AB
74004_pos251	1	139.6	-	-	-	-	-	-	-	-	-	-	-	-	AB	BB	BB	-	-	-	-	-	-	-	-	-	-	-	-	-	-	-	-	-	-	-	-	-	-	-	-	-	-	-	-	BB	AB	AB	AB
81494_pos3	1	139.6	-	-	-	-	-	-	-	-	-	-	AB	AB	AB	BB	BB	AB	-	-	-	-	-	-	-	-	-	-	-	-	-	-	-	-	-	-	-	-	-	-	-	-	-	-	-	BB	AB	AB	-
81494_pos229	1	139.6	-	-	-	-	-	-	-	-	-	-	AB	AB	AB	BB	BB	AB	-	-	-	-	-	-	-	-	-	-	-	-	-	-	-	-	-	-	-	-	-	-	-	-	-	-	-	BB	AB	AB	-
88221_pos96	1	139.6	-	-	-	-	-	-	-	-	-	-	-	-	-	-	-	-	AB	AA	-	AB	AA	AA	-	-	-	-	-	-	-	-	-	-	-	-	-	-	AB	-	BB	AB	AB	AB	AA	-	-	-	-
88885_pos30	1	139.6	-	AA	AB	AB	AB	AA	AA	-	AB	AB	AB	AB	AB	BB	BB	AB	-	-	-	-	-	-	-	-	-	-	-	-	AB	-	-	BB	-	-	-	BB	-	-	-	-	-	-	-	-	AB	AB	AB
90164_pos22	1	139.6	-	-	-	-	-	-	-	-	-	-	AB	AB	AB	-	BB	AB	-	-	-	-	-	-	-	-	-	-	-	-	-	-	-	-	-	-	-	-	-	-	-	-	-	-	-	-	AB	AB	AB
90164_pos27	1	139.6	-	-	-	-	-	-	-	-	-	-	AB	AB	AB	-	BB	AB	-	-	-	-	-	-	-	-	-	-	-	-	-	-	-	-	-	-	-	-	-	-	-	-	-	-	-	-	AB	AB	AB
91206_pos41	1	139.6	-	-	-	-	-	-	-	-	-	-	AB	AB	AB	BB	BB	AB	-	-	-	-	-	-	-	-	-	-	-	-	-	-	-	-	-	-	-	-	-	-	-	-	-	-	-	BB	AB	-	-
91932_pos43	1	139.6	-	-	-	-	-	-	-	-	-	-	AB	AB	AB	BB	BB	AA	-	-	-	-	-	-	-	-	-	-	-	-	-	-	-	-	-	-	-	-	-	-	-	-	-	-	-	BB	AB	AB	AB
91932_pos171	1	139.6	-	-	-	-	-	-	-	-	-	-	AB	AB	AB	BB	BB	AA	-	-	-	-	-	-	-	-	-	-	-	-	-	-	-	-	-	-	-	-	-	-	-	-	-	-	-	BB	AB	AB	AB
92871_pos69	1	139.6	-	-	-	-	-	-	-	-	-	-	-	-	-	-	-	-	AB	AA	BB	AB	AA	AA	-	-	-	-	-	-	-	-	-	-	-	-	-	-	AB	AB	BB	AB	AB	AB	AA	-	-	-	-
95730_pos221	1	139.6	-	-	-	-	-	-	-	-	-	-	AB	AB	AB	-	BB	AA	-	-	-	-	-	-	-	-	-	-	-	-	-	-	-	-	-	-	-	-	-	-	-	-	-	-	-	BB	AB	-	-
97308_pos260	1	139.6	-	-	-	-	-	-	-	-	-	-	AB	AB	AB	-	BB	AB	-	-	-	-	-	-	-	-	-	-	-	-	-	-	-	-	-	-	-	-	-	-	-	-	-	-	-	BB	AB	AB	-
100162_pos32	1	139.6	-	-	-	-	-	-	-	-	-	-	AB	AB	-	BB	BB	-	-	-	-	-	-	-	-	-	-	-	-	-	-	-	-	-	-	-	-	-	-	-	-	-	-	-	-	-	-	AB	-
114526_pos129	1	139.6	-	-	-	-	-	-	-	-	-	-	AB	AB	AB	BB	BB	AB	-	-	-	-	-	-	-	-	-	-	-	-	-	-	-	-	-	-	-	-	-	-	-	-	-	-	-	BB	AB	AB	AB
114526_pos130	1	139.6	-	-	-	-	-	-	-	-	-	-	AB	AB	AB	BB	BB	AB	-	-	-	-	-	-	-	-	-	-	-	-	-	-	-	-	-	-	-	-	-	-	-	-	-	-	-	BB	AB	AB	AB
114857_pos189	1	139.6	-	-	-	-	-	-	-	-	-	-	-	-	AB	BB	-	AB	-	-	-	-	-	-	-	-	-	-	-	-	-	-	-	-	-	-	-	-	-	-	-	-	-	-	-	BB	AB	AB	AB
116652_pos215	1	139.6	-	-	-	-	-	-	-	-	-	-	-	AB	AB	-	BB	AB	-	-	-	-	-	-	-	-	-	-	-	-	-	-	-	-	-	-	-	-	-	-	-	-	-	-	-	BB	AB	AB	AB
120295_pos228	1	139.6	-	-	-	-	-	-	-	-	-	-	AB	AB	AB	BB	BB	AB	-	-	-	-	-	-	-	-	-	-	-	-	-	-	-	-	-	-	-	-	-	-	-	-	-	-	-	-	AB	AB	AB
126352_pos27	1	139.6	-	-	-	-	-	-	-	-	-	-	AB	AB	AB	BB	BB	-	-	-	-	-	-	-	-	-	-	-	-	-	-	-	-	-	-	-	-	-	-	-	-	-	-	-	-	BB	AB	AB	-
128329_pos109	1	139.6	-	-	-	-	-	-	-	-	-	-	AB	AB	AB	BB	BB	AB	-	-	-	-	-	-	-	-	-	-	-	-	-	-	-	-	-	-	-	-	-	-	-	-	-	-	-	AB	AB	AB	AB
130751_pos130	1	139.6	-	-	-	-	-	-	-	-	-	-	-	AB	AB	BB	BB	-	-	-	-	-	-	-	-	-	-	-	-	-	-	-	-	-	-	-	-	-	-	-	-	-	-	-	-	-	AB	AB	AB
133490_pos25	1	139.6	-	-	-	-	-	-	-	-	-	-	-	AB	AB	BB	BB	AB	-	-	-	-	-	-	-	-	-	-	-	-	-	-	-	-	-	-	-	-	-	-	-	-	-	-	-	BB	AB	AB	-
134503_pos39	1	139.6	-	-	-	-	-	-	-	-	-	-	-	-	-	-	-	-	AB	-	BB	AB	AA	AA	-	-	-	-	-	-	-	-	-	-	-	-	-	-	AB	-	BB	AB	AB	AB	AA	-	-	-	-
134554_pos111	1	139.6	-	-	-	-	-	-	-	-	-	-	-	AB	AB	BB	BB	AB	-	-	-	-	-	-	-	-	-	-	-	-	-	-	-	-	-	-	-	-	-	-	-	-	-	-	-	BB	AB	-	AB
147656_pos196	1	139.6	-	-	-	-	-	-	-	-	-	-	AB	AB	-	BB	BB	AB	-	-	-	-	-	-	-	-	-	-	-	-	-	-	-	-	-	-	-	-	-	-	-	-	-	-	-	BB	AB	AB	AB
151698_pos107	1	139.6	-	-	-	-	-	-	-	-	-	-	BB	AB	-	BB	BB	AB	-	-	-	-	-	-	-	-	-	-	-	-	-	-	-	-	-	-	-	-	-	-	-	-	-	-	-	BB	-	AB	-
151720_pos61	1	139.6	-	-	-	-	-	-	-	-	-	-	AB	AB	AB	BB	-	AB	-	-	-	-	-	-	-	-	-	-	-	-	-	-	-	-	-	-	-	-	-	-	-	-	-	-	-	BB	AB	-	-
153349_pos164	1	139.6	-	-	-	-	-	-	-	-	-	-	AB	AB	AB	BB	BB	AB	-	-	-	-	-	-	-	-	-	-	-	-	-	-	-	-	-	-	-	-	-	-	-	-	-	-	-	BB	AB	AB	AB
153868_pos20	1	139.6	-	-	-	-	-	-	-	-	-	-	-	-	-	-	-	-	AB	AA	BB	AB	AA	AA	-	-	-	-	-	-	-	-	-	-	-	-	-	-	AB	AB	-	AB	AB	AB	AA	-	-	-	-
155441_pos45	1	139.6	-	-	-	-	-	-	-	-	-	-	AB	AB	AB	-	-	-	-	-	-	-	-	-	-	-	-	-	-	-	-	-	-	-	-	-	-	-	-	-	-	-	-	-	-	BB	AB	AB	AB
155441_pos181	1	139.6	-	-	-	-	-	-	-	-	-	-	AB	AB	AB	-	-	AB	-	-	-	-	-	-	-	-	-	-	-	-	-	-	-	-	-	-	-	-	-	-	-	-	-	-	-	BB	AB	AB	AB
155689_pos113	1	139.6	-	-	-	-	-	-	-	-	-	-	-	AB	-	BB	BB	-	-	-	-	-	-	-	-	-	-	-	-	-	-	-	-	-	-	-	-	-	-	-	-	-	-	-	-	BB	AB	AB	AB
158458_pos122	1	139.6	-	-	-	-	-	-	-	-	-	-	AB	AB	AB	BB	BB	AB	-	-	-	-	-	-	-	-	-	-	-	-	-	-	-	-	-	-	-	-	-	-	-	-	-	-	-	-	AB	AB	AB
158458_pos123	1	139.6	-	-	-	-	-	-	-	-	-	-	AB	AB	AB	BB	BB	AB	-	-	-	-	-	-	-	-	-	-	-	-	-	-	-	-	-	-	-	-	-	-	-	-	-	-	-	-	AB	AB	AB
174472_pos124	1	139.6	AB	AA	AB	AB	AB	AA	AA	AB	AB	AB	AB	-	-	-	BB	-	AB	AA	-	AB	AA	AA	-	BB	AB	AB	AA	AB	AB	AB	AB	BB	AB	AA	-	-	-	AB	BB	AB	AB	AB	AA	-	AB	AB	-
181495_pos125	1	139.6	-	-	-	-	-	-	-	-	-	-	AB	AB	AB	BB	BB	AB	-	-	-	-	-	-	-	-	-	-	-	-	-	-	-	-	-	-	-	-	-	-	-	-	-	-	-	BB	AB	AB	AB
184289_pos141	1	139.6	-	-	-	-	-	-	-	-	-	-	-	-	-	-	-	-	AB	AA	BB	AB	AA	AA	-	-	-	-	-	-	-	-	-	-	-	-	-	-	AB	AB	BB	AB	AB	AB	AA	-	-	-	-
186850_pos76	1	139.6	-	-	-	-	-	-	-	-	-	-	AB	-	AB	BB	BB	AB	-	-	-	-	-	-	-	-	-	-	-	-	-	-	-	-	-	-	-	-	-	-	-	-	-	-	-	BB	AB	-	-
193741_pos190	1	139.6	-	-	-	-	-	-	-	-	-	-	AB	AB	-	BB	BB	-	-	-	-	-	-	-	-	-	-	-	-	-	-	-	-	-	-	-	-	-	-	-	-	-	-	-	-	BB	AB	-	AB
195347_pos242	1	139.6	-	-	-	-	-	-	-	-	-	-	AB	AB	AB	BB	-	AB	-	-	-	-	-	-	-	-	-	-	-	-	-	-	-	-	-	-	-	-	-	-	-	-	-	-	-	BB	AB	AB	-
7752_pos199	1	139.6	-	AA	-	-	-	AA	-	-	-	AB	AB	-	AB	BB	-	-	-	AA	-	-	AA	AA	BB	-	-	-	-	-	-	-	-	-	AB	-	-	-	AB	AB	-	-	AB	-	-	-	AB	AB	-
45501_pos250	1	139.6	-	-	-	AB	AB	AA	-	-	-	AB	AB	-	-	-	BB	AB	AB	-	-	-	AA	AA	-	-	-	-	AA	-	-	AB	-	-	AB	-	-	BB	AB	AB	BB	-	AB	-	-	-	AB	AB	AB
49889_pos124	1	139.6	-	-	AB	AB	AB	-	-	AB	AB	AB	-	-	AB	-	-	AB	AB	AA	-	-	-	-	BB	BB	AB	-	AA	-	AB	AB	AB	-	AB	AA	-	-	AB	-	BB	AB	-	AB	-	-	-	-	AB
50894_pos59	1	139.6	-	AA	AB	AB	AB	AA	AA	AB	-	AB	AB	AB	AB	BB	BB	-	-	AA	BB	AB	AA	AA	BB	BB	AB	-	AA	AB	AB	AB	AB	-	AB	AA	-	BB	-	AB	BB	AB	-	-	AA	BB	AB	-	-
62683_pos173	1	139.6	AB	-	AB	AB	AB	AA	AA	AB	-	AB	AB	AB	AB	BB	BB	AB	-	-	-	AB	AA	AA	BB	BB	AB	AB	AA	AB	AB	AB	AB	BB	-	-	AA	BB	AB	AB	BB	AB	AB	AB	AA	BB	AB	AB	AB
74757_pos75	1	139.6	AB	AA	-	AB	AB	AA	-	-	-	-	AB	-	AB	-	-	-	-	-	-	AB	-	AA	BB	-	-	AB	AA	-	-	AB	-	-	AB	-	AA	BB	-	AB	-	AB	-	-	-	BB	-	-	AB
91014_pos148	1	139.6	AB	AA	AB	AB	AB	AA	-	AB	-	AB	-	AB	AB	-	-	-	AB	AA	-	-	-	AA	-	BB	AB	AB	AA	AB	AB	-	AB	-	-	AA	AA	BB	AB	-	BB	-	-	-	-	-	AB	-	AB
132788_pos208	1	139.6	-	AA	-	AB	AB	AA	-	AB	AB	AB	AB	AB	-	BB	BB	AB	AB	-	BB	AB	AA	AA	BB	-	AB	-	AA	-	AB	AB	AB	BB	-	-	AA	BB	AB	-	-	AB	AB	AB	AA	BB	AB	AB	AB
135978_pos61	1	139.6	AB	AA	AB	AB	AB	AA	AA	AB	-	AB	-	AB	AB	BB	-	AB	AB	AA	BB	-	-	AA	BB	BB	AB	AB	-	AB	AB	AB	-	-	-	AA	AA	-	-	AB	BB	AB	-	AB	AA	BB	AB	-	AB
157877_pos10	1	139.6	-	AA	AB	AB	AB	AA	AA	AB	AB	AB	-	AB	AB	BB	BB	AB	AB	-	BB	AB	AA	AA	BB	BB	-	AB	AA	-	AB	AB	AB	BB	AB	AA	AA	-	AB	AB	BB	AB	AB	AB	AA	BB	AB	AB	-
163842_pos15	1	139.6	AB	-	AB	AB	AB	AA	AA	-	-	AB	AB	AB	AB	BB	BB	BB	AB	AA	-	AB	AA	AA	BB	BB	AB	AB	AA	AB	AB	AB	-	BB	AB	AA	AA	BB	AB	AB	BB	AB	AB	AB	AA	BB	AB	AB	AB
166263_pos92	1	139.6	-	AA	AB	AB	AB	AA	AA	-	AB	-	AB	AB	-	BB	BB	AB	AB	AA	-	AB	AA	AA	BB	BB	AB	AB	AA	-	AB	AB	AB	BB	AB	AA	AA	BB	AB	-	-	AB	-	AB	AA	BB	AB	AB	AB
174472_pos227	1	139.6	AB	AA	AB	AB	AB	AA	AA	AB	AB	AB	AB	-	-	-	BB	-	AB	AA	-	AB	AA	AA	-	BB	AB	AB	AA	AB	AB	AB	AB	BB	AB	AA	-	-	-	AB	BB	AB	AB	AB	AA	BB	AB	AB	-
182012_pos120	1	139.6	AB	AA	AB	AB	-	AA	AA	AB	AB	AB	AB	AB	AB	BB	BB	AB	AB	AA	-	AB	-	AA	BB	BB	AB	AB	AA	AB	AB	AB	AB	BB	AB	-	AA	BB	AB	-	BB	AB	-	AB	AA	BB	AB	AB	AB
183816_pos101	1	140.7	AB	AA	AB	AB	AB	AA	AA	AB	-	AB	AB	AB	AB	BB	BB	AB	AB	AA	BB	AB	AA	AA	BB	BB	AB	AB	AA	-	AB	AB	AB	BB	AB	AA	AA	BB	AB	AB	BB	AB	-	AB	AA	BB	AB	AB	AB
24056_pos188	1	140.7	-	-	-	-	-	-	-	-	-	-	-	-	-	-	-	-	-	AA	BB	AB	AA	AA	-	-	-	-	-	-	-	-	-	-	-	-	-	-	AB	AB	BB	AB	-	AB	AA	-	-	-	-
169679_pos134	1	140.7	-	-	-	-	-	AA	-	-	-	-	-	-	-	-	-	-	AB	-	-	-	AA	AA	-	BB	-	-	AA	-	-	-	-	-	AB	-	-	-	-	-	-	AB	-	AB	-	BB	-	-	AA
183125_pos136	1	140.7	-	AA	AB	AB	AB	AA	AA	AB	-	AB	-	-	-	BB	-	AB	AB	AA	-	-	-	AA	BB	-	AB	AB	AA	-	-	-	-	-	-	-	AA	BB	-	AB	-	AB	-	AB	AA	-	AB	-	-
196618_pos87	1	140.7	-	AA	-	AB	AB	AA	AA	-	-	-	AB	AB	AB	BB	BB	-	-	-	BB	-	AA	AA	BB	BB	-	AB	AA	-	AB	-	AB	BB	-	AA	AA	BB	-	-	BB	AB	AB	AB	AA	BB	AB	AB	-
178346_pos135	1	141.3	AB	AA	AB	AB	AB	AA	-	AB	AB	AB	AB	AB	AB	BB	BB	AB	AB	AA	BB	AB	AA	AA	BB	BB	AB	-	AA	-	AB	AB	AB	BB	AB	AA	AA	BB	AB	AB	BB	AB	AB	AB	AA	BB	AB	AB	AB
82521_pos210	1	141.3	AB	-	AB	AB	AB	AA	AA	AB	AB	AB	AB	AB	AB	BB	BB	-	-	AA	BB	-	AA	AA	BB	BB	AB	AB	AA	AB	AB	AB	AB	BB	AB	AA	AA	BB	AB	AB	BB	AB	-	AB	AA	BB	AB	AB	-
148803_pos248	1	141.3	-	-	-	-	-	-	-	-	-	-	AB	AB	AB	BB	BB	-	-	-	-	-	-	-	-	-	-	-	-	-	-	-	-	-	-	-	-	-	-	-	-	-	-	-	-	BB	-	AB	BB
148803_pos260	1	141.3	-	-	-	-	-	-	-	-	-	-	AB	AB	AB	BB	BB	-	-	-	-	-	-	-	-	-	-	-	-	-	-	-	-	-	-	-	-	-	-	-	-	-	-	-	-	BB	-	AB	BB
148803_pos271	1	141.3	-	-	-	-	-	-	-	-	-	-	AB	AB	AB	BB	BB	-	-	-	-	-	-	-	-	-	-	-	-	-	-	-	-	-	-	-	-	-	-	-	-	-	-	-	-	BB	-	AB	BB
151205_pos60	1	141.3	-	-	-	-	-	-	-	-	-	-	AB	AB	AB	BB	BB	AB	AB	AA	BB	AB	AA	AA	-	-	-	-	-	-	-	-	-	-	-	-	-	-	AB	AB	BB	AB	AB	AB	AA	BB	AB	AB	AB
6436_pos105	1	141.3	-	AA	AB	AB	AB	AA	AA	-	-	AB	AB	-	-	BB	BB	AB	-	-	BB	AB	-	AA	BB	-	-	AB	-	AB	BB	-	-	BB	-	AA	AA	-	-	-	BB	-	-	-	AA	-	AB	-	-
6436_pos130	1	141.3	-	AA	AB	AB	AB	AA	AA	-	-	AB	AB	-	-	BB	BB	AB	-	-	BB	AB	-	AA	BB	-	-	AB	-	AB	BB	-	-	BB	-	AA	AA	-	-	-	BB	-	-	-	AA	-	AB	-	-
6436_pos279	1	141.3	-	AA	AB	AB	AB	AA	AA	-	-	AB	AB	-	-	BB	BB	AB	-	-	BB	AB	-	AA	BB	-	-	AB	-	AB	BB	-	-	BB	-	AA	AA	-	-	-	BB	-	-	-	AA	-	AB	-	-
91014_pos29	1	141.3	AB	AA	AB	AB	AB	AA	-	AB	AB	AB	-	AB	AB	-	-	-	AB	AA	-	-	-	AA	-	BB	AB	AB	AA	AB	AB	-	AB	-	-	AA	AA	BB	AB	-	BB	-	-	-	-	-	AB	-	AB
195592_pos125	1	141.3	AB	-	AB	-	AB	AA	AA	AB	AB	AB	AB	AB	-	-	-	AB	AB	AA	-	-	-	AA	BB	BB	AB	-	AA	AB	-	AB	AB	-	AB	-	-	BB	-	AB	BB	AB	AB	-	-	-	AB	AB	-
155055_pos30	1	142.1	AB	AA	AB	AB	-	AA	AA	AB	AB	AB	AB	-	AB	BB	BB	AB	AB	AA	BB	AB	AA	AA	BB	-	-	AB	AA	AB	AB	AB	AB	BB	AB	AA	AA	-	AB	AB	BB	-	AB	AB	AA	BB	AB	AB	AB
15480_pos11	1	142.1	-	AA	-	AB	AB	AA	-	AB	AB	-	AB	BB	-	BB	BB	-	-	AA	BB	AB	AA	AA	BB	BB	AB	AB	AA	-	AB	-	-	BB	AA	AA	AA	-	AB	AB	BB	AB	AB	AB	-	-	-	-	AB
47728_pos37	1	142.1	-	AA	-	-	-	AA	AA	-	-	-	AB	-	-	BB	BB	-	AB	-	BB	-	AA	AA	BB	BB	-	-	AA	-	-	AB	-	BB	AB	AA	AA	BB	-	-	BB	-	-	-	AA	BB	-	AB	-
47728_pos135	1	142.1	-	AA	-	-	-	AA	AA	-	-	-	AB	-	-	BB	BB	-	AB	-	BB	-	AA	AA	BB	BB	-	-	AA	-	-	AB	-	BB	AB	AA	AA	BB	-	-	BB	-	-	-	AA	BB	-	AB	-
47728_pos208	1	142.1	-	AA	-	-	-	AA	AA	-	-	-	AB	-	-	BB	BB	-	AB	-	BB	-	AA	AA	BB	BB	-	-	AA	-	-	-	-	BB	-	AA	AA	BB	-	-	BB	-	-	-	AA	BB	-	AB	-
68420_pos50	1	142.1	AB	AA	AB	AB	AA	AA	AA	-	-	-	AB	-	-	-	BB	-	-	AA	BB	-	-	-	BB	BB	-	AB	-	-	-	-	-	-	-	-	-	BB	-	-	BB	-	-	-	-	BB	-	-	-
103417_pos221	1	142.1	-	AA	AB	AB	AB	AA	-	-	AB	AB	-	AB	AB	BB	BB	-	AB	AA	-	AB	AA	AA	BB	BB	-	AB	AA	AB	-	AB	-	BB	-	AA	AA	-	-	AB	-	AB	AB	AB	AA	BB	AB	AB	AB
155055_pos87	1	142.1	AB	AA	AB	AB	-	AA	AA	AB	AB	AB	AB	-	AB	BB	BB	AB	AB	AA	BB	AB	AA	AA	BB	-	-	AB	AA	AB	AB	AB	AB	BB	AB	AA	AA	-	AB	AB	BB	-	AB	AB	AA	BB	AB	AB	AB
171965_pos118	1	142.1	-	AA	-	AB	AB	AA	AA	AB	AB	AB	AB	AB	AB	BB	BB	AB	AB	AA	BB	-	AA	AA	BB	BB	AB	AB	AA	AB	AB	-	-	BB	AB	AA	AA	BB	AB	AB	-	-	-	-	AA	-	AB	AB	-
171965_pos175	1	142.1	-	AA	-	AB	AB	AA	AA	AB	AB	AB	AB	AB	AB	BB	BB	AB	AB	AA	BB	-	AA	AA	BB	BB	AB	AB	AA	AB	AB	-	-	BB	AB	AA	AA	BB	AB	AB	-	-	-	-	AA	-	AB	AB	-
184071_pos64	1	142.1	-	AA	AB	AB	AB	AA	AA	-	AB	-	AB	AB	-	BB	BB	AB	AB	AA	BB	-	-	AA	BB	BB	AA	AB	AA	AB	AB	-	AB	BB	AB	AA	AA	BB	AB	-	BB	AB	AB	-	-	BB	AB	AB	AB
136119_pos256	1	143	AB	AA	AB	-	AB	AA	AA	AB	AB	AB	AB	AB	AB	BB	BB	AB	AB	AA	BB	AB	AA	-	BB	BB	AB	-	AA	AB	AB	AB	AB	BB	AA	AA	AA	-	AB	AB	BB	AB	AB	AB	AA	-	AB	AB	AB
7576_pos226	1	143	-	-	-	-	-	-	-	-	-	-	-	-	-	-	-	-	-	-	-	AB	AB	AB	-	-	-	-	-	-	-	-	-	-	-	-	-	-	AB	AB	-	AB	-	AB	-	-	-	-	-
37954_pos240	1	143	AB	AA	AB	AB	AB	-	AA	AB	-	AB	-	-	-	-	-	-	AB	AA	BB	AB	AA	AA	-	BB	AB	-	AA	AB	AB	-	AB	-	AA	AA	-	BB	AB	AB	BB	AB	AB	AB	AA	-	-	-	-
40238_pos151	1	143	-	-	-	-	-	-	-	-	-	-	-	-	-	-	-	-	AB	AA	-	-	-	AB	-	-	-	-	-	-	-	-	-	-	-	-	-	-	AB	AB	-	AB	BB	AB	AA	-	-	-	-
53777_pos180	1	143	-	-	-	-	-	-	-	-	-	-	-	-	-	-	-	-	AB	AA	BB	AB	-	AB	-	-	-	-	-	-	-	-	-	-	-	-	-	-	AB	AB	BB	AB	BB	AB	-	-	-	-	-
53777_pos202	1	143	-	-	-	-	-	-	-	-	-	-	-	-	-	-	-	-	AB	AA	BB	AB	-	AB	-	-	-	-	-	-	-	-	-	-	-	-	-	-	AB	AB	BB	AB	BB	AB	AA	-	-	-	-
53777_pos203	1	143	-	-	-	-	-	-	-	-	-	-	-	-	-	-	-	-	AB	AA	BB	AB	-	AB	-	-	-	-	-	-	-	-	-	-	-	-	-	-	AB	AB	BB	AB	BB	AB	AA	-	-	-	-
53777_pos210	1	143	-	-	-	-	-	-	-	-	-	-	-	-	-	-	-	-	AB	AA	BB	AB	-	AB	-	-	-	-	-	-	-	-	-	-	-	-	-	-	AB	AB	BB	AB	BB	AB	AA	-	-	-	-
53777_pos261	1	143	-	-	-	-	-	-	-	-	-	-	-	-	-	-	-	-	AB	AA	BB	AB	-	AB	-	-	-	-	-	-	-	-	-	-	-	-	-	-	AB	AB	BB	AB	BB	AB	AA	-	-	-	-
72410_pos234	1	143	-	-	-	-	-	-	-	-	-	-	-	-	-	-	-	-	AB	AA	-	AB	AA	AA	-	-	-	-	-	-	-	-	-	-	-	-	-	-	AB	BB	BB	AB	-	AB	-	-	-	-	-
84404_pos175	1	143	-	-	-	-	-	-	-	-	-	-	-	-	-	-	-	-	AB	AA	-	-	AB	AB	-	-	-	-	-	-	-	-	-	-	-	-	-	-	AB	AB	BB	AB	-	-	AA	-	-	-	-
148837_pos112	1	143	-	-	-	-	-	-	-	-	-	-	-	-	-	-	-	-	AB	AA	BB	AB	AB	AB	-	-	-	-	-	-	-	-	-	-	-	-	-	-	AB	-	-	AB	-	AB	AA	-	-	-	-
174363_pos71	1	143	-	-	-	-	-	-	-	-	-	-	-	-	-	-	-	-	AB	AA	BB	AB	-	AB	-	-	-	-	-	-	-	-	-	-	-	-	-	-	AB	-	BB	AB	BB	AB	AA	-	-	-	-
4021_pos8	1	143	-	-	AB	AB	-	-	-	AB	AB	-	AB	AB	AB	BB	BB	AB	-	AA	BB	-	AA	AA	BB	BB	AB	-	AA	AB	-	AB	-	BB	-	-	-	-	AB	AB	BB	AB	AB	-	-	-	AB	-	AB
16053_pos31	1	143	-	AA	AB	-	-	-	AA	AB	-	AB	AB	AB	-	-	BB	AB	AB	-	-	-	-	-	BB	BB	-	-	-	-	AB	-	AB	-	AA	AA	AA	BB	-	-	BB	-	-	AB	-	AB	AB	-	-
16053_pos170	1	143	-	AA	AB	-	-	-	AA	AB	-	AB	AB	AB	-	-	BB	AB	AB	-	-	-	-	-	BB	BB	-	-	-	-	AB	-	AB	-	AA	AA	AA	BB	-	-	BB	-	-	AB	-	AB	AB	-	-
18520_pos52	1	143	-	AA	AB	AB	-	AA	AA	-	AB	AB	-	AB	AB	BB	BB	AB	AB	AA	BB	AB	-	-	BB	BB	-	AB	AA	AB	AB	AB	AB	BB	AA	AA	AA	BB	AB	-	BB	AB	-	AB	AA	-	AB	AB	AB
39361_pos70	1	143	-	AA	AB	AB	AB	-	-	-	AB	AB	-	AB	AB	BB	BB	-	AB	-	-	AB	AA	AA	BB	BB	AB	-	-	-	AB	AB	AB	BB	-	AA	-	BB	-	AB	-	AB	AB	AB	AA	BB	AB	AB	-
53883_pos57	1	143	AB	AA	-	AB	-	-	AA	-	-	AB	AB	AB	AB	BB	-	AB	AB	AA	-	AB	AA	AA	-	BB	AB	AB	AA	AB	AB	AB	AB	BB	AA	AA	AA	BB	AA	AB	BB	AB	AB	AB	AA	BB	AB	-	AB
117018_pos61	1	143	-	AA	-	-	-	-	-	-	-	-	-	-	-	BB	BB	-	-	AA	BB	-	AA	AA	-	-	-	-	-	AB	-	-	-	-	-	AA	-	-	AA	-	BB	AB	-	AB	AA	-	-	AB	-
130863_pos265	1	143	AB	AA	AB	AB	AB	AA	AA	-	AB	AB	AB	AB	AB	BB	BB	-	-	-	BB	AB	AA	AA	BB	BB	AB	AB	AA	AB	AB	-	AB	-	-	AA	AA	BB	-	-	BB	AB	AB	AB	AA	BB	-	AB	AB
163630_pos221	1	143	AB	AA	AB	AB	AB	AA	AA	AB	-	AB	-	-	-	-	-	AB	AB	AA	-	AB	-	AA	BB	BB	AB	AB	AA	AB	AB	-	-	BB	AA	AA	-	BB	AB	AB	BB	AB	AB	-	-	BB	-	AB	AB
195592_pos46	1	143	AB	-	AB	-	AB	AA	AA	AB	AB	AB	AB	AB	-	-	-	AB	AB	AA	-	-	-	AB	BB	BB	AB	-	AA	AB	-	AB	AB	-	AB	-	-	BB	-	AB	BB	AB	AB	-	-	-	AB	AB	-
201469_pos51	1	143	-	AA	AB	AB	AB	AA	AA	AB	AB	AB	-	AB	AB	-	BB	AB	-	-	BB	AB	AA	AA	BB	BB	AB	AB	-	AB	-	AB	AB	BB	AA	AA	AA	BB	-	AB	BB	AB	-	AB	-	BB	-	-	AB
47991_pos82	1	143.6	-	AA	AB	AB	AB	AA	AA	AB	AB	AB	AB	AB	AB	BB	BB	AB	AB	AA	BB	-	AB	-	BB	BB	-	AB	-	AB	AB	AB	AB	BB	AA	AA	AA	BB	AB	AB	BB	AB	AB	AB	-	BB	AB	AB	AB
30304_pos19	1	143.6	-	-	-	-	-	-	-	-	-	-	AB	AB	AB	BB	-	AB	-	-	-	-	-	-	-	-	-	-	-	-	-	-	-	-	-	-	-	-	-	-	-	-	-	-	-	BB	AB	AB	AB
134988_pos268	1	143.6	AB	AA	AB	-	AB	AA	AA	-	AB	AB	AB	AB	AB	BB	BB	-	-	AA	BB	-	-	-	BB	BB	AB	AB	AB	AB	-	AB	AB	BB	AA	-	AA	BB	AB	-	BB	-	AB	AB	AA	BB	AB	-	-
151965_pos269	1	143.6	AB	AA	AB	AB	AB	AA	-	-	AB	AB	-	-	-	-	-	-	AB	AA	BB	AB	AB	AA	-	-	-	-	-	AB	-	AB	AB	BB	AA	-	AA	BB	AB	-	BB	AB	AB	AB	AA	-	-	-	-
204298_pos164	1	143.6	-	AA	AB	AB	AB	AA	AA	AB	AB	AB	AB	AB	AB	BB	BB	-	AB	AA	BB	-	AB	-	-	-	-	-	-	-	-	-	AB	BB	AA	-	AA	BB	AB	AB	BB	AB	AB	AB	AA	BB	-	AB	AB
52131_pos65	1	143.6	AB	AA	AB	AB	AB	AA	AA	-	AB	-	AB	AB	-	-	BB	AB	-	-	-	AB	AB	AA	BB	-	AB	AB	AA	AB	AB	AB	AB	-	AA	-	AA	BB	AB	AB	BB	AB	AB	AB	AA	BB	-	AB	AB
52131_pos85	1	143.6	AB	AA	AB	AB	AB	AA	AA	-	AB	-	AB	AB	-	-	BB	AB	-	-	-	AB	AB	AA	BB	-	AB	AB	AA	AB	AB	AB	AB	-	AA	-	AA	BB	AB	AB	BB	AB	AB	AB	AA	BB	-	AB	AB
62030_pos66	1	143.6	AB	AA	-	AB	AB	-	AA	-	-	AB	AB	AB	AB	-	-	AB	-	AA	BB	AB	AB	AA	BB	BB	-	AB	AA	AB	AB	AB	AB	BB	-	AA	AA	BB	-	AB	-	AB	AB	-	AA	BB	-	AB	AB
67715_pos204	1	143.6	AB	AA	AB	-	-	AA	-	AB	AB	AB	AB	AB	AB	BB	-	AB	AB	AA	BB	AB	AB	AA	BB	BB	AB	AB	-	AB	AB	AB	-	BB	AA	AA	AA	BB	AB	AB	BB	AB	-	-	AA	BB	AB	AB	AB
67820_pos8	1	143.6	-	AA	AB	AB	AB	AA	-	AB	AB	AB	AB	AB	AB	-	BB	AB	AB	AA	-	AB	AB	AA	BB	BB	AB	-	AA	AB	AB	AB	AB	BB	-	AA	-	-	AB	AB	BB	AB	AB	-	-	-	AB	-	AB
72943_pos87	1	143.6	-	AA	AB	AB	-	AA	AA	-	-	-	-	-	AB	-	BB	AB	AA	AA	BB	AB	AB	-	BB	BB	-	AB	AA	-	AB	-	AB	BB	-	-	AA	BB	-	AB	-	AB	AB	AB	-	-	AB	AB	AB
72943_pos158	1	143.6	-	AA	AB	AB	-	AA	AA	-	-	-	-	-	AB	-	BB	AB	AA	AA	BB	AB	AB	-	BB	BB	-	AB	AA	-	AB	-	AB	BB	-	-	AA	BB	-	AB	-	AB	AB	AB	-	-	AB	AB	AB
88818_pos22	1	143.6	-	-	-	AB	AB	AA	AA	-	AB	AB	-	AB	AB	BB	BB	AB	-	-	BB	AB	AB	AA	BB	-	AB	AB	-	-	-	-	AB	BB	AA	AB	AA	-	-	AB	BB	AB	AB	AB	-	-	AB	AB	AB
109564_pos162	1	143.6	-	AA	AB	AB	AB	-	AA	-	-	AB	-	AA	AB	BB	BB	AB	AB	AA	BB	AB	AB	AA	BB	BB	AB	AB	-	AB	AA	AB	-	BB	-	AA	AA	-	-	AB	BB	AB	AB	AB	AA	BB	AB	-	AB
127387_pos30	1	143.6	-	AA	AB	AB	AB	AA	AA	-	AB	-	AB	-	AB	BB	BB	AB	AB	-	BB	AB	AB	-	-	BB	AA	AB	-	AB	-	AB	AB	BB	AA	AA	AA	BB	AB	AB	BB	AB	AB	AB	AA	BB	AB	-	AB
140115_pos187	1	143.6	-	AA	AB	-	AB	AA	AA	AB	AB	AB	AB	AB	-	-	BB	AB	-	AA	BB	AB	AB	AA	BB	-	AB	AB	AA	AB	AB	AB	-	BB	AA	-	AA	BB	AB	-	-	-	AB	AB	-	BB	-	-	AB
140115_pos207	1	143.6	-	AA	AB	-	AB	AA	AA	AB	AB	AB	AB	AB	-	-	BB	AB	-	AA	BB	AB	AB	AA	BB	-	AB	AB	AA	AB	AB	AB	-	BB	AA	-	AA	BB	AB	-	-	-	AB	AB	-	BB	-	-	AB
154128_pos68	1	143.6	-	AA	AB	AB	-	AA	AA	-	-	AB	-	-	-	BB	BB	AB	-	AA	BB	-	-	-	BB	BB	BB	AB	-	-	AB	-	-	-	-	AA	AA	-	AB	-	BB	AB	-	-	AA	BB	AB	-	-
159946_pos248	1	143.6	AB	AA	-	AB	AB	AA	AA	AB	AB	AB	AB	AB	AB	-	BB	AB	-	-	-	AB	AB	AA	-	BB	AB	AB	AA	-	AB	AB	AB	BB	AA	-	AA	BB	AB	AB	BB	AB	AB	-	AA	-	AB	AB	AB
171200_pos260	1	143.6	AB	AA	AB	AB	AB	AA	AA	-	-	AB	AB	AB	-	BB	BB	-	-	-	BB	AB	AB	AA	BB	-	AB	AB	AA	AB	AB	-	AB	-	-	-	AA	BB	AB	AB	BB	-	AB	AB	AA	BB	-	AB	-
171497_pos61	1	143.6	AB	AA	AB	AB	AB	AA	-	AB	AB	-	AB	AB	AB	-	BB	AB	AB	AA	-	AB	AB	AA	BB	BB	-	AB	AB	AB	AB	AB	AB	-	AA	-	AA	BB	AB	AB	BB	AB	AB	-	AA	BB	AB	AB	AB
171873_pos145	1	143.6	AB	AA	AB	-	-	AA	AA	-	AB	AB	-	AB	-	BB	BB	AB	-	AA	BB	AB	AB	-	BB	BB	AB	AB	AA	-	AB	AB	AB	BB	-	AA	AA	BB	AB	AB	BB	-	AB	AB	AA	BB	AB	-	-
202328_pos202	1	143.6	AB	AA	-	AB	AB	-	AA	-	-	AB	AB	AB	AB	-	BB	-	AB	-	BB	-	AB	AA	BB	BB	AB	AB	AA	-	AB	-	AB	BB	AA	AA	AA	BB	AB	-	BB	AB	AB	AB	AA	BB	AB	AB	AB
92343_pos182	1	143.6	-	AA	-	AB	-	AA	AA	AB	-	AB	AB	AB	AB	BB	BB	-	AB	AA	BB	AB	AB	AA	BB	BB	AB	AB	AA	AB	AB	AB	AB	BB	AA	AA	AA	BB	AB	AB	BB	AB	-	AB	AA	BB	AB	AB	AB
44508_pos203	1	143.6	-	-	-	-	-	-	-	-	-	-	-	-	-	-	-	-	AB	AA	BB	AB	AB	AB	-	-	-	-	-	-	-	-	-	-	-	-	-	-	AB	AB	-	AB	BB	AB	AA	-	-	-	-
55803_pos74	1	143.6	-	-	-	-	-	-	-	-	-	-	AB	-	AB	-	-	AB	-	-	-	-	-	-	-	-	-	-	-	-	-	-	-	-	-	-	-	-	-	-	-	-	-	-	-	BB	AB	AB	-
56617_pos199	1	143.6	-	-	-	-	-	-	-	-	-	-	-	-	-	-	-	-	-	-	BB	AB	AB	AB	-	-	-	-	-	-	-	-	-	-	-	-	-	-	-	-	BB	AB	AB	-	AA	-	-	-	-
56617_pos205	1	143.6	-	-	-	-	-	-	-	-	-	-	-	-	-	-	-	-	-	-	BB	AB	AB	AB	-	-	-	-	-	-	-	-	-	-	-	-	-	-	-	-	BB	AB	AB	-	AA	-	-	-	-
151965_pos203	1	143.6	AB	AA	AB	AB	AB	AA	-	-	AB	AB	-	-	-	-	-	-	AB	AA	AB	AB	AB	AA	-	-	-	-	-	AB	AB	AB	AB	BB	AA	-	AA	BB	AB	-	BB	AB	AB	AB	AA	-	-	-	-
207286_pos131	1	143.6	-	-	-	-	-	-	-	-	-	-	-	-	-	-	-	-	AB	AA	BB	AB	AB	-	-	-	-	-	-	-	-	-	-	-	-	-	-	-	AB	AB	-	AB	BB	AB	AA	-	-	-	-
12149_pos270	1	143.6	-	AA	-	AB	AB	AA	AA	AB	-	AB	AB	AB	AB	-	BB	BB	AB	AA	BB	AB	AB	-	BB	BB	AB	-	AA	AB	AB	AB	AB	-	AA	-	-	BB	AB	AB	BB	AB	-	AB	-	BB	AB	AB	AB
21039_pos63	1	143.6	-	-	AB	AB	-	-	AA	BB	-	AB	AB	AB	AB	-	BB	-	AB	AA	BB	AB	AB	AA	BB	-	AB	AB	AA	AA	-	-	AB	-	AA	-	AA	-	AB	AB	BB	-	AB	-	AA	-	AB	AB	AB
21039_pos147	1	143.6	-	-	AB	AB	-	-	AA	BB	-	AB	AB	AB	AB	-	BB	-	AB	AA	BB	AB	AB	AA	BB	-	AB	AB	AA	AA	-	-	AB	-	AA	-	AA	-	AB	AB	BB	-	AB	-	AA	-	AB	AB	AB
22388_pos146	1	143.6	-	AA	-	-	-	-	AA	-	-	AB	AB	AB	-	BB	-	-	AB	-	BB	AB	AB	-	BB	-	AB	-	-	-	-	-	-	BB	-	-	AA	BB	-	AB	BB	AB	AB	AB	AA	-	AB	-	-
47728_pos200	1	143.6	-	AA	-	-	-	AA	AA	-	-	-	AB	-	-	BB	BB	-	AB	-	BB	-	AA	AA	BB	BB	-	-	AA	-	-	-	-	BB	-	AA	AA	BB	-	-	-	-	-	-	AA	BB	-	AB	-
60190_pos80	1	143.6	AB	AA	-	-	-	-	AA	-	AB	AB	AB	-	AB	BB	BB	-	-	AA	BB	-	AB	-	BB	BB	AB	AB	-	-	-	-	-	-	-	-	AA	BB	-	-	-	AB	-	AB	AA	-	AB	-	-
61173_pos137	1	143.6	-	AA	AB	-	AB	AA	AA	-	AB	AB	AB	AB	AB	BB	BB	AB	AB	AA	BB	AB	AB	AA	BB	BB	AB	AB	AA	AB	AB	-	AB	-	AA	AA	AA	BB	AB	AB	BB	AB	AB	AB	AA	BB	AB	AB	AB
92343_pos205	1	143.6	BB	AA	BB	AB	-	AA	AA	AB	-	AB	AB	AB	AB	BB	BB	-	AB	AA	BB	AB	AB	AA	BB	BB	-	AB	AA	AB	AB	AB	AB	BB	AA	AA	AA	BB	AB	AB	BB	AB	-	AB	AA	BB	AB	AB	AB
145519_pos70	1	143.6	-	AA	AB	AB	-	AA	AA	-	-	AB	AB	AB	-	BB	BB	AB	-	-	BB	-	AB	AA	-	BB	-	AB	AA	-	AB	AA	AB	BB	-	AA	AA	BB	AB	AB	BB	-	-	AB	AA	-	-	AB	AB
154199_pos72	1	143.6	-	AA	AB	-	AB	AA	-	-	-	-	AB	AB	AB	BB	BB	AB	AB	-	BB	AB	AB	AA	BB	BB	AB	AB	AA	AB	AB	AB	-	-	AA	-	AA	BB	AB	AB	BB	AB	BB	AB	AA	BB	-	-	AB
163410_pos18	1	143.6	-	-	-	-	-	-	-	-	BB	AB	-	AB	-	-	-	-	-	-	-	-	-	-	BB	BB	-	-	-	-	-	-	-	BB	-	-	-	BB	BB	-	BB	AB	-	-	-	-	-	-	BB
163410_pos123	1	143.6	-	-	-	-	-	-	-	-	BB	AB	-	AB	-	-	-	-	-	-	-	-	-	-	BB	BB	-	-	-	-	-	-	-	BB	-	-	-	BB	BB	-	BB	AB	-	-	-	-	-	-	BB
194412_pos122	1	143.6	-	AA	-	AB	AB	AA	-	-	BB	AB	-	AB	-	BB	-	AB	-	AA	BB	AB	-	AA	-	BB	AB	-	AA	-	-	AB	-	-	AA	AA	AA	-	-	AB	BB	AB	AB	-	-	BB	-	AB	AB
90003_pos69	1	143.6	AB	AA	AB	AB	AB	AA	-	AB	AB	AB	AB	AB	AB	BB	BB	AB	-	AA	BB	AB	AB	-	BB	BB	AB	AB	AA	AB	AB	AB	AB	BB	AA	AA	AA	BB	AB	AB	-	AB	AB	AB	-	-	AB	AB	AB
75388_pos44	1	143.6	-	-	-	-	-	-	-	-	-	-	BB	AB	AB	BB	BB	-	-	-	-	-	-	-	-	-	-	-	-	-	-	-	-	-	-	-	-	-	-	-	-	-	-	-	-	BB	-	AB	AB
95200_pos48	1	143.6	-	-	-	-	-	-	-	-	-	-	-	-	-	-	-	-	BB	-	-	AB	-	-	BB	BB	-	AB	AA	-	-	-	-	-	-	-	-	-	-	AB	BB	AB	AB	-	AA	-	-	-	-
95200_pos71	1	143.6	-	-	-	-	-	-	-	-	-	-	-	-	-	-	-	-	BB	-	-	AB	-	-	BB	BB	-	AB	AA	-	-	-	-	-	-	-	-	-	-	AB	BB	AB	AB	-	AA	-	-	-	-
1901_pos133	1	143.6	AB	-	AB	AB	-	AA	AA	AB	-	AB	AB	AB	AB	BB	BB	AB	-	AA	-	AB	AB	AA	BB	-	AB	AB	AA	AB	AB	AB	-	BB	AA	AA	AA	BB	AB	AB	BB	AB	-	AB	AA	BB	AB	AB	AB
1901_pos176	1	143.6	AB	-	AB	AB	-	AA	AA	AB	-	AB	AB	AB	AB	BB	BB	AB	-	AA	-	AB	AB	AA	BB	-	AB	AB	AA	AB	AB	AB	-	BB	AA	AA	AA	BB	AB	AB	BB	AB	-	AB	AA	BB	AB	AB	AB
7290_pos211	1	143.6	AB	-	AB	AB	AB	AA	AA	AB	AB	AB	-	AB	AB	BB	BB	AB	-	-	BB	AB	AB	-	BB	BB	AB	AB	-	-	AB	-	AB	-	-	AA	AA	-	AB	-	-	AB	AB	AB	AA	BB	AB	AB	AB
87748_pos28	1	143.6	-	AA	-	-	-	AA	AA	-	-	AB	AB	-	AB	BB	BB	-	-	AA	BB	-	-	-	-	-	-	-	AA	-	AB	AB	-	BB	AA	AA	AA	BB	-	-	BB	AB	-	-	AA	BB	-	-	-
87748_pos100	1	143.6	-	AA	-	-	-	AA	AA	-	-	AB	-	-	AB	BB	BB	-	-	AA	BB	-	-	-	-	-	-	-	AA	-	AB	AB	-	BB	AA	AA	AA	BB	-	-	BB	AB	-	-	AA	BB	-	-	-
90003_pos101	1	143.6	AB	AA	AB	AB	AB	AA	-	AB	AB	AB	AB	AB	AB	BB	BB	AB	-	AA	BB	AB	AB	-	BB	BB	AB	AB	AA	AB	AB	AB	AB	BB	AA	AA	AA	BB	AB	AB	-	AB	AB	AB	-	-	AB	AB	AB
90003_pos224	1	143.6	AB	AA	AB	AB	AB	AA	-	AB	AB	AB	AB	AB	AB	BB	BB	AB	-	AA	BB	AB	AB	-	BB	BB	AB	AB	AA	AB	AB	AB	AB	BB	AA	AA	AA	BB	AB	AB	-	AB	AB	AB	-	-	AB	AB	AB
113572_pos8	1	143.6	AB	AA	-	AB	AB	AA	AA	AB	-	BB	AB	AB	-	BB	BB	-	BB	AA	BB	AB	AB	AA	BB	BB	-	AB	AA	-	AB	AB	AB	BB	-	-	AA	BB	-	-	BB	AB	AB	AB	AA	BB	AB	AB	AB
113572_pos30	1	143.6	AB	AA	-	AB	AB	AA	AA	AB	-	BB	AB	AB	-	BB	BB	-	BB	AA	BB	AB	AB	AA	BB	BB	-	AB	AA	-	AB	AB	AB	BB	-	-	AA	BB	-	-	BB	AB	AB	AB	AA	BB	AB	AB	AB
113572_pos177	1	143.6	-	AA	-	AB	AB	AA	AA	AB	-	BB	AB	AB	-	BB	BB	-	BB	AA	BB	AB	AB	AA	BB	BB	-	AB	AA	-	AB	AB	AB	BB	-	-	AA	BB	-	-	BB	AB	AB	AB	AA	BB	AB	AB	AB
113572_pos178	1	143.6	AB	AA	-	AB	AB	AA	AA	AB	-	BB	AB	AB	-	BB	BB	-	BB	AA	BB	AB	AB	AA	BB	BB	-	AB	AA	-	AB	AB	AB	BB	-	-	AA	BB	-	-	BB	AB	AB	AB	AA	BB	AB	AB	AB
186199_pos2	1	143.6	-	AA	AB	AB	-	AA	-	AA	-	-	AB	AB	AB	BB	-	AB	AA	-	BB	AB	AA	-	BB	BB	-	AB	AA	AB	AB	-	AB	-	-	AA	AA	BB	-	-	-	AB	-	BB	AA	BB	AB	-	-
201523_pos204	1	143.6	AB	AA	AB	AB	AB	AA	AA	AB	AB	-	AB	AB	AB	BB	BB	-	AB	AA	BB	AB	AB	AA	BB	-	AB	-	AA	AB	AB	AB	AB	BB	AA	-	AA	BB	AB	AB	BB	AB	AB	-	AA	BB	-	AB	AB
164297_pos43	1	144	AB	-	AB	-	AB	AA	AA	AB	AB	AB	AB	AB	AB	BB	BB	AB	AB	AA	BB	AB	AB	AA	BB	BB	AB	AB	AA	AB	AB	AB	AB	BB	-	AA	AA	-	AB	AB	BB	AB	-	AB	AA	BB	-	AB	-
35987_pos189	1	144	-	-	-	-	-	-	-	-	-	-	-	-	-	-	-	-	AB	AA	BB	-	AB	AA	-	BB	-	AB	AA	-	-	-	-	-	-	-	-	-	AB	AB	BB	AB	AB	-	-	-	-	-	-
35987_pos209	1	144	-	-	-	-	-	-	-	-	-	-	-	-	-	-	-	-	AB	AA	BB	-	AB	AA	-	BB	-	AB	AA	-	-	-	-	-	-	-	-	-	AB	AB	BB	AB	AB	-	-	-	-	-	-
37053_pos275	1	144	-	-	-	-	-	-	-	-	-	-	-	-	-	-	-	-	AB	AA	BB	AB	AB	AB	-	-	-	-	-	-	-	-	-	-	-	-	-	-	AB	AB	BB	AB	BB	AB	AA	-	-	-	-
65878_pos58	1	144	AB	AA	AB	AB	AB	AA	AA	AB	AB	AB	AB	AB	AB	BB	BB	AB	AB	AA	BB	AB	AB	AA	BB	BB	AB	AB	AA	AB	AB	AB	AB	BB	AA	AA	AA	BB	AB	AB	BB	AB	AB	AB	AA	BB	-	AB	AB
100477_pos35	1	144	-	-	-	-	-	-	-	-	-	-	-	-	-	-	-	-	AB	AA	BB	AB	AB	-	-	-	-	-	-	-	-	-	-	-	-	-	-	-	-	AB	BB	AB	BB	AB	AA	-	-	-	-
100477_pos276	1	144	-	-	-	-	-	-	-	-	-	-	-	-	-	-	-	-	AB	AA	BB	AB	AB	-	-	-	-	-	-	-	-	-	-	-	-	-	-	-	-	AB	BB	AB	BB	AB	AA	-	-	-	-
100477_pos291	1	144	-	-	-	-	-	-	-	-	-	-	-	-	-	-	-	-	AB	AA	BB	AB	AB	-	-	-	-	-	-	-	-	-	-	-	-	-	-	-	-	AB	BB	AB	BB	AB	AA	-	-	-	-
110715_pos99	1	144	-	-	-	-	-	-	-	-	-	-	-	-	-	-	-	-	AB	AA	BB	AB	AB	AB	-	-	-	-	-	-	-	-	-	-	-	-	-	-	AB	AB	BB	-	BB	AB	AA	-	-	-	-
125621_pos55	1	144	AB	AA	AB	AB	AB	AA	AA	-	AB	AB	AB	AB	AB	BB	-	-	BB	-	BB	AB	AB	AA	BB	BB	AB	AB	AA	AA	AB	AB	AB	BB	AA	AA	AA	BB	-	AB	BB	-	AB	AB	AA	-	AB	AB	-
126018_pos123	1	144	-	-	-	-	-	-	-	-	-	-	-	-	-	-	-	-	-	AA	BB	AB	-	AB	-	-	-	-	-	-	-	-	-	-	-	-	-	-	AB	AB	BB	AB	BB	AB	AA	-	-	-	-
126018_pos230	1	144	-	-	-	-	-	-	-	-	-	-	-	-	-	-	-	-	-	AA	BB	AB	-	AB	-	-	-	-	-	-	-	-	-	-	-	-	-	-	AB	AB	BB	AB	BB	AB	AA	-	-	-	-
139654_pos2	1	144	-	-	-	-	-	-	-	-	-	-	-	-	-	-	-	-	AB	AA	BB	AB	AB	AB	-	-	-	-	-	-	-	-	-	-	-	-	-	-	AB	AB	BB	AB	BB	AB	AA	-	-	-	-
139654_pos17	1	144	-	-	-	-	-	-	-	-	-	-	-	-	-	-	-	-	AB	AA	BB	AB	AB	AB	-	-	-	-	-	-	-	-	-	-	-	-	-	-	AB	AB	BB	AB	BB	AB	AA	-	-	-	-
139654_pos256	1	144	-	-	-	-	-	-	-	-	-	-	-	-	-	-	-	-	AB	AA	BB	AB	AB	AB	-	-	-	-	-	-	-	-	-	-	-	-	-	-	AB	AB	BB	AB	BB	AB	AA	-	-	-	-
193128_pos108	1	144	-	-	-	-	-	-	-	-	-	-	-	-	-	-	-	-	AB	-	BB	AB	AB	AB	-	-	-	-	-	-	-	-	-	-	-	-	-	-	BB	AB	BB	AB	BB	AB	AA	-	-	-	-
199564_pos77	1	144	-	-	-	-	-	-	-	-	-	-	-	-	-	-	-	-	AB	-	BB	AB	AB	AB	-	-	-	-	-	-	-	-	-	-	-	-	-	-	AB	AB	BB	AB	BB	-	-	-	-	-	-
16053_pos155	1	144	-	AA	AB	-	-	-	AA	AB	-	AB	AB	AB	-	-	BB	AB	AB	-	-	-	-	-	BB	BB	-	-	-	-	AB	-	AB	-	AA	AA	AA	BB	-	-	BB	-	-	AB	-	-	AB	-	-
16225_pos69	1	144	AB	AA	-	AB	AB	AA	AA	-	-	-	-	-	-	-	-	-	-	AA	BB	-	-	-	-	-	-	AB	AA	-	-	-	-	-	-	-	AA	BB	-	-	BB	-	AB	-	AA	-	-	-	-
21726_pos15	1	144	AB	AA	-	AB	AB	AA	AA	-	AB	AB	AB	AB	-	BB	BB	-	AB	-	BB	AB	AB	AA	BB	-	-	AA	AA	AB	-	-	AB	BB	-	-	-	-	AB	AB	BB	AB	-	-	AA	BB	AB	AB	-
21726_pos108	1	144	AB	AA	-	AB	AB	AA	AA	-	AB	AB	AB	AB	AB	BB	BB	-	AB	-	BB	AB	AB	AA	BB	-	-	AA	AA	AB	-	-	AB	BB	-	-	-	-	AB	AB	BB	AB	AB	-	AA	BB	AB	AB	AB
21726_pos180	1	144	AB	AA	-	AB	AB	AA	AA	-	AB	AB	AB	AB	-	BB	BB	-	AB	-	BB	AB	AB	AA	BB	-	-	AA	AA	AB	-	-	AB	BB	-	-	-	-	AB	AB	BB	AB	-	-	AA	BB	AB	AB	-
162589_pos135	1	144	-	-	-	AB	-	-	AA	-	-	AB	-	-	-	BB	BB	-	-	-	-	AB	-	AA	BB	BB	-	AB	-	-	-	-	-	-	-	-	AA	-	-	-	-	-	-	-	-	-	-	AB	-
171200_pos211	1	144	AB	AA	AB	AB	AB	AA	AA	-	-	AB	AB	AB	-	BB	BB	-	-	-	BB	AB	AB	AA	BB	-	AB	AB	AA	AB	AB	-	AB	-	-	-	AA	BB	AB	AB	BB	-	AB	AB	AA	BB	-	AB	-
200604_pos94	1	144	AB	AA	AB	-	AB	AA	AA	-	AB	AB	AB	AB	AB	BB	-	-	-	-	BB	AB	AB	-	BB	BB	AB	AB	AA	AB	AB	-	AB	BB	AA	-	-	BB	-	AB	-	AB	AB	AB	AA	BB	-	AB	-
203027_pos122	2	0	-	AB	BB	AB	AB	-	AB	-	BB	BB	AA	AB	AB	AB	-	AB	BB	AA	AA	AB	AA	AA	AB	AB	-	AB	AB	-	AB	-	AA	AB	-	AB	AB	AB	AB	AB	AA	-	AA	AA	AA	AB	AB	AB	-
1404_pos136	2	0	BB	-	BB	AB	-	AB	-	-	-	-	-	AB	AA	-	AB	-	-	-	AA	AB	AA	-	-	-	-	AB	-	BB	-	-	AA	-	-	-	-	AB	AB	-	AA	BB	AA	AA	-	-	-	-	-
15444_pos214	2	0	BB	-	BB	AB	-	-	AB	-	-	BB	AA	AB	-	AB	AB	AB	-	-	AA	AB	AA	-	AB	-	-	-	-	-	AB	-	AA	AB	-	-	AB	AB	AB	-	-	-	AA	AA	AA	AB	-	AB	-
31102_pos106	2	0	-	-	-	AB	AB	-	-	-	BB	BB	AA	AB	-	AB	-	-	-	-	-	AB	-	-	-	AB	AB	-	AB	-	AB	-	AA	-	-	-	AB	-	-	-	-	-	-	-	-	-	-	-	-
47391_pos95	2	0	-	AB	-	AB	-	AB	AB	AA	BB	-	AA	AB	AB	AB	AB	AB	-	-	AA	AB	AA	AA	-	AB	AB	-	AB	-	AB	-	AA	-	AB	-	AB	-	AB	AB	-	-	AA	-	-	AB	AB	AB	AB
59944_pos193	2	0	-	AB	-	AB	-	AB	-	-	-	BB	AA	AB	AB	-	-	-	-	-	-	-	-	AA	AB	-	AA	-	AB	-	AB	AB	AA	-	AB	AB	AB	-	-	-	-	-	AA	AA	AA	AB	AB	-	-
106875_pos38	2	0	-	AB	-	-	AB	AB	AB	AA	BB	BB	AA	AB	AB	AB	AB	AB	BB	AA	AA	AB	AA	AA	AB	-	AB	AB	-	BB	AB	AB	AA	-	-	-	AB	AB	AB	AB	AA	BB	-	AA	AA	-	AB	AB	-
106875_pos212	2	0	-	AB	-	-	AB	AB	AB	AA	BB	BB	AA	AB	AB	AB	AB	AB	BB	AA	AA	AB	AA	AA	AB	-	AB	AB	-	BB	AB	AB	AA	-	-	-	AB	AB	AB	AB	AA	BB	-	AA	AA	-	AB	AB	-
128661_pos71	2	0	BB	-	BB	AB	AB	AB	AB	-	-	BB	-	AB	-	-	AB	AB	BB	AA	-	-	-	AA	AB	-	-	AB	AB	BB	AB	-	AA	-	AB	-	AB	AB	AB	-	AA	BB	-	AA	AA	-	AB	-	AA
147527_pos191	2	0	-	AB	BB	AB	-	AB	AB	AA	BB	-	-	AB	-	-	-	AB	BB	AA	-	-	-	AA	AB	AB	AB	AB	AB	BB	AB	-	-	-	AB	AB	AB	AB	AB	-	-	-	-	-	-	-	AB	-	-
150890_pos61	2	0	-	-	BB	-	AB	AB	AA	AA	-	-	AA	AB	-	-	AB	AB	-	-	AA	AB	AA	AA	-	-	AA	AB	AB	-	AB	-	AA	AB	-	-	AB	-	-	AB	AA	BB	AA	AA	AA	AB	AB	AB	-
150890_pos189	2	0	-	-	BB	-	AB	AB	AA	AA	-	-	AA	AB	-	-	AB	-	-	-	AA	AB	AA	AA	-	-	AA	AB	AB	-	AB	-	AA	AB	-	-	-	-	-	AB	AA	BB	AA	AA	AA	AB	AB	AB	-
156725_pos107	2	0	BB	AB	-	-	-	-	-	-	BB	BB	-	AB	AB	AB	AB	AB	BB	-	-	AB	-	-	AB	AB	AB	AB	-	-	-	-	-	-	-	-	AB	AB	-	AB	-	-	AA	AA	-	AB	AB	AB	-
165767_pos97	2	0	BB	AB	-	AB	AB	AB	-	AA	BB	BB	AA	-	AB	AB	AB	AB	BB	AA	AA	-	AA	AA	AB	AB	AB	AB	AB	BB	AB	AB	AA	AB	AB	AB	-	AB	-	AB	AA	BB	-	AA	AA	AB	AB	AB	-
169790_pos135	2	0	BB	-	-	-	AB	AA	AB	-	-	-	AA	-	-	-	-	-	-	AA	-	-	-	-	-	-	-	AB	-	-	-	-	AA	-	-	-	-	-	-	-	AA	-	-	AA	-	-	-	-	-
169790_pos140	2	0	BB	-	-	-	AB	AA	AB	-	-	-	AA	-	-	-	-	-	-	AA	-	-	-	-	-	-	-	AB	-	-	-	-	AA	-	-	-	-	-	-	-	AA	-	-	-	-	-	-	-	-
195508_pos123	2	0	-	AB	-	-	-	-	-	-	-	BB	AA	-	-	-	AB	AB	BB	AA	-	AB	-	-	-	-	-	-	-	-	-	-	-	-	-	-	AB	-	-	-	AA	-	-	-	-	AB	-	-	-
196009_pos160	2	2.3	BB	-	BB	-	AB	-	AB	AA	BB	BB	AA	AB	AB	AB	AB	AB	BB	AA	AA	AB	AA	AA	AB	AB	AB	AB	AB	BB	-	-	AA	AB	AB	AB	AB	AB	AB	AB	AA	-	AA	AA	AA	AB	AB	AB	AB
30911_pos195	2	2.3	-	AB	BB	AB	AB	-	AB	-	-	-	AA	-	AB	-	AB	-	BB	AA	AA	AB	AA	-	-	AB	-	AB	AB	BB	AB	-	AA	-	-	-	AB	AB	-	AB	-	-	-	AA	-	AB	AB	-	-
180615_pos162	2	2.3	-	AB	BB	-	AB	-	-	-	-	-	-	BB	AB	-	-	-	-	-	-	-	-	AA	-	-	-	-	AB	BB	-	BB	-	-	AB	-	-	BB	-	-	AA	-	AA	-	-	-	-	-	-
10742_pos24	2	3.4	-	AB	BB	AB	AB	AB	AB	AA	BB	BB	-	AB	AB	AB	AB	AB	BB	AA	AA	AB	AA	AA	AB	AB	AB	AB	AB	BB	AB	-	-	AB	AB	-	AB	AB	-	AB	AA	BB	-	AA	-	AB	AB	AB	-
7941_pos8	2	3.4	-	-	BB	-	AB	AB	-	-	-	-	AA	AB	-	AB	AB	-	-	-	AA	-	-	-	AB	-	-	AB	-	-	AB	AB	AA	-	-	-	AB	-	-	AB	AA	BB	AA	AA	-	-	AB	-	-
10742_pos28	2	3.4	-	AB	BB	AB	AB	AB	AB	AA	BB	BB	-	AB	AB	AB	AB	AB	BB	AA	AA	AB	AA	AA	AB	AB	AB	AB	AB	BB	AB	AA	-	AB	AB	-	AB	AB	-	AB	AA	BB	-	AA	-	AB	AB	AB	-
10742_pos165	2	3.4	-	AB	BB	AB	AB	AB	AB	AA	BB	BB	-	AB	AB	AB	AB	AB	BB	AA	AA	AB	AA	AA	AB	AB	AB	AB	AB	BB	AB	AA	-	-	AB	-	AB	AB	-	AB	AA	BB	-	AA	-	AB	AB	AB	-
10742_pos228	2	3.4	-	AB	BB	AB	AB	AB	AB	AA	BB	BB	-	AB	AB	AB	AB	AB	BB	AA	AA	AB	AA	AA	AB	AB	AB	AB	AB	BB	AB	AA	-	AB	AB	-	AB	AB	-	AB	AA	BB	-	AA	-	AB	AB	AB	-
17787_pos181	2	3.4	BB	AB	BB	AB	-	AB	AB	AA	BB	BB	AA	AB	AB	AB	AB	AB	BB	AA	AA	AB	AA	AA	AB	AB	AB	AB	AB	BB	AB	AB	AA	AB	-	AB	AB	AB	AB	AB	AA	-	AA	AA	AA	AB	AB	AB	AB
17787_pos238	2	3.4	BB	AB	BB	AB	-	AB	AB	AA	BB	BB	AA	AB	AB	AB	AB	AB	BB	AA	AA	AB	AA	AA	AB	AB	AB	AB	AB	BB	AB	AB	AA	AB	-	AB	AB	AB	AB	AB	AA	-	AA	AA	AA	AB	AB	AB	AB
35732_pos86	2	3.4	BB	AB	BB	AB	AB	AB	AB	AA	-	-	-	AB	AB	AB	AB	AB	BB	AA	AA	AB	AA	AB	AB	-	-	AB	AB	BB	AB	-	AA	AB	-	-	AB	AB	-	AB	-	BB	AA	-	-	AB	AB	-	-
43469_pos104	2	3.4	-	AB	-	AB	AB	AB	AB	AA	BB	BB	AA	AB	AB	-	AB	AB	BB	AA	AA	AB	AA	AA	AB	AB	AB	AB	-	BB	AB	-	-	AB	AB	-	AB	AB	AB	AB	AA	BB	AA	AA	AA	AB	AB	AB	BB
56491_pos247	2	3.4	BB	AB	BB	AB	AB	AB	AB	AA	BB	BB	AA	AB	AB	AB	AB	-	BB	AA	AA	AB	AA	AA	AB	AB	AB	AB	AB	BB	AB	AB	AA	AB	AB	-	AB	AB	AB	AB	AA	BB	AA	-	AA	AB	AB	AB	AB
57696_pos221	2	3.4	BB	AB	BB	-	AB	AB	-	AA	-	BB	AA	AB	AB	-	-	AB	-	AA	-	-	-	AA	AB	-	AB	-	AB	BB	AB	AB	AA	-	AB	-	AB	AB	AB	AB	AA	BB	-	AA	AA	AB	AB	AB	-
64688_pos187	2	3.4	BB	AB	BB	AB	-	AB	AB	AA	BB	BB	-	-	AB	AB	AB	-	BB	AA	AA	AB	-	-	AB	AB	-	AB	AB	-	AB	-	AA	AB	-	AB	AB	AB	AB	-	AA	BB	AA	-	AA	-	-	AB	AB
67205_pos60	2	3.4	-	AB	BB	-	AB	AB	AB	AA	-	BB	AA	AB	AB	AB	AB	AB	BB	AA	AA	AB	AA	AA	AB	AB	AB	-	AB	-	AB	-	AA	-	AB	AB	-	AB	AB	AB	AA	BB	AA	AA	AA	AB	AB	AB	AB
67205_pos177	2	3.4	-	AB	BB	-	AB	AB	AB	AA	-	BB	AA	AB	AB	AB	AB	AB	BB	AA	AA	AB	AA	AA	AB	AB	AB	-	AB	-	-	-	AA	-	AB	AB	-	AB	AB	AB	AA	BB	AA	AA	AA	AB	AB	AB	AB
67205_pos184	2	3.4	-	AB	BB	-	AB	AB	AB	AA	-	BB	AA	AB	AB	AB	AB	AB	BB	AA	AA	AB	AA	AA	AB	AB	AB	-	AB	-	-	-	AA	-	AB	AB	-	AB	AB	AB	AA	BB	AA	AA	AA	AB	AB	AB	AB
75964_pos156	2	3.4	BB	AB	BB	AB	-	AB	AB	AA	-	BB	AA	AB	AB	AB	-	AB	BB	AA	AA	AB	AA	AA	AB	AB	AB	AB	AB	-	AB	AB	AA	-	AB	AB	AB	AB	AB	-	AA	BB	AB	AA	AA	-	AB	AB	-
75964_pos186	2	3.4	BB	AB	BB	AB	-	AB	AB	AA	-	BB	AA	AB	AB	AB	-	AB	BB	AA	AA	AB	AA	AA	AB	AB	AB	AB	AB	-	AB	AB	AA	-	AB	AB	AB	AB	AB	-	AA	BB	AB	AA	AA	-	AB	AB	-
94711_pos24	2	3.4	-	-	-	AB	AB	AB	AB	AA	BB	BB	-	AB	AB	AB	AB	-	-	AA	-	AB	-	AA	AB	AB	AB	AB	AB	BB	AB	AB	AA	AB	AB	AB	AB	AB	AB	-	AA	-	-	AA	AA	AB	AB	AB	AB
94711_pos105	2	3.4	-	-	-	AB	AB	AB	AB	AA	BB	BB	-	AB	AB	AB	AB	-	-	AA	-	AB	-	AA	AB	AB	AB	AB	AB	BB	AB	AB	AA	AB	AB	AB	AB	AB	AB	-	AA	-	-	AA	AA	AB	AB	AB	AB
110796_pos149	2	3.4	BB	AB	BB	AB	AB	AB	AB	AA	BB	BB	AA	AB	AB	AB	AB	-	BB	-	-	AB	-	AA	AB	AB	-	AB	AB	BB	AB	-	-	AB	-	AB	AB	AB	-	AB	AA	BB	AA	-	AA	AB	AB	-	AB
124533_pos63	2	3.4	-	AB	BB	AB	AB	AB	AB	AA	BB	BB	AA	-	AB	AB	AB	AB	BB	AA	AA	AB	AA	AA	AB	-	-	-	AB	-	AB	AA	AA	AB	-	AA	AB	AB	-	AB	-	BB	AA	AA	AA	-	AB	AB	-
139392_pos77	2	3.4	BB	-	BB	AB	AB	-	AB	AA	BB	BB	-	AB	AB	AB	AB	AB	-	AA	-	AB	-	AA	AB	AB	AB	AB	AB	BB	AB	AB	AA	AB	AB	AB	AB	AB	AB	AB	AA	BB	AA	-	AA	AB	AB	AB	AB
143224_pos53	2	3.4	BB	AB	BB	AB	-	AB	AB	AA	BB	BB	AA	AB	AB	-	AB	AB	BB	-	AA	AB	AA	AA	AB	AB	AB	AB	AB	BB	AB	AB	-	AB	-	AB	AB	AB	-	AB	AA	-	-	AA	AA	AB	AB	AB	AB
143224_pos185	2	3.4	BB	AB	BB	AB	-	AB	AB	AA	BB	BB	AA	AB	AB	-	AB	AB	BB	-	AA	AB	AA	AA	AB	AB	AB	AB	AB	BB	AB	AB	-	AB	-	AB	AB	AB	-	AB	AA	-	-	AA	AA	AB	AB	AB	AB
150633_pos15	2	3.4	BB	AB	BB	AB	AB	-	-	-	-	BB	-	AB	-	-	-	AB	BB	-	AA	AB	-	AA	AB	AB	-	-	AB	-	AB	-	-	-	-	AB	AB	AB	-	-	AA	BB	AA	-	AA	-	AB	-	AB
180615_pos21	2	3.4	-	AB	BB	-	AB	-	-	-	-	-	-	BB	AB	-	-	-	-	-	-	-	-	AA	-	-	-	-	AB	BB	-	BB	-	-	AB	-	-	BB	-	-	AA	-	AA	-	-	-	-	-	-
180615_pos58	2	3.4	-	AB	BB	-	AB	-	-	-	-	-	-	BB	AB	-	-	-	-	-	-	-	-	AA	-	-	-	-	AB	BB	-	BB	-	-	AB	-	-	BB	-	-	AA	-	AA	-	-	-	-	-	-
186548_pos165	2	3.4	-	-	BB	AB	AB	AB	AB	AA	-	BB	AA	AB	AB	AB	AB	-	-	AA	-	AB	AA	AA	AB	AB	AB	AB	AB	BB	AB	-	-	AB	-	AB	AB	AB	AB	AB	AA	-	AA	AA	AA	AB	AB	-	AB
200153_pos75	2	3.4	BB	AB	BB	AB	AB	AB	AB	AA	BB	-	AA	AB	AB	AB	AB	AB	BB	AA	-	AB	AA	AA	AB	AB	-	AB	AB	-	AB	-	AA	AB	-	AB	AB	AB	AB	AB	AA	BB	AA	-	AA	AB	AB	-	-
171584_pos270	2	4	BB	AB	-	AB	AB	AB	AB	AA	BB	BB	AA	-	AB	AB	AB	-	BB	-	AA	AB	AA	AA	AB	AB	-	AB	AB	BB	AB	AB	AA	AB	AB	AB	-	AB	AB	AB	-	BB	AA	-	AA	AB	AB	AB	AB
24767_pos250	2	4	BB	AB	BB	AB	AB	AB	AB	AA	BB	BB	-	-	-	-	-	-	BB	AA	AA	AB	AA	AA	-	-	-	-	-	BB	AB	AB	AA	AB	AB	-	AB	AB	-	AB	AA	BB	AA	AA	AA	-	-	-	-
51927_pos110	2	4	-	-	-	-	-	-	-	-	-	-	-	-	-	-	-	-	-	-	-	-	-	-	AB	AB	AB	AB	AB	-	-	-	-	-	-	-	-	-	-	-	-	-	-	-	-	-	-	-	-
119123_pos219	2	4	BB	AB	BB	AB	AB	AB	AB	-	BB	BB	AA	-	AB	AB	AB	AB	BB	AA	AA	-	AA	AA	AB	AB	AB	AB	-	-	AB	AB	AA	AB	AB	AB	AB	AB	AB	AB	AA	-	AA	AA	AA	AB	AB	AB	AB
125817_pos34	2	4	-	-	-	-	-	-	-	-	-	-	AA	BB	AB	-	AB	-	-	-	-	AB	AA	AA	-	-	-	-	-	-	-	-	-	-	-	-	-	-	-	AB	-	BB	-	AA	-	-	AB	AB	AB
162357_pos7	2	4	-	-	-	-	-	-	-	-	-	-	-	AB	AB	AB	-	AB	-	-	-	-	-	-	-	-	-	-	-	-	-	-	-	-	-	-	-	-	-	-	-	-	-	-	-	-	AB	AB	-
25905_pos285	2	4	BB	-	BB	AB	AB	AB	AB	AA	-	-	-	AB	AB	AB	-	-	-	-	AA	AB	AA	AA	AB	AA	AB	AB	AB	BB	AB	-	AA	AB	AB	AB	AB	AB	AB	BB	AA	BB	AA	AA	-	AB	AB	AB	AB
76159_pos170	2	4	BB	AB	BB	AB	AB	AB	AB	-	BB	BB	AA	AB	AB	AB	AB	AB	BB	AA	AA	AB	AA	AA	AB	AB	AB	AB	AB	BB	AB	AB	-	AB	AB	AB	AB	AB	-	AB	AA	BB	AA	AA	AA	AB	AB	AB	AB
76159_pos206	2	4	BB	AB	BB	AB	AB	AB	AB	-	BB	BB	AA	AB	AB	AB	AB	AB	BB	AA	AA	AB	AA	AA	AB	AB	AB	AB	AB	BB	AB	AB	-	AB	AB	AB	AB	AB	-	AB	AA	BB	AA	AA	AA	AB	AB	AB	AB
76159_pos242	2	4	BB	AB	BB	AB	AB	AB	AB	-	-	BB	AA	AB	AB	AB	AB	AB	BB	AA	AA	AB	AA	AA	AB	AB	AB	AB	AB	BB	AB	AB	-	AB	AB	AB	AB	AB	-	AB	AA	BB	AA	AA	AA	AB	AB	AB	AB
76159_pos246	2	4	BB	AB	BB	AB	AB	AB	AB	-	BB	BB	AA	AB	AB	AB	AB	AB	BB	AA	AA	AB	AA	AA	AB	AB	AB	AB	AB	BB	AB	AB	-	AB	AB	AB	AB	AB	-	AB	AA	BB	AA	AA	AA	AB	AB	AB	AB
102911_pos93	2	4	BB	AB	BB	AB	AB	-	AB	-	BB	BB	AA	AB	AB	AB	AB	AB	BB	-	AA	-	AA	AA	AB	AB	AB	AB	AB	BB	AB	AB	AA	AB	-	-	AB	AB	-	AB	AA	BB	AA	-	AA	AB	AB	AB	AB
102911_pos218	2	4	BB	AB	BB	AB	AB	-	AB	-	BB	BB	AA	AB	AB	AB	AB	AB	BB	-	AA	-	AA	AA	AB	AB	AB	AB	AB	BB	AB	AB	AA	AB	-	-	AB	AB	-	AB	AA	BB	AA	-	AA	AB	AB	AB	AB
102911_pos219	2	4	BB	AB	BB	AB	AB	-	AB	-	BB	BB	AA	AB	AB	AB	AB	AB	BB	-	AA	-	AA	AA	AB	AB	AB	AB	AB	BB	AB	AB	AA	AB	AB	-	AB	AB	-	AB	AA	BB	AA	-	AA	AB	AB	AB	AB
119722_pos57	2	4	-	-	BB	-	-	-	-	AA	-	BB	AA	AB	-	AB	AB	BB	-	-	AA	AB	AA	AA	-	-	BB	AB	-	-	-	-	AA	AB	-	AB	-	AB	-	-	-	BB	AA	AA	AA	AB	-	-	AB
173516_pos168	2	4	BB	AB	BB	AB	AB	AB	AB	AA	BB	BB	AA	AB	AB	AB	AB	-	BB	AA	AA	AB	AA	AA	AB	AB	AB	AB	AB	BB	AB	AB	AA	AB	-	AB	-	AB	AB	AB	AA	BB	AA	AA	-	AB	AB	AB	AB
175728_pos163	2	4	-	-	BB	AB	-	-	AB	AA	-	BB	AA	AB	AB	AB	AB	AB	-	AA	AA	AB	AA	AA	AB	AB	-	AB	AB	BB	-	-	AA	AB	AB	AB	AB	-	AB	AB	AA	BB	AA	AA	AA	AB	AB	AB	AB
203017_pos240	2	4	BB	AB	BB	AB	AB	-	-	-	-	BB	AA	AB	AB	AB	AB	AA	-	AA	AA	AB	AA	AA	AB	AB	AA	AB	AB	BB	AB	AB	AA	AB	AB	AB	AA	AB	-	AB	AA	BB	AA	AA	AA	AB	AB	AB	AB
56491_pos166	2	4	BB	AB	BB	AB	AB	AB	AB	AA	BB	BB	AA	AB	AB	AB	AB	-	BB	AA	AA	AB	AA	AA	AB	AB	AB	AB	AB	BB	AB	AB	AA	AB	AB	-	AB	AB	AB	AB	AA	BB	AA	-	AA	AB	AB	AB	AB
76159_pos120	2	4	BB	AB	BB	AB	AB	AB	AB	-	-	BB	AA	AB	AB	AB	AB	AB	BB	AA	AA	AB	AA	AA	AB	AB	AB	AB	AB	-	AB	AB	-	AB	AB	AB	AB	AB	-	AB	AA	BB	AA	AA	AA	AB	AB	AB	AB
178365_pos88	2	4	-	AB	BB	AB	AB	-	AB	AA	-	BB	AA	AB	AB	AB	-	BB	BB	-	AA	AB	AA	AA	-	AB	-	-	-	BB	-	-	AA	-	-	AB	AB	AB	-	AB	AA	-	AA	AA	-	-	AB	-	-
76159_pos36	2	4	BB	AB	BB	AB	AB	AB	AB	-	-	BB	AA	AB	AB	AB	AB	AB	BB	AA	AA	AB	AA	AA	AB	AB	AB	AB	AB	BB	AB	AB	-	AB	AB	AB	AB	AB	-	AB	AA	BB	AA	AA	AA	AB	AB	AB	AB
77798_pos6	2	4	-	-	-	-	-	-	-	-	-	-	-	-	-	-	-	-	BB	AA	AA	-	AA	AA	BB	AB	-	AB	AB	-	-	-	-	-	-	-	-	-	BB	-	AA	BB	-	AA	AA	-	-	-	-
50735_pos123	2	4	BB	AB	BB	AB	AB	AB	-	-	-	BB	-	AB	AB	-	AB	-	BB	AA	AA	AB	AA	-	-	AB	AB	AB	-	BB	AB	-	AA	-	AB	AB	AB	AB	-	-	AA	BB	AA	AA	AA	-	-	-	AB
68669_pos37	2	4	BB	AB	BB	-	AB	AB	AB	-	BB	BB	AA	-	AB	AB	-	AB	BB	AA	AA	AB	AA	AA	AB	-	AB	AB	AB	BB	AB	AB	AA	AB	AB	AB	AB	AB	-	AA	AA	BB	-	-	-	AB	AB	AB	AB
68669_pos38	2	4	BB	AB	BB	-	AB	AB	AB	-	BB	BB	AA	-	AB	AB	-	AB	BB	AA	AA	AB	AA	AA	AB	-	AB	AB	AB	BB	AB	AB	AA	AB	AB	AB	AB	AB	-	AA	AA	BB	-	-	-	AB	AB	AB	AB
68669_pos163	2	4	BB	AB	BB	-	AB	AB	AB	-	BB	BB	AA	-	AB	AB	-	AB	BB	AA	AA	AB	AA	AA	AB	-	AB	AB	AB	BB	AB	AB	AA	AB	AB	AB	AB	AB	-	AA	AA	BB	-	-	-	AB	AB	AB	AB
90076_pos150	2	4	BB	AB	BB	AB	AB	AB	AB	AA	BB	BB	AA	AB	AB	-	AB	-	BB	AA	AA	AB	AA	AA	AB	AB	AB	AB	AB	BB	-	-	AA	-	AB	AB	-	AB	-	AB	AA	BB	AA	AA	AA	AB	-	AB	AB
90076_pos221	2	4	BB	AB	-	AB	AB	AB	AB	AA	BB	BB	AA	AB	AB	-	AB	-	BB	AA	AA	AB	AA	AA	AB	AB	AB	AB	AB	BB	-	-	AA	-	AB	AB	-	AB	-	AB	AA	BB	AA	AA	AA	AB	-	AB	AB
119620_pos62	2	4	BB	-	BB	AB	-	BB	AB	AA	BB	BB	AA	AB	AB	AB	-	AB	BB	AA	AA	-	AA	AA	-	AB	AB	AB	AB	BB	AB	AB	-	AB	-	AB	AB	AB	BB	-	AA	BB	AA	-	AA	AB	AB	-	AB
129186_pos138	2	4	BB	-	BB	AB	AB	AB	AB	-	BB	-	AA	AB	AB	AB	AB	AB	-	AA	AA	-	AA	AA	AB	-	AB	AB	AB	BB	AB	AB	AA	AB	AB	AB	AB	AB	AB	AB	AA	BB	-	AA	AA	AB	AB	AB	AB
129186_pos271	2	4	BB	-	BB	AB	AB	AB	AB	-	BB	-	AA	AB	AB	AB	AB	AB	-	AA	AA	-	AA	AA	AB	-	AB	AB	AB	BB	AB	AB	AA	AB	AB	AB	AB	AB	AB	AB	AA	BB	-	AA	AA	AB	AB	AB	AB
162053_pos228	2	4	BB	-	BB	AB	AB	-	AB	AA	-	BB	AA	-	AB	AB	-	-	BB	AA	AA	-	AA	AA	-	AB	AB	AB	AB	BB	-	AB	-	-	AB	AB	AB	-	AB	-	-	BB	AA	-	AA	-	-	-	AB
183718_pos70	2	4	BB	AB	-	AB	AB	AB	AB	-	AB	BB	AA	-	-	-	-	-	-	-	AA	-	AA	AA	AB	AB	AB	AB	AA	-	-	-	AA	-	-	AB	-	AB	-	AB	AA	BB	AA	AA	AA	AB	-	AB	AB
173516_pos108	2	4	BB	AB	BB	AB	AB	AB	AB	AA	BB	BB	AA	AB	AB	AB	AB	-	BB	AA	AA	AB	AA	AA	AB	AB	AB	AB	AB	BB	AB	AB	AA	AB	-	AB	-	AB	AB	AB	AA	BB	AA	AA	-	AB	AB	AB	AB
43449_pos193	2	4	AB	AB	BB	-	AB	AB	-	-	-	BB	-	-	-	-	-	-	-	-	-	-	-	-	AB	AB	AB	AB	AB	BB	AB	AB	-	AB	AB	-	-	AB	-	-	-	-	-	-	-	-	-	-	-
43449_pos228	2	4	AB	AB	BB	-	AB	AB	-	-	-	BB	-	-	-	-	-	-	-	-	-	-	-	-	AB	AB	AB	AB	AB	BB	AB	AB	-	AB	AB	-	-	AB	-	-	-	-	-	-	-	-	-	-	-
43449_pos260	2	4	AB	AB	BB	-	AB	AB	AB	-	-	BB	-	-	-	-	-	-	-	-	-	-	-	-	AB	AB	AB	AB	AB	BB	AB	AB	-	AB	AB	AB	-	AB	-	-	-	-	-	-	-	-	-	-	-
125817_pos234	2	4	-	-	-	-	-	-	-	-	-	-	AA	BB	AB	-	AB	-	-	-	-	AB	AA	AA	-	-	-	-	-	-	-	-	-	-	-	-	-	-	-	AB	-	BB	-	AA	-	-	AB	AB	AB
168884_pos205	2	4	AB	AB	BB	AB	-	AB	AB	AA	BB	BB	-	-	-	-	-	-	-	-	-	-	-	-	-	AB	AB	AB	AB	BB	AB	AB	AA	-	AB	-	AB	AB	-	-	-	-	-	-	-	-	-	-	-
13232_pos86	2	4	BB	AB	BB	AB	AB	-	AB	AA	BB	-	AA	AB	-	AB	AB	-	BB	AA	AA	AB	-	-	AB	AB	AB	AB	-	BB	AB	-	AA	AB	-	-	-	AB	-	AB	AA	BB	-	AA	-	-	-	-	-
13232_pos124	2	4	BB	AB	BB	AB	AB	-	AB	AA	BB	-	AA	AB	-	AB	AB	-	BB	AA	AA	AB	-	-	AB	AB	AB	AB	-	BB	AB	-	AA	AB	-	-	-	AB	-	AB	AA	BB	-	AA	-	-	-	-	-
15648_pos8	2	4	-	-	-	-	-	-	AB	-	-	BB	AA	AB	-	-	-	-	-	-	-	AB	AA	AA	AB	-	-	-	AB	-	-	-	AA	-	-	-	AB	AB	-	AB	AA	BB	-	AA	-	AB	-	AB	-
58353_pos64	2	4	-	AB	-	AB	AB	-	AB	AA	-	BB	AA	-	AB	AB	AB	-	BB	AA	AA	AB	AA	AA	AB	-	-	-	AB	BB	AB	-	-	AB	AB	-	AB	AB	-	AB	AA	BB	AA	AA	-	AB	AB	AB	AB
58353_pos222	2	4	-	AB	-	AB	AB	-	AB	AA	-	BB	AA	-	AB	AB	AB	-	BB	AA	AA	AB	AA	AA	AB	-	-	-	AB	BB	AB	-	-	AB	AB	-	AB	AB	-	AB	AA	BB	AA	AA	-	AB	AB	AB	AB
91922_pos20	2	4	-	-	BB	AB	-	-	-	-	-	BB	AA	-	-	-	-	-	BB	-	AA	AB	AA	-	AB	-	-	-	BB	-	-	-	-	-	-	-	AB	-	-	AB	AA	BB	-	AA	AA	AB	-	AB	AB
91922_pos108	2	4	-	-	BB	AB	-	-	-	-	-	BB	AA	-	-	-	-	-	BB	-	AA	AB	AA	-	AB	-	-	-	BB	-	-	-	-	-	-	-	AB	-	-	AB	AA	BB	-	AA	AA	AB	-	AB	AB
101679_pos40	2	4	BB	AB	BB	AB	AB	AB	-	-	BB	BB	AA	AB	-	AB	AB	-	-	AA	AA	AB	-	AA	AB	-	AB	AB	AB	BB	BB	AB	AA	-	-	AB	AB	-	-	AB	AA	BB	-	-	AA	AB	BB	AB	-
119722_pos257	2	4	-	-	BB	-	-	-	-	AA	-	BB	AA	AB	-	AB	AB	BB	-	-	AA	AB	AA	AA	-	-	-	AB	-	-	-	-	AA	AB	-	AB	-	AB	-	-	-	BB	AA	AA	AA	AB	-	-	AB
187194_pos14	2	4	-	AB	BB	-	AB	AB	AB	-	BB	BB	-	AB	AB	-	-	BB	-	AA	AA	AB	-	-	AB	AB	-	AB	AB	-	AB	-	-	-	-	AB	AB	AB	AB	-	AA	BB	AA	-	AA	-	AB	AB	AB
100267_pos77	2	4	BB	AB	BB	AB	AB	AB	AB	AA	-	BB	AA	AB	AB	AB	AB	AB	BB	-	AA	-	AA	AA	AB	AB	-	AB	AB	-	AB	AB	AA	AB	AB	-	-	AB	AB	AB	AA	-	AA	-	AA	AB	-	AB	-
128390_pos65	2	4	BB	AB	BB	AB	AB	AB	AB	-	BB	BB	-	AB	AB	AB	AB	-	BB	-	-	AB	-	-	-	-	-	-	-	AB	AB	AB	AA	AB	AB	AB	AB	AB	AB	AB	AA	BB	AA	AA	AA	AB	AB	AB	AB
90076_pos45	2	4	BB	AB	BB	AB	AB	AB	AB	AA	BB	BB	AA	AB	AB	-	AB	-	BB	AA	AA	AB	AA	AA	AB	AB	AB	AB	AB	BB	-	-	AA	-	AB	AB	-	AB	-	AB	AA	BB	AA	AA	AA	AB	-	AB	AB
90076_pos48	2	4	BB	AB	BB	AB	AB	AB	AB	AA	BB	BB	AA	AB	AB	-	AB	-	BB	AA	AA	AB	AA	AA	AB	AB	AB	AB	AB	BB	-	-	AA	-	AB	AB	-	AB	-	AB	AA	BB	AA	AA	AA	AB	-	AB	AB
90076_pos148	2	4	BB	AB	BB	AB	AB	AB	AB	AA	BB	BB	AA	AB	AB	-	AB	-	BB	AA	AA	AB	AA	AA	AB	AB	AB	AB	AB	BB	-	-	AA	-	AB	AB	-	AB	-	AB	AA	BB	AA	AA	AA	AB	-	AB	AB
114702_pos142	2	4	BB	AB	BB	AB	AB	AB	AB	AA	-	BB	-	-	AB	AB	AB	AB	BB	AA	-	-	AA	AA	AB	-	AB	AB	AB	BB	AB	-	-	-	AB	-	AB	AB	AA	AB	AA	BB	AA	AA	-	-	-	-	AB
116480_pos71	2	4	-	AB	BB	AB	-	AB	-	AA	-	BB	AA	AB	-	AB	AB	-	-	AA	AA	-	AA	-	-	-	-	-	AB	-	AB	-	-	AB	-	-	AB	-	AB	AB	AA	BB	-	AA	-	-	-	-	-
17787_pos156	2	4	BB	AB	BB	AB	-	AB	AB	AA	BB	BB	AA	AB	AB	AB	AB	AB	BB	AA	AA	AB	AA	AA	AB	AB	AB	AB	AB	BB	AB	AB	AA	AB	-	AB	AB	AB	AB	AB	AA	-	AA	AA	AA	AB	AB	AB	AB
80664_pos138	2	4	-	AB	BB	-	AA	-	-	-	-	-	-	AB	-	-	-	-	-	-	-	-	AA	AA	-	-	-	-	-	BB	AB	-	-	-	-	AB	-	-	-	-	-	-	-	AA	AA	-	-	AB	-
129229_pos79	2	4	BB	-	BB	-	AB	-	AB	-	-	BB	-	-	AB	-	-	AB	BB	AA	AA	-	-	AA	-	-	-	AB	-	-	AB	-	-	-	AB	-	-	-	-	-	AA	BB	-	-	AA	-	-	-	-
172496_pos26	2	4	BB	AB	BB	AB	AB	AB	AB	-	-	BB	AA	AB	AB	AB	AB	AB	BB	-	AA	AB	AA	AA	AB	AB	-	AB	AB	-	AB	AB	AA	AB	AB	AB	AB	AB	AB	AB	AA	BB	AA	AA	AA	-	AB	AB	-
20523_pos138	2	4	-	AB	BB	AB	AB	-	-	-	-	BB	-	-	AB	-	-	-	BB	-	AA	-	-	AA	-	AB	AB	AB	AB	BB	-	-	AA	-	-	-	AB	-	-	-	AA	BB	-	-	AA	-	-	-	-
35555_pos38	2	4	BB	AB	BB	AB	AB	AB	AB	-	BB	BB	AA	AB	-	AB	AB	AB	BB	AA	AA	AB	AA	AA	AB	AB	AB	-	-	-	AB	AB	AA	AB	AB	AB	AB	-	-	AB	AA	BB	AA	AA	AA	AB	AB	-	-
201656_pos88	2	4	-	-	BB	AB	AB	-	AB	-	-	BB	AA	AB	AB	-	-	-	BB	-	AA	-	AA	-	AB	AB	-	AB	AB	-	-	AB	AA	-	AB	AB	-	-	-	-	-	BB	AA	AA	-	AB	AB	AB	-
208444_pos39	2	4	BB	-	BB	AB	AB	AB	-	AA	BB	BB	-	AB	AB	-	-	-	BB	AA	AA	-	-	AA	-	-	AA	-	-	-	-	-	AA	-	-	-	AB	AB	-	-	-	-	AA	AA	AA	-	-	-	-
34528_pos51	2	5	BB	AB	BB	AB	-	AB	AB	AA	BB	BB	AA	AB	AB	AB	AB	AB	BB	AA	AA	AB	AA	AA	AB	AB	AB	AB	AB	BB	AB	AB	AA	AB	-	AB	-	AB	AB	AB	-	BB	AA	AA	AA	AB	AB	AB	AB
48456_pos102	2	5	-	AB	BB	AB	-	-	-	-	-	-	AA	AB	-	AB	AB	-	BB	-	AA	-	AA	AA	BB	AA	AB	AB	-	BB	-	-	AA	-	-	-	AA	AA	AB	AB	-	-	AA	-	AA	AB	-	AB	-
48456_pos110	2	5	-	AB	BB	AB	-	-	-	-	-	-	AA	AB	-	AB	AB	-	BB	-	AA	-	AA	AA	BB	AA	AB	AB	-	BB	-	-	AA	-	-	-	AA	AA	AB	AB	-	-	AA	-	AA	AB	-	AB	-
54986_pos129	2	5	BB	AB	BB	-	-	-	-	-	BB	-	AA	-	-	-	-	-	-	-	AA	-	AA	AA	-	AB	-	-	-	BB	AB	-	-	-	AA	BB	-	AB	-	-	AA	BB	-	-	-	-	AB	-	-
182891_pos29	2	5	BB	AB	BB	AB	AB	AB	AB	AA	BB	BB	AA	AB	AB	AB	AB	-	BB	-	-	AB	AA	AA	AB	AB	AB	-	AB	BB	AB	AB	AA	AB	AB	AB	AB	-	AB	AB	-	BB	AA	-	AA	-	AB	AB	AB
182891_pos230	2	5	-	AB	BB	AB	AB	AB	AB	AA	BB	BB	AA	AB	AB	AB	AB	-	AB	-	-	AB	AA	AA	AB	AB	AB	-	AB	BB	AB	AB	AA	AB	AB	AB	AB	-	AB	AB	-	BB	AA	-	AA	-	AB	AB	AB
189297_pos112	2	5	BB	AB	BB	AB	AB	-	AB	AA	-	-	AA	AB	AB	AB	AB	-	-	-	AA	AB	AA	AA	-	-	AB	-	-	-	-	-	AA	-	-	-	AB	AB	AB	AB	-	-	AA	AA	AA	AB	AB	AB	-
157740_pos194	2	6.2	BB	AB	BB	AB	AB	AB	AB	AA	BB	BB	AA	AB	AB	AB	AB	-	BB	AA	AA	AB	AA	AA	AB	AB	AB	AB	AB	BB	AB	AB	-	AB	AB	AB	-	-	AB	AB	AA	BB	AA	AA	AA	AB	AB	AB	AB
158840_pos61	2	6.2	-	-	-	-	-	-	-	-	-	-	AA	AB	AB	AB	AB	-	-	-	-	-	-	-	AB	AB	AB	-	-	-	-	-	-	-	-	-	-	-	-	-	-	-	-	-	-	AB	AB	AB	AB
158840_pos262	2	6.2	-	-	-	-	-	-	-	-	-	-	AA	AB	AB	AB	AB	-	-	-	-	-	-	-	AB	AB	AB	-	-	-	-	-	-	-	-	-	-	-	-	-	-	-	-	-	-	AB	AB	AB	AB
6599_pos175	2	6.2	BB	AB	BB	AB	AB	-	AB	-	BB	BB	AA	AB	AB	AB	AB	AB	-	-	AA	AB	AA	AA	AB	AB	AB	AB	AB	BB	-	-	-	AB	AB	-	AB	AB	AB	-	AA	BB	-	AA	AA	AB	AB	AB	AB
47524_pos8	2	6.2	BB	-	-	AB	AB	AB	-	-	BB	BB	-	AB	-	AB	AB	-	-	-	AA	AB	AA	AA	AB	AB	-	AB	AB	BB	-	AB	AA	AB	AB	AB	AB	AB	AB	AB	AA	BB	AA	AA	AA	AB	AB	AB	-
99380_pos139	2	6.2	-	AB	BB	-	AB	AA	-	-	BB	BB	-	AB	AB	-	-	AB	BB	-	AA	AB	-	-	-	-	-	AB	-	-	-	AB	-	-	-	-	AB	AB	-	-	AA	BB	AA	-	AA	-	AB	-	AB
150791_pos2	2	6.2	BB	AB	-	-	-	-	AB	-	-	BB	AA	AB	AB	AB	AB	AB	BB	AA	AA	AB	AA	-	AB	AB	AB	AB	-	-	-	-	-	-	-	-	AB	AB	-	-	AA	BB	-	AA	AA	-	AB	AB	-
153977_pos69	2	6.2	-	AB	BB	AB	AB	AB	-	-	-	BB	AA	AB	-	-	AB	-	-	-	AA	AB	AA	AA	-	-	-	AB	-	-	-	-	AA	AB	-	AB	AB	-	BB	AB	AA	-	-	AA	AA	AB	AB	-	AB
6508_pos161	2	8.8	BB	-	BB	AB	AB	-	AB	AA	BB	BB	-	AB	AB	AB	AB	AB	BB	AA	AA	AB	AA	AA	AB	AB	AB	AB	AB	BB	AB	AB	AA	-	AB	AB	AB	AB	AB	AB	AA	BB	AA	AA	AA	AB	AB	AB	AB
7442_pos22	2	8.8	BB	AB	BB	AB	AB	AB	AB	AA	BB	BB	AA	AB	AB	AB	AB	-	-	-	-	-	-	-	-	-	-	-	-	BB	AB	-	-	AB	-	AB	AB	AB	-	-	-	-	-	-	-	AB	AA	AB	-
7442_pos139	2	8.8	BB	AB	BB	AB	AB	AB	AB	AA	BB	BB	AA	AB	AB	AB	AB	-	-	-	-	-	-	-	-	-	-	-	-	BB	AB	-	-	AB	-	AB	AB	AB	-	-	-	-	-	-	-	AB	AA	AB	-
12141_pos128	2	8.8	-	-	-	-	-	-	-	-	-	-	AA	AB	AB	AB	AB	-	AB	AA	AA	AB	AA	AA	-	-	-	-	-	-	-	-	-	-	-	-	-	-	-	AB	AA	BB	AA	AA	AA	AB	AB	AB	-
12141_pos245	2	8.8	-	-	-	-	-	-	-	-	-	-	AA	AB	AB	AB	AB	-	BB	AA	AA	AB	AA	AA	-	-	-	-	-	-	-	-	-	-	-	-	-	-	-	AB	AA	BB	AA	AA	-	AB	AB	AB	-
133059_pos138	2	8.8	-	-	-	-	-	-	-	-	-	-	-	-	-	-	-	-	-	-	-	-	-	-	-	AB	AB	AB	AB	-	-	-	-	-	-	-	-	-	-	-	-	-	-	-	-	-	-	-	-
133619_pos11	2	8.8	AB	AB	BB	AB	AB	AB	AB	AA	BB	BB	-	-	-	-	-	-	-	-	-	-	-	-	-	-	-	-	-	BB	AB	AB	AA	AB	AB	AB	AB	AB	-	-	-	-	-	-	-	-	-	-	-
37373_pos101	2	8.8	BB	AB	BB	AB	AB	AA	AB	-	BB	BB	AB	-	AB	AB	AB	-	-	AA	AA	-	AA	AA	AB	-	-	AB	AB	-	-	AB	AA	-	-	AB	AB	AB	AB	-	AA	BB	AA	AA	-	AB	AB	AB	AB
37373_pos134	2	8.8	BB	AB	BB	AB	AB	AA	AB	-	BB	BB	AB	-	AB	AB	AB	-	-	AA	AA	-	AA	AA	AB	-	-	AB	AB	-	-	AB	AA	-	-	AB	AB	AB	AB	-	AA	BB	AA	AA	-	AB	AB	AB	AB
49022_pos114	2	8.8	-	AB	-	AB	-	-	AB	AA	BB	-	AA	AB	AB	AB	AB	-	-	-	-	AB	AA	-	AB	AB	-	AB	-	BB	AB	AB	-	AB	AB	AB	AB	-	-	AB	AA	BB	AA	AA	AA	AB	AB	AB	AB
79815_pos72	2	8.8	BB	AB	BB	AB	-	AA	-	-	BB	BB	-	-	-	-	-	-	-	-	AA	-	AA	AA	-	AB	-	AB	-	-	-	-	-	-	BB	-	AB	-	-	-	-	BB	AA	AA	AA	-	-	AB	AB
79815_pos105	2	8.8	BB	AB	BB	AB	-	AA	-	-	BB	BB	-	-	-	-	-	-	-	-	AA	-	AA	AA	-	AB	AB	AB	-	-	-	-	-	-	BB	-	AB	-	-	-	-	BB	AA	AA	AA	-	-	AB	AB
108142_pos102	2	8.8	-	-	-	AB	AB	-	AB	-	-	BB	AA	AB	-	-	AB	AB	BB	AA	AA	AB	AA	AA	AB	-	-	AB	AB	-	AB	AB	AA	AB	-	AB	AB	-	AB	AB	-	BB	AA	AA	AA	AB	-	-	-
108142_pos230	2	8.8	-	-	-	AB	AB	-	AB	-	-	BB	AA	AB	-	-	AB	AB	BB	AA	AA	AB	AA	AA	AB	-	-	AB	AB	-	AB	AB	AA	AB	-	AB	AB	-	AB	AB	-	BB	AA	AA	AA	AB	-	-	-
164272_pos42	2	8.8	BB	AB	-	AB	AA	AB	AB	-	BB	-	AA	AB	AB	AB	AB	AB	BB	AA	AA	AB	-	AA	AA	AB	AB	AB	-	BB	AB	AB	AA	AB	AB	AB	AB	AB	AB	AB	AA	BB	AA	AA	AA	-	AB	AB	-
207516_pos60	2	8.8	BB	AB	BB	AB	AB	AB	AB	-	-	BB	-	-	-	AB	AB	AB	BB	AA	AA	-	AA	AA	AB	AB	-	AB	AB	-	AB	AB	AA	-	AB	-	AB	AB	AB	AB	AA	BB	AA	AA	AA	-	AB	-	-
207516_pos71	2	8.8	BB	AB	BB	AB	AB	AB	AB	-	-	BB	-	-	-	AB	AB	AB	BB	AA	AA	-	AA	AA	AB	AB	-	AB	AB	-	AB	AB	AA	-	AB	-	AB	AB	AB	AB	AA	BB	AA	AA	AA	-	AB	-	-
58968_pos197	2	10.4	BB	AB	-	-	AB	AB	AB	AA	-	BB	AA	AB	-	AB	-	AB	BB	AA	AA	AB	AA	AA	AB	AB	AB	AB	AB	BB	AB	AB	AA	AB	AB	AB	AB	AB	AB	AB	-	BB	AA	AA	AA	AB	AB	AB	AB
14711_pos3	2	10.4	-	AB	-	AB	AB	AB	AB	AA	-	BB	-	AB	-	-	AB	-	BB	AA	AA	AB	AA	AA	-	-	-	-	-	-	-	-	AA	AB	-	-	-	AB	AB	AB	-	-	AA	AA	AA	-	AB	-	-
52830_pos244	2	10.4	-	AB	BB	AB	AB	AB	-	AA	BB	BB	AA	-	AB	-	AB	AB	BB	AA	-	AB	AA	AA	AB	AB	AB	AB	AB	BB	AB	AB	-	-	AB	AB	AB	AB	AB	-	AA	-	AA	AA	-	AB	AB	AB	AB
58968_pos198	2	10.4	BB	AB	-	AA	AB	AB	AB	AA	-	BB	AA	AB	-	AB	-	AB	BB	AA	AA	AB	-	AA	AB	AB	AB	AB	AB	BB	AB	AB	AA	AB	AB	AB	AB	AB	AB	AB	-	BB	AA	AA	AA	AB	AB	AB	AB
152168_pos171	2	10.4	BB	AB	BB	AB	AB	AB	AB	AA	BB	BB	-	AB	AB	AB	AB	AB	BB	AA	-	AB	-	-	AB	-	AB	-	AB	BB	AB	AB	AA	-	AB	AB	AB	AB	AB	AB	AA	-	AA	AA	AA	-	AB	AB	AB
154278_pos143	2	10.4	BB	AB	BB	-	AB	AB	AB	AA	BB	-	AA	AB	AB	-	AB	AB	BB	AA	AA	AB	AA	AA	AB	AB	AB	AB	AB	BB	AB	AB	-	AB	AB	AB	AB	AB	AB	AB	AA	BB	-	-	-	AB	AB	AB	AB
154278_pos149	2	10.4	BB	AB	BB	-	AB	AB	AB	AA	BB	-	AA	AB	AB	-	AB	AB	BB	AA	AA	AB	AA	AA	AB	AB	AB	AB	AB	BB	AB	AB	-	AB	AB	AB	AB	AB	AB	AB	AA	BB	-	-	-	AB	AB	AB	AB
154278_pos124	2	10.7	BB	AB	BB	-	AB	AB	AB	AA	BB	-	AA	AB	AB	-	AB	AB	BB	AA	AA	AB	AA	AA	AB	AB	AB	AB	AB	BB	AB	AB	-	AB	AB	AB	AB	AB	AB	AB	AA	BB	-	-	-	AB	AB	AB	AB
209455_pos45	2	10.7	-	AB	BB	AB	-	-	-	AA	-	BB	AA	-	AB	AB	AB	-	BB	AA	AA	AB	AA	AA	AB	AB	AB	AB	AB	-	AB	AB	AA	AB	-	AB	AB	-	AB	AB	-	BB	AA	AA	AA	AB	AB	AB	-
209455_pos53	2	10.7	-	AB	BB	AB	-	-	-	AA	-	BB	AA	-	AB	AB	AB	-	BB	AA	AA	AB	AA	AA	AB	AB	AB	AB	AB	-	AB	AB	AA	AB	-	AB	AB	-	AB	AB	-	BB	AA	AA	AA	AB	AB	AB	-
201822_pos78	2	10.7	BB	AB	BB	AB	AB	AB	AB	AA	BB	-	AA	AB	AB	AB	-	AB	BB	AA	AA	-	AA	AA	AB	-	AB	AB	AB	BB	AB	AB	AA	AB	AB	AB	AB	-	AB	AB	AA	BB	AA	AA	AA	-	AB	AB	AB
1563_pos98	2	10.7	BB	AB	BB	AB	AB	AB	AB	-	-	BB	AA	-	AB	-	-	AB	BB	-	-	AB	-	AA	AB	AA	AB	AB	AB	-	AB	AB	-	-	AB	AB	AB	AB	-	AB	AA	BB	AA	AA	-	-	AB	-	-
16868_pos153	2	10.7	-	AB	BB	AB	AB	AB	AB	AA	-	-	-	-	AB	-	-	-	-	AA	-	-	-	AA	-	AB	AB	AB	-	-	-	-	-	-	AB	AB	AB	AB	AB	-	-	BB	AA	-	-	AB	AB	AB	AB
173473_pos13	2	10.7	-	-	BB	AB	-	BB	AB	AA	BB	-	AA	AB	-	-	-	-	BB	AA	-	-	-	AA	AB	-	-	AB	AB	-	-	-	AA	-	AB	-	-	-	-	-	AA	BB	-	AA	-	AB	-	-	-
184630_pos66	2	10.7	BB	AB	BB	AB	AB	AB	-	AA	BB	BB	-	-	-	AB	-	-	-	-	AA	-	AA	AA	AB	AB	-	BB	-	-	AB	-	AA	AB	AB	-	AB	AB	AB	AB	-	BB	AA	-	AA	AB	-	AB	AB
201822_pos98	2	10.7	BB	AB	BB	AB	AB	AB	AB	AA	BB	-	AA	AB	AB	AB	-	AB	BB	AA	AB	-	AA	AA	AB	-	AB	AB	AB	BB	AB	AB	AA	AB	AB	AB	AB	-	AB	AB	AA	BB	AA	AA	AA	-	AB	AB	AB
52120_pos139	2	10.7	BB	AB	BB	AB	AB	AB	AB	AA	BB	BB	AA	AB	-	AB	AB	AB	BB	AA	AA	AB	AA	AA	AB	AB	AB	AB	AB	BB	-	AB	AA	AB	AB	-	AB	AB	AB	AB	AA	BB	-	AA	AA	-	AB	AB	AB
6548_pos89	2	10.7	-	AB	-	-	AB	AB	AB	AA	BB	-	-	AB	AB	AB	AB	-	-	AA	AA	AB	-	AA	AB	AB	AB	AB	-	BB	AB	-	AA	AB	AB	AB	-	-	AB	AB	-	-	AA	AA	AA	AB	AB	AB	AB
27267_pos118	2	10.7	BB	AB	BB	AB	AB	AB	AB	AA	-	BB	-	AB	-	-	-	AB	BB	-	AA	AB	-	AA	AB	AB	AB	AB	-	BB	AB	-	-	AB	-	AA	AB	AB	AA	AB	AA	BB	AA	AA	AA	AB	-	-	-
27267_pos129	2	10.7	BB	AB	BB	AB	AB	AB	AB	AA	-	BB	-	AB	-	-	-	AB	BB	-	AA	AB	-	AA	AB	AB	AB	AB	-	BB	AB	-	-	AB	-	AA	AB	AB	AA	AB	AA	BB	AA	AA	AA	AB	-	-	-
29812_pos79	2	10.7	-	AB	BB	AB	-	AB	AB	AA	-	-	AA	AB	-	AB	AB	AB	BB	AA	AA	AB	AA	AA	AB	AB	AB	-	-	BB	-	AB	AA	-	AA	-	AB	-	-	AB	AA	BB	AA	AA	AA	AB	AB	AB	-
46029_pos124	2	10.7	BB	AB	-	-	-	-	AB	-	BB	BB	AA	AB	AB	-	AB	AB	BB	AA	AA	AB	-	-	-	-	-	-	-	-	-	-	AA	AB	-	-	-	-	-	-	AA	BB	AA	AA	AA	-	AB	-	-
71869_pos143	2	10.7	BB	BB	BB	AB	AB	AB	AB	-	-	BB	AA	AA	AB	AB	-	-	BB	AA	AA	AB	AA	AA	AB	AB	-	AB	AB	BB	BB	-	AA	AB	AB	AB	-	-	-	AB	AA	BB	-	AA	AA	-	AB	AB	AB
102390_pos7	2	10.7	BB	-	BB	AB	-	AB	AB	AA	BB	BB	-	-	AB	AB	AB	AB	BB	-	-	AB	-	AA	AB	AB	AB	AB	AB	BB	AB	AB	-	AB	AB	AB	-	AB	AB	AB	AA	BB	AA	AA	AA	AB	AB	AB	AB
102390_pos188	2	10.7	BB	-	BB	AB	-	AB	AB	AA	BB	BB	-	-	AB	AB	AB	AB	BB	-	-	AB	-	AA	AB	AB	AB	AB	AB	BB	AB	AB	-	AB	AB	AB	-	AB	AB	AB	AA	BB	AA	AA	AA	AB	AB	AB	AB
115736_pos183	2	10.7	-	AB	BB	-	AB	AB	AB	AA	-	BB	AA	AB	AB	-	AB	AB	BB	-	-	AB	-	AA	AB	AB	-	AB	-	-	AB	-	-	-	AB	AB	AB	-	AB	-	AA	BB	AA	AA	AA	-	AB	-	AB
145255_pos76	2	10.7	BB	AB	BB	AB	AB	-	-	-	-	BB	-	AB	AB	AB	-	-	-	-	-	-	AA	-	AB	AB	-	AB	AB	-	-	-	-	-	AA	AB	AB	AB	AB	-	-	BB	AA	AA	AA	-	AB	-	AB
168834_pos110	2	10.7	BB	-	BB	AB	-	AB	-	-	BB	BB	AA	AB	-	AB	AB	-	-	-	AA	AB	AA	AA	-	AB	AB	-	AB	-	AB	-	AA	AB	-	-	-	AB	-	AB	AA	BB	AA	AA	-	AB	-	AB	-
121609_pos230	2	12	-	AB	BB	AB	AB	AB	AB	-	-	-	AA	AB	AB	AB	AB	AB	BB	AA	AA	AB	AA	AA	AB	AB	AB	AB	AB	BB	AB	AB	AA	AB	AB	AB	AB	AB	AB	AB	AA	BB	-	AA	AA	AB	AB	AB	-
17797_pos60	2	67.5	BB	-	AB	AB	AB	AB	-	AB	AB	-	AB	AB	BB	-	AB	AB	AB	AB	AA	AA	AA	BB	AB	BB	AB	-	AB	AB	AB	AA	AA	BB	-	BB	AB	AB	-	BB	AA	AA	AA	-	AA	AB	BB	BB	AB
3916_pos51	2	67.5	-	-	-	-	-	-	-	-	-	-	AB	AB	BB	AB	AB	-	-	AB	AA	-	AA	-	-	-	-	-	-	-	-	-	-	-	-	-	-	-	-	BB	AA	AA	AA	AA	AA	AB	BB	BB	-
7482_pos93	2	67.5	-	-	-	-	-	-	-	-	-	-	AB	-	BB	AB	AB	-	AB	AB	AA	-	AA	BB	-	-	-	-	-	-	-	-	-	-	-	-	-	-	-	-	AA	-	AA	-	-	AB	BB	-	AB
11850_pos221	2	67.5	-	-	-	-	-	-	-	-	-	-	AB	AB	BB	-	AB	AB	-	AB	AA	-	AA	BB	-	-	-	-	-	-	-	-	-	-	-	-	-	-	AA	BB	AA	AA	AA	AA	AA	-	BB	BB	AB
45164_pos70	2	67.5	-	-	-	-	-	-	-	-	-	-	-	-	-	-	-	-	-	AB	AA	-	AA	BB	-	-	-	-	-	-	-	-	-	-	-	-	-	-	AA	BB	AA	AA	AA	AA	-	-	-	-	-
45739_pos203	2	67.5	-	-	-	-	-	-	-	-	-	-	AB	AB	BB	-	AB	-	-	-	-	-	-	-	-	-	-	-	-	-	-	-	-	-	-	-	-	-	-	-	-	-	-	-	-	-	BB	-	AB
55444_pos213	2	67.5	BB	AA	AB	AB	AB	AB	AB	AB	AB	AB	-	-	-	-	-	-	-	-	-	-	-	-	AB	BB	AB	AB	AB	AB	AB	AA	AA	-	AA	BB	AB	AB	-	-	-	-	-	-	-	-	-	-	-
56637_pos53	2	67.5	-	-	-	-	-	-	-	-	-	-	-	AB	BB	AB	AB	-	-	-	-	-	-	-	-	-	-	-	-	-	-	-	-	-	-	-	-	-	-	-	-	-	-	-	-	AB	BB	BB	AB
58057_pos132	2	67.5	-	-	-	-	-	-	-	-	-	-	AB	AB	BB	AB	AB	AB	AB	-	AA	-	AA	BB	-	-	-	-	-	-	-	-	-	-	-	-	-	-	AA	-	AA	-	AA	-	-	AB	BB	-	AB
66884_pos170	2	67.5	-	-	-	-	-	-	-	-	-	-	-	-	BB	AB	-	AB	-	-	-	-	-	-	-	-	-	-	-	-	-	-	-	-	-	-	-	-	-	-	-	-	-	-	-	-	BB	-	AB
69135_pos77	2	67.5	-	-	-	-	-	-	-	-	-	-	AB	AB	BB	AB	AB	-	-	-	-	-	-	-	-	-	-	-	-	-	-	-	-	-	-	-	-	-	-	-	-	-	-	-	-	AB	BB	-	AB
69135_pos254	2	67.5	-	-	-	-	-	-	-	-	-	-	AB	AB	BB	AB	AB	-	-	-	-	-	-	-	-	-	-	-	-	-	-	-	-	-	-	-	-	-	-	-	-	-	-	-	-	AB	BB	-	AB
69135_pos257	2	67.5	-	-	-	-	-	-	-	-	-	-	AB	AB	BB	AB	AB	-	-	-	-	-	-	-	-	-	-	-	-	-	-	-	-	-	-	-	-	-	-	-	-	-	-	-	-	AB	BB	-	AB
79009_pos221	2	67.5	-	-	-	-	-	-	-	-	-	-	AB	-	BB	AB	AB	-	AB	AB	AA	-	AA	BB	-	-	-	-	-	-	-	-	-	-	-	-	-	-	-	BB	AA	AA	-	AA	AA	AB	BB	BB	AB
85562_pos138	2	67.5	-	-	-	-	-	-	-	-	-	-	AB	AB	BB	AB	AB	AB	-	AB	AA	-	-	BB	-	-	-	-	-	-	-	-	-	-	-	-	-	-	AA	-	AA	AA	-	AA	AA	AB	BB	-	AB
86226_pos245	2	67.5	-	-	-	-	-	-	-	-	-	-	-	-	-	-	-	-	AB	AB	AA	AA	AA	BB	-	-	-	-	-	-	-	-	-	-	-	-	-	-	AA	BB	AA	AA	AA	AA	AA	-	-	-	-
87876_pos96	2	67.5	BB	AA	AB	AB	AB	AB	AB	AB	AB	AB	-	-	-	-	-	-	-	-	-	-	-	-	AB	-	AB	AB	-	AB	AB	AA	AA	-	AA	BB	AB	AB	-	-	-	-	-	-	-	-	-	-	-
100237_pos92	2	67.5	-	-	-	-	-	-	-	-	-	-	AB	AB	BB	AB	AB	AB	AB	-	-	-	AA	BB	-	-	-	-	-	-	-	-	-	-	-	-	-	-	AA	BB	AA	AA	AA	-	-	-	BB	-	AB
100467_pos242	2	67.5	-	AA	AB	AB	AB	AB	-	AB	AB	AB	-	-	-	-	-	-	-	-	-	-	-	-	-	-	-	-	-	AB	AB	AA	AA	BB	AA	BB	AB	AB	-	-	-	-	-	-	-	-	-	-	-
104337_pos71	2	67.5	-	-	-	-	-	-	-	-	-	-	-	-	-	-	-	-	AB	-	AA	-	-	BB	-	-	-	-	-	-	-	-	-	-	-	-	-	-	-	BB	AA	AA	-	AA	AA	-	-	-	-
120698_pos20	2	67.5	-	-	-	-	-	-	-	-	-	-	AB	AB	-	-	AB	AB	-	-	-	-	-	-	-	-	-	-	-	-	-	-	-	-	-	-	-	-	-	-	-	-	-	-	-	AB	-	BB	AB
123811_pos122	2	67.5	-	-	-	-	-	-	-	-	-	-	AB	AB	BB	AB	AB	AB	-	-	-	-	-	-	-	-	-	-	-	-	-	-	-	-	-	-	-	-	-	-	-	-	-	-	-	AB	-	BB	-
132975_pos15	2	67.5	-	-	-	-	-	-	-	-	-	-	-	-	-	-	-	-	-	-	-	-	-	-	AB	BB	AB	AB	AB	-	-	-	-	-	-	-	-	-	-	-	-	-	-	-	-	-	-	-	-
132975_pos58	2	67.5	-	-	-	-	-	-	-	-	-	-	-	-	-	-	-	-	-	-	-	-	-	-	AB	BB	AB	AB	AB	-	-	-	-	-	-	-	-	-	-	-	-	-	-	-	-	-	-	-	-
132975_pos231	2	67.5	-	-	-	-	-	-	-	-	-	-	-	-	-	-	-	-	-	-	-	-	-	-	AB	BB	AB	AB	AB	-	-	-	-	-	-	-	-	-	-	-	-	-	-	-	-	-	-	-	-
137669_pos192	2	67.5	-	-	-	-	-	-	-	-	-	-	AB	AB	BB	AB	AB	-	-	-	-	-	-	-	-	-	-	-	-	-	-	-	-	-	-	-	-	-	-	-	-	-	-	-	-	AB	-	BB	AB
137669_pos277	2	67.5	-	-	-	-	-	-	-	-	-	-	AB	AB	BB	AB	AB	-	-	-	-	-	-	-	-	-	-	-	-	-	-	-	-	-	-	-	-	-	-	-	-	-	-	-	-	AB	-	BB	AB
150477_pos38	2	67.5	-	-	-	-	-	-	-	-	-	-	AB	AB	BB	AB	AB	AB	-	-	-	-	-	-	-	-	-	-	-	-	-	-	-	-	-	-	-	-	-	-	-	-	-	-	-	AB	BB	-	AB
154882_pos195	2	67.5	-	-	-	-	-	-	-	-	-	-	AB	AB	BB	-	AB	AB	-	AB	AA	AA	AA	BB	-	-	-	-	-	-	-	-	-	-	-	-	-	-	-	BB	-	AA	AA	AA	AA	AB	BB	BB	-
159822_pos46	2	67.5	-	-	-	-	-	-	-	-	-	-	-	AB	BB	-	AB	AB	-	AB	AA	AA	AA	BB	-	-	-	-	-	-	-	-	-	-	-	-	-	-	AA	BB	AA	AA	-	AA	AA	-	BB	BB	-
179305_pos99	2	67.5	-	-	-	-	-	-	-	-	-	-	-	-	-	-	-	-	-	-	-	-	-	-	AB	BB	AB	AB	AB	-	-	-	-	-	-	-	-	-	-	-	-	-	-	-	-	-	-	-	-
179305_pos151	2	67.5	-	-	-	-	-	-	-	-	-	-	-	-	-	-	-	-	-	-	-	-	-	-	AB	BB	AB	AB	AB	-	-	-	-	-	-	-	-	-	-	-	-	-	-	-	-	-	-	-	-
179305_pos204	2	67.5	-	-	-	-	-	-	-	-	-	-	-	-	-	-	-	-	-	-	-	-	-	-	AB	BB	AB	AB	AB	-	-	-	-	-	-	-	-	-	-	-	-	-	-	-	-	-	-	-	-
180580_pos110	2	67.5	-	AA	AB	AB	AB	AB	AB	AB	AB	-	-	-	-	-	-	-	-	-	-	-	-	-	-	-	-	-	-	-	AB	AA	-	-	-	BB	AB	AB	-	-	-	-	-	-	-	-	-	-	-
180580_pos166	2	67.5	-	AA	AB	AB	AB	AB	AB	AB	AB	-	-	-	-	-	-	-	-	-	-	-	-	-	-	-	-	-	-	-	AB	AA	-	-	-	BB	AB	AB	-	-	-	-	-	-	-	-	-	-	-
180580_pos235	2	67.5	-	AA	AB	AB	AB	AB	AB	AB	AB	-	-	-	-	-	-	-	-	-	-	-	-	-	-	-	-	-	-	-	AB	AA	-	-	-	BB	AB	AB	-	-	-	-	-	-	-	-	-	-	-
182749_pos169	2	67.5	-	-	-	-	-	-	-	-	-	-	-	-	-	-	-	-	AB	-	AA	AA	AA	BB	-	-	-	-	-	-	-	-	-	-	-	-	-	-	AA	BB	AA	AA	AA	AA	AA	-	-	-	-
206756_pos148	2	67.5	-	-	-	-	-	-	-	-	-	-	AB	AB	BB	-	AB	-	-	-	AA	AA	AA	BB	-	-	-	-	-	-	-	-	-	-	-	-	-	-	AA	BB	AA	-	AA	AA	-	AB	BB	BB	AB
17797_pos114	2	67.5	BB	AA	AB	AB	AB	AB	-	AB	AB	-	AB	AB	BB	-	AB	AB	AB	AB	AA	AA	AA	BB	AB	BB	AB	-	AB	AB	AB	-	AA	BB	AA	BB	AB	AB	-	BB	AA	AA	-	-	AA	AB	BB	BB	AB
17797_pos255	2	67.5	BB	AA	AB	AB	AB	AB	-	AB	AB	-	AB	AB	BB	-	AB	AB	AB	AB	AA	AA	AA	BB	AB	BB	AB	-	AB	AB	AB	AA	AA	BB	AA	BB	AB	AB	-	BB	AA	AA	AA	-	AA	AB	BB	BB	AB
171225_pos160	2	67.5	-	AA	AB	AB	AB	AB	-	-	-	AB	AB	BB	BB	-	AB	AB	-	AB	-	AA	AA	BB	-	BB	AB	BB	AB	-	-	-	AB	-	AA	BB	AB	AB	-	-	AA	-	AA	AA	AA	-	-	BB	-
204345_pos36	2	67.5	BB	AA	AB	AB	AB	-	-	-	-	-	-	AB	BB	AB	AB	-	BB	-	AA	AA	AA	BB	AB	BB	-	AB	AB	AB	AB	AA	AA	BB	-	BB	-	AB	AB	BB	AA	-	AA	AA	AA	AB	BB	BB	-
204345_pos177	2	67.5	BB	AA	AB	AB	AB	-	-	-	-	-	-	AB	BB	AB	AB	-	BB	-	AA	AA	AA	BB	AB	BB	-	AB	AB	AB	AB	AA	AA	BB	-	BB	-	AB	AB	BB	-	-	AA	AA	AA	AB	BB	BB	-
204345_pos231	2	67.5	BB	AA	AB	AB	AB	-	-	-	-	-	-	AB	BB	AB	AB	-	BB	-	AA	AA	AA	BB	AB	BB	-	AB	AB	AB	AB	AA	AA	BB	-	BB	-	AB	AB	BB	AA	-	AA	AA	AA	AB	BB	BB	-
37630_pos75	2	70.5	BB	AB	AB	AB	AB	AB	AB	-	AB	AB	AB	AA	BB	AB	AB	-	-	AB	AA	AA	AA	BB	-	BB	-	AB	AB	AB	AB	AA	AA	BB	AA	BB	AB	AB	AA	BB	AA	AA	-	AA	AA	AB	BB	BB	AB
31109_pos40	2	70.5	-	-	-	-	-	-	-	-	-	-	-	-	-	-	-	-	AB	AB	AA	AA	AA	-	-	-	-	-	-	-	-	-	-	-	-	-	-	-	-	BB	AA	AA	AA	-	AA	-	-	-	-
31109_pos125	2	70.5	-	-	-	-	-	-	-	-	-	-	-	-	-	-	-	-	AB	AB	AA	AA	AA	-	-	-	-	-	-	-	-	-	-	-	-	-	-	-	-	BB	AA	AA	AA	-	AA	-	-	-	-
51792_pos8	2	70.5	-	-	-	-	-	-	-	-	-	-	-	-	-	-	-	-	AB	-	-	AA	AA	BB	-	-	-	-	-	-	-	-	-	-	-	-	-	-	AA	BB	-	AA	AA	AA	AA	-	-	-	-
51792_pos11	2	70.5	-	-	-	-	-	-	-	-	-	-	-	-	-	-	-	-	AB	AB	-	AA	AA	BB	-	-	-	-	-	-	-	-	-	-	-	-	-	-	AA	BB	-	AA	AA	AA	AA	-	-	-	-
51792_pos188	2	70.5	-	-	-	-	-	-	-	-	-	-	-	-	-	-	-	-	AB	AB	-	AA	AA	BB	-	-	-	-	-	-	-	-	-	-	-	-	-	-	AA	BB	-	AA	AA	AA	AA	-	-	-	-
69194_pos167	2	70.5	-	-	-	-	-	-	-	-	-	-	AB	AB	BB	AB	AB	-	BB	AB	AA	AA	AA	BB	-	-	-	-	-	-	-	-	-	-	-	-	-	-	AA	BB	AA	AA	AA	AA	AA	AB	BB	BB	AB
70602_pos63	2	70.5	-	-	-	-	-	-	-	-	-	-	AB	AA	BB	AB	-	AB	AB	AB	AA	AA	AA	BB	-	-	-	-	-	-	-	-	-	-	-	-	-	-	AA	BB	AA	AA	AA	AA	AA	AB	BB	BB	AB
70602_pos68	2	70.5	-	-	-	-	-	-	-	-	-	-	AB	AA	BB	AB	-	AB	AB	AB	AA	AA	AA	BB	-	-	-	-	-	-	-	-	-	-	-	-	-	-	AA	BB	AA	AA	AA	AA	AA	AB	BB	-	AB
72406_pos240	2	70.5	-	-	-	-	-	-	-	-	-	-	-	-	-	-	-	-	AB	AB	AA	-	AA	BB	-	-	-	-	-	-	-	-	-	-	-	-	-	-	-	BB	-	AA	AA	AA	AA	-	-	-	-
82530_pos223	2	70.5	-	-	-	-	-	-	-	-	-	-	-	-	-	-	-	-	AB	AB	AA	-	AA	BB	-	-	-	-	-	-	-	-	-	-	-	-	-	-	AA	BB	AA	AA	AA	AA	AA	-	-	-	-
84162_pos10	2	70.5	-	-	-	-	-	-	-	-	-	-	-	-	BB	AB	AB	AB	AB	AB	AA	AA	AA	BB	-	-	-	-	-	-	-	-	-	-	-	-	-	-	AA	BB	AA	AA	AA	AA	AA	-	BB	-	AB
88716_pos126	2	70.5	-	-	-	-	-	-	-	-	-	-	AB	AA	BB	AB	AB	AB	-	AB	-	AA	AA	BB	-	-	-	-	-	-	-	-	-	-	-	-	-	-	AA	-	AA	AA	-	AA	AA	-	BB	-	-
90643_pos191	2	70.5	-	-	-	-	-	-	-	-	-	-	-	-	-	-	-	-	AB	AB	-	AA	AA	-	-	-	-	-	-	-	-	-	-	-	-	-	-	-	AA	BB	AA	AA	AA	AA	AA	-	-	-	-
90643_pos221	2	70.5	-	-	-	-	-	-	-	-	-	-	-	-	-	-	-	-	AB	AB	-	AA	AA	-	-	-	-	-	-	-	-	-	-	-	-	-	-	-	AA	BB	AA	AA	AA	AA	AA	-	-	-	-
90643_pos257	2	70.5	-	-	-	-	-	-	-	-	-	-	-	-	-	-	-	-	AB	AB	-	AA	AA	-	-	-	-	-	-	-	-	-	-	-	-	-	-	-	AA	BB	AA	AA	AA	AA	AA	-	-	-	-
101376_pos101	2	70.5	-	-	-	-	-	-	-	-	-	-	AB	AA	BB	AB	AB	AB	AB	AB	AA	AA	AA	BB	-	-	-	-	-	-	-	-	-	-	-	-	-	-	AA	BB	AA	AA	-	-	AA	AB	BB	BB	AB
101376_pos150	2	70.5	-	-	-	-	-	-	-	-	-	-	AB	AA	BB	AB	AB	AB	AB	AB	AA	AA	AA	BB	-	-	-	-	-	-	-	-	-	-	-	-	-	-	AA	BB	AA	AA	-	-	AA	AB	BB	BB	AB
116562_pos23	2	70.5	-	-	-	-	-	-	-	-	-	-	-	-	-	-	-	-	AB	AB	AA	-	AA	-	-	-	-	-	-	-	-	-	-	-	-	-	-	-	AA	BB	AA	AA	AA	AA	AA	-	-	-	-
116562_pos48	2	70.5	-	-	-	-	-	-	-	-	-	-	-	-	-	-	-	-	AB	AB	AA	-	AA	-	-	-	-	-	-	-	-	-	-	-	-	-	-	-	AA	BB	AA	AA	AA	AA	AA	-	-	-	-
116562_pos201	2	70.5	-	-	-	-	-	-	-	-	-	-	-	-	-	-	-	-	AB	AB	AA	-	AA	-	-	-	-	-	-	-	-	-	-	-	-	-	-	-	AA	BB	AA	AA	AA	AA	AA	-	-	-	-
126221_pos97	2	70.5	-	-	-	-	-	-	-	-	-	-	AB	AA	BB	AB	AB	AB	-	-	-	-	-	-	-	-	-	-	-	-	-	-	-	-	-	-	-	-	-	-	-	-	-	-	-	AB	BB	BB	AB
126221_pos250	2	70.5	-	-	-	-	-	-	-	-	-	-	AB	AA	BB	AB	AB	AB	-	-	-	-	-	-	-	-	-	-	-	-	-	-	-	-	-	-	-	-	-	-	-	-	-	-	-	AB	BB	BB	AB
132241_pos216	2	70.5	-	-	-	-	-	-	-	-	-	-	AB	AA	BB	-	-	AB	AB	AB	-	-	-	BB	-	-	-	-	-	-	-	-	-	-	-	-	-	-	-	-	AA	AA	-	-	-	-	BB	-	AB
140233_pos83	2	70.5	-	-	-	-	-	-	-	-	-	-	AB	-	BB	AB	AB	AB	AB	AB	AA	AA	AA	BB	-	-	-	-	-	-	-	-	-	-	-	-	-	-	AA	BB	AA	AA	AA	AA	AA	AB	BB	BB	-
147019_pos84	2	70.5	-	-	-	-	-	-	-	-	-	-	-	-	-	-	-	-	AB	AB	AA	AA	AA	BB	-	-	-	-	-	-	-	-	-	-	-	-	-	-	-	BB	AA	AA	AA	AA	AA	-	-	-	-
166051_pos173	2	70.5	-	-	-	-	-	-	-	-	-	-	AB	-	BB	AB	AB	AB	AB	-	AA	AA	AA	BB	-	-	-	-	-	-	-	-	-	-	-	-	-	-	AA	BB	AA	AA	AA	AA	AA	AB	BB	BB	AB
188718_pos105	2	70.5	-	-	-	-	-	-	-	-	-	-	AB	-	BB	AB	AB	AB	AB	AB	-	AA	-	BB	-	-	-	-	-	-	-	-	-	-	-	-	-	-	AA	-	AA	AA	AA	AA	-	AB	BB	-	AB
189697_pos31	2	70.5	-	-	-	-	-	-	-	-	-	-	AB	AA	BB	AB	AB	AB	AB	AB	AA	AA	AA	BB	-	-	-	-	-	-	-	-	-	-	-	-	-	-	AA	BB	AA	AA	AA	AA	AA	-	BB	BB	AB
189697_pos134	2	70.5	-	-	-	-	-	-	-	-	-	-	AB	AA	BB	AB	AB	AB	AB	AB	AA	AA	AA	BB	-	-	-	-	-	-	-	-	-	-	-	-	-	-	AA	BB	AA	AA	AA	AA	AA	-	BB	BB	AB
189697_pos187	2	70.5	-	-	-	-	-	-	-	-	-	-	AB	AA	BB	AB	AB	AB	AB	AB	AA	AA	AA	BB	-	-	-	-	-	-	-	-	-	-	-	-	-	-	AA	BB	AA	AA	AA	AA	AA	-	BB	BB	AB
37630_pos263	2	70.5	BB	AB	AB	AB	AB	AB	AB	-	AB	AB	AB	AA	BB	AB	AB	-	-	AB	AA	AA	AA	AB	-	BB	-	AB	AB	-	AB	AA	AA	BB	AA	BB	AB	AB	AA	BB	AA	AA	-	AA	AA	AB	BB	BB	AB
37630_pos268	2	70.5	BB	AB	AB	AB	AB	AB	AB	-	AB	AB	AB	AA	BB	AB	AB	-	-	AB	AA	AA	AA	AB	-	BB	-	AB	AB	AB	AB	AA	AA	BB	AA	BB	AB	AB	AA	BB	AA	AA	-	AA	AA	AB	BB	BB	AB
37630_pos280	2	70.5	BB	AB	AB	AB	AB	AB	AB	-	AB	AB	AB	AA	BB	AB	AB	-	-	AB	AA	AA	AA	AB	-	BB	-	AB	AB	-	AB	AA	AA	BB	AA	BB	AB	AB	AA	BB	AA	AA	-	AA	AA	AB	BB	BB	AB
63878_pos210	2	70.5	BB	-	AB	AB	AB	AB	AB	AB	AB	AB	-	-	BB	AB	AB	AB	AB	AB	-	AA	-	BB	AB	BB	-	AB	AB	AB	AB	AA	-	BB	AA	BB	-	AB	AA	-	AA	AA	AA	AA	AA	AB	BB	BB	AB
78234_pos122	2	70.5	-	-	-	AB	-	-	-	-	AB	-	-	AA	BB	AB	-	-	-	-	AA	-	AA	-	-	BB	-	-	-	-	AB	-	AA	-	AA	-	AB	-	-	-	-	AA	AA	AA	AA	-	-	-	-
138902_pos83	2	70.5	BB	AB	-	AB	AB	AB	AB	AB	AB	AB	-	AA	BB	AB	AB	-	AB	-	AA	-	AA	BB	AB	-	AB	AB	AB	AB	-	-	AA	BB	AA	BB	AB	AB	AA	BB	AA	-	-	AA	AA	AB	BB	BB	AB
163083_pos37	2	70.5	BB	AB	-	AB	AB	AB	-	-	-	AB	AB	AA	BB	AB	AB	-	-	AB	-	AA	AA	BB	AB	BB	AB	AB	AB	AB	AB	AA	AA	-	-	BB	AB	AB	AA	BB	AA	AA	-	AA	AA	AB	BB	BB	AB
163083_pos48	2	70.5	BB	AB	-	AB	AB	AB	-	-	-	AB	AB	AA	BB	AB	AB	-	-	AB	-	AA	AA	BB	AB	BB	AB	AB	AB	AB	AB	AA	AA	-	-	BB	AB	AB	AA	BB	AA	AA	-	AA	AA	AB	BB	BB	AB
190041_pos48	2	70.5	-	-	-	AB	-	AB	AB	AA	-	-	-	-	-	-	AB	-	-	-	AA	AA	AA	-	-	BB	-	-	-	AB	BB	-	AA	BB	AA	-	-	-	AA	BB	-	AA	AA	AA	AA	-	-	BB	-
190041_pos84	2	70.5	-	-	-	AB	-	AB	AB	AA	-	-	-	-	-	-	AB	-	-	-	AA	AA	AA	-	-	BB	-	-	-	AB	BB	-	AA	BB	AA	-	-	-	AA	BB	-	AA	AA	AA	AA	AB	-	BB	-
194888_pos19	2	70.5	-	-	AB	-	AB	-	-	-	-	AB	-	AA	BB	-	-	-	AB	AB	AA	-	AA	-	-	BB	AB	-	AB	-	-	AA	AA	BB	-	BB	AB	-	-	BB	AA	-	-	-	-	AB	-	BB	-
196944_pos133	2	70.5	-	-	AB	-	AB	AB	AB	AB	AB	AB	-	AA	BB	-	AB	-	AB	AB	AA	AA	AA	BB	-	BB	AB	AB	AB	AB	AB	AA	AA	BB	AA	BB	AB	-	AA	BB	AA	-	-	AA	AA	AB	BB	BB	AB
196944_pos227	2	70.5	-	-	AB	-	AB	AB	AB	AB	AB	AB	-	AA	BB	-	AB	-	AB	AB	AA	AA	AA	BB	-	BB	AB	AB	AB	AB	AB	AA	AA	BB	AA	BB	AB	-	AA	BB	AA	-	-	AA	AA	AB	BB	BB	AB
204599_pos19	2	70.5	-	-	AB	AB	-	-	AB	-	AA	AB	-	-	BB	-	AB	-	-	-	-	AA	AA	-	-	-	-	BB	-	AB	-	-	-	-	AA	BB	AB	-	-	-	-	-	AA	-	AA	-	BB	-	-
208163_pos119	2	70.5	-	-	-	-	-	AB	-	-	-	-	-	-	-	-	-	-	-	-	-	AA	AA	-	-	-	-	AB	AA	-	-	-	AA	AB	-	-	-	-	-	-	AA	AA	-	-	-	-	-	-	-
111746_pos102	2	70.9	-	AB	AB	AB	AB	AB	AB	-	AB	AB	AB	AA	BB	AB	AB	-	AB	AB	AA	AA	AA	BB	AB	BB	AB	AB	AB	AB	AB	-	AA	BB	AA	BB	AB	AB	AA	BB	AA	AA	AA	-	AA	AB	BB	BB	-
86856_pos264	2	70.9	-	AB	-	AB	BB	AB	AB	AB	-	AB	-	AA	BB	AB	AB	-	-	-	-	-	-	-	-	-	-	-	-	AB	-	-	AA	BB	AA	-	AB	AB	-	-	-	-	-	-	-	AB	BB	-	AB
45681_pos262	2	72	BB	AB	AB	AB	AB	AB	AB	AB	AB	AB	AB	AA	BB	AB	AB	AB	AB	AB	AA	AA	AA	BB	AB	BB	AB	AB	-	-	AB	AA	-	BB	AA	BB	AB	AB	AA	BB	AA	AA	AA	AA	AA	AB	BB	BB	-
20103_pos45	2	72	-	-	-	-	-	-	-	-	-	-	AB	AA	-	AB	AB	AB	-	-	-	-	-	-	-	-	-	-	-	-	-	-	-	-	-	-	-	-	-	-	-	-	-	-	-	AB	BB	BB	-
28418_pos187	2	72	-	-	-	-	-	-	-	-	-	-	AB	AA	-	AB	AB	AB	-	-	-	-	-	-	-	-	-	-	-	-	-	-	-	-	-	-	-	-	-	-	-	-	-	-	-	AB	BB	BB	AB
28418_pos284	2	72	-	-	-	-	-	-	-	-	-	-	AB	AA	-	AB	AB	AB	-	-	-	-	-	-	-	-	-	-	-	-	-	-	-	-	-	-	-	-	-	-	-	-	-	-	-	AB	BB	BB	AB
33476_pos179	2	72	-	-	-	-	-	-	-	-	-	-	AB	AA	-	AB	AB	AB	-	-	-	-	-	-	-	-	-	-	-	-	-	-	-	-	-	-	-	-	-	-	-	-	-	-	-	AB	-	BB	AB
50524_pos75	2	72	-	-	-	-	-	-	-	-	-	-	AB	AA	BB	AB	AB	-	-	-	-	-	-	-	-	BB	-	-	AA	-	-	-	-	-	-	-	-	-	-	-	-	-	-	-	-	AB	BB	BB	-
65266_pos97	2	72	-	-	-	-	-	-	-	-	-	-	-	AA	-	AB	AB	AB	-	-	-	-	-	-	-	-	-	-	-	-	-	-	-	-	-	-	-	-	-	-	-	-	-	-	-	AB	BB	BB	AB
77720_pos64	2	72	-	-	-	-	-	-	-	-	-	-	AB	AA	-	AB	AB	-	-	-	-	-	-	-	-	-	-	-	-	-	-	-	-	-	-	-	-	-	-	-	-	-	-	-	-	-	BB	BB	AB
81573_pos52	2	72	-	-	-	-	-	-	-	-	-	-	AB	AA	-	AB	AB	-	-	-	-	-	-	-	-	-	-	-	-	-	-	-	-	-	-	-	-	-	-	-	-	-	-	-	-	-	BB	BB	AB
81573_pos211	2	72	-	-	-	-	-	-	-	-	-	-	AB	AA	-	AB	AB	-	-	-	-	-	-	-	-	-	-	-	-	-	-	-	-	-	-	-	-	-	-	-	-	-	-	-	-	-	BB	BB	AB
128094_pos40	2	72	-	-	-	-	-	-	-	-	-	-	-	AA	-	AB	AB	AB	-	-	-	-	-	-	-	-	-	-	-	-	-	-	-	-	-	-	-	-	-	-	-	-	-	-	-	AB	BB	BB	AB
23538_pos13	2	72	BB	AB	AB	AB	AB	AB	AB	AB	AB	AB	AB	AA	BB	AB	-	AB	AB	AB	AA	AA	AA	BB	AB	BB	-	AB	AA	-	AB	AA	AA	BB	AA	BB	AB	AB	AA	BB	AA	AA	AA	-	AA	-	BB	-	AB
25509_pos163	2	72	BB	AB	AB	AB	AB	AB	AB	AB	AB	AB	AB	AA	BB	AB	AB	AB	AB	AB	AA	AA	AA	BB	AB	BB	-	AB	AA	AB	AB	AA	AA	-	AA	BB	-	AB	-	BB	AA	AA	AA	AA	AA	AB	BB	BB	AB
52064_pos182	2	72	BB	AB	AB	AB	AB	AB	AB	AB	AB	AB	AB	AA	BB	-	AB	AB	AB	AA	AA	-	AA	BB	AB	BB	AB	AB	AA	AB	AB	AA	AA	BB	-	-	AB	AB	AA	-	AA	AA	-	AA	AA	-	BB	-	AB
61199_pos228	2	72	-	-	AB	AB	-	AB	AB	-	-	AB	-	AA	-	-	AB	-	AB	AB	AA	AA	AA	BB	AB	BB	-	AB	AA	AB	-	AA	AA	BB	AA	BB	-	AB	-	BB	AA	AA	-	-	-	-	BB	-	AB
131023_pos175	2	72	-	AB	-	AB	-	-	-	-	-	-	-	AA	BB	-	AB	-	-	-	AA	-	AA	BB	AB	-	-	AB	AA	-	-	AA	-	BB	-	BB	-	AB	-	BB	AA	AA	-	-	-	-	-	-	-
131023_pos210	2	72	-	AB	-	AB	-	-	-	-	BB	-	-	AA	BB	-	AB	-	-	-	AA	-	AA	BB	AB	-	-	AB	AA	-	-	AA	-	BB	-	BB	AB	AB	-	BB	AA	AA	-	-	-	-	-	-	-
102579_pos169	2	72	BB	AB	AB	AB	AB	-	AB	AB	-	AB	AB	AA	BB	-	AB	AB	AB	AB	AA	AA	AA	BB	AB	BB	AB	AB	AA	AB	AB	AA	AA	BB	AA	BB	AB	AB	AA	BB	AA	AA	AA	AA	AA	AB	BB	BB	AB
16088_pos135	2	72	-	-	-	-	-	-	-	-	-	-	-	-	-	-	-	-	AB	AB	AA	AA	AA	BB	-	-	-	-	-	-	-	-	-	-	-	-	-	-	AA	BB	AA	AA	-	AA	-	-	-	-	-
16088_pos220	2	72	-	-	-	-	-	-	-	-	-	-	-	-	-	-	-	-	AB	AB	AA	AA	AA	BB	-	-	-	-	-	-	-	-	-	-	-	-	-	-	AA	BB	AA	AA	-	AA	-	-	-	-	-
25153_pos139	2	72	-	-	-	-	-	-	-	-	-	-	-	AA	BB	AB	AB	AB	-	-	AA	AA	AA	BB	-	-	-	-	-	-	-	-	-	-	-	-	-	-	AA	BB	AA	AA	AA	AA	AA	AB	BB	BB	-
95655_pos93	2	72	-	-	-	-	-	-	-	-	-	-	AB	-	BB	-	AB	AB	AB	AB	-	AA	AA	BB	-	-	-	-	-	-	-	-	-	-	-	-	-	-	AA	BB	AA	AA	AA	AA	AA	AB	BB	BB	AB
136930_pos170	2	72	-	-	-	-	-	-	-	-	-	-	AB	AA	BB	AB	-	AB	-	-	-	-	-	-	-	-	-	-	-	-	-	-	-	-	-	-	-	-	-	-	-	-	-	-	-	-	BB	BB	AB
23538_pos138	2	72	BB	AB	AB	AB	AB	AB	AB	AB	AB	AB	AB	AA	BB	AB	BB	AB	AB	AB	AA	AA	AA	BB	AB	BB	-	AB	AA	-	AB	AA	AA	BB	AA	BB	AB	AB	AA	BB	AA	AA	AA	-	AA	-	BB	-	AB
23538_pos276	2	72	BB	AB	AB	AB	AB	AB	AB	AB	AB	AB	AB	AA	BB	AB	BB	AB	AB	AB	AA	AA	AA	BB	AB	BB	-	AB	AA	-	AB	AA	AA	BB	AA	BB	AB	AB	AA	BB	AA	AA	AA	-	AA	-	BB	-	AB
23538_pos277	2	72	BB	AB	AB	AB	AB	AB	AB	AB	AB	AB	AB	AA	BB	AB	BB	AB	AB	AB	AA	AA	AA	BB	AB	BB	-	AB	AA	-	AB	AA	AA	BB	AA	-	AB	AB	AA	BB	AA	AA	AA	-	AA	-	BB	-	AB
81906_pos27	2	72	BB	AB	-	AB	-	-	-	-	-	AB	AB	AA	BB	AB	-	-	-	-	AA	AA	AA	BB	AB	-	AB	AB	AA	-	-	-	AA	-	-	-	AB	-	-	-	AA	AA	AA	-	AA	AB	-	BB	-
111509_pos75	2	72	BB	-	AB	AB	AB	AB	AB	AB	-	AB	AB	AA	BB	AB	AB	AB	AB	AB	AA	-	AA	-	AB	BB	-	AB	AA	AB	AB	AA	-	BB	AA	BB	AB	AB	AA	BB	AA	AA	AA	AA	-	AB	BB	BB	-
204599_pos46	2	72	-	-	AB	-	-	-	AB	-	AA	AB	-	-	BB	-	AB	-	-	-	-	AA	AA	BB	-	-	-	BB	-	AB	-	-	-	-	AA	BB	AB	-	-	-	-	-	AA	-	AA	-	BB	BB	-
25509_pos105	2	72	BB	AB	AB	AB	AB	AB	AB	AB	AB	AB	AB	AA	BB	AB	AB	AB	AB	AB	AA	AA	AA	BB	AB	BB	-	AB	AA	AB	AB	AA	AA	-	AA	BB	-	AB	-	BB	AA	AA	AA	AA	AA	AB	BB	BB	AB
188375_pos198	2	72	-	-	-	-	-	-	-	-	-	-	AB	AB	BB	-	-	-	AB	AB	AA	-	-	BB	-	-	-	-	-	-	-	-	-	-	-	-	-	-	AA	BB	AA	AA	-	-	-	-	BB	-	AB
23331_pos123	2	72	BB	-	BB	-	-	-	AB	-	AB	-	BB	AA	BB	AB	BB	-	-	-	AA	AA	AA	-	AB	BB	AA	-	AA	-	-	-	AA	-	-	-	-	AA	-	BB	-	-	-	-	AA	AB	BB	-	-
25509_pos108	2	72	BB	AB	AB	AB	AB	AB	AB	AB	AB	AB	AB	AA	BB	AB	AB	AB	AB	AB	AA	AA	AA	BB	AB	BB	-	AB	AA	AB	AB	AA	AA	-	AA	BB	-	AB	-	BB	AA	AA	AA	AA	AA	AB	BB	AB	AB
68379_pos80	2	72	BB	-	-	AB	AB	AB	AB	AB	AB	AB	AB	-	-	AB	AB	AB	AB	-	AA	AA	-	BB	-	BB	AB	AB	AA	AB	AB	-	AA	BB	AA	BB	AB	AB	AA	BB	AA	AA	AA	AA	-	AB	BB	BB	AB
105055_pos37	2	72	BB	-	-	-	-	-	-	-	-	-	-	-	-	-	-	-	-	-	-	-	-	BB	-	-	AA	-	-	-	-	-	-	BB	AA	-	BB	-	-	-	-	AA	-	-	-	-	-	-	-
105055_pos40	2	72	BB	-	-	-	-	-	-	-	-	AB	-	-	-	-	-	-	-	-	-	-	-	BB	-	-	AA	-	-	-	-	-	-	BB	AA	-	BB	-	-	-	-	AA	-	-	-	-	-	-	-
121449_pos108	2	72	BB	-	AB	AB	-	AB	BB	-	AB	AB	AB	AA	-	AB	-	AB	AB	-	-	AA	AA	BB	AB	BB	AB	AB	AA	AB	AB	-	AA	-	AA	-	BB	AB	-	-	AA	AA	-	AA	AA	AB	BB	-	AB
175995_pos31	2	72	BB	AB	AB	AB	AB	AB	AB	AB	-	AB	-	AA	BB	AB	-	AB	AB	-	AA	AA	AA	BB	AB	BB	BB	AB	-	-	AB	AA	AA	BB	AA	BB	AB	-	-	BB	AA	AA	AA	AA	AA	AB	BB	BB	AB
42853_pos215	2	73.7	-	AB	BB	AB	AB	AB	AB	AB	AB	AB	AB	AA	BB	AB	AB	-	-	AB	AA	AA	-	-	AB	BB	AB	AB	AA	-	AB	AA	AA	BB	AA	BB	-	AB	AA	BB	-	AA	AA	AA	AA	AB	BB	BB	AB
18668_pos80	2	73.7	-	AB	BB	-	AB	AB	AB	-	AB	AB	AB	AA	BB	AB	AB	-	-	-	AA	AA	AA	BB	AB	BB	-	AB	AA	-	AB	AA	-	BB	AA	BB	AB	AB	AA	BB	AA	AA	AA	-	AA	AB	BB	BB	AB
92754_pos6	2	73.7	-	AB	-	AB	-	AB	AB	-	-	AB	AB	AA	BB	AB	AB	AB	-	AB	AA	AA	AA	-	AB	BB	AB	AB	AA	AB	-	AA	AA	BB	AA	-	AB	AB	AA	-	AA	AA	AA	AA	AA	-	BB	BB	-
94893_pos123	2	73.7	BB	-	BB	AB	AB	AB	-	-	-	AB	AB	AA	BB	AB	AB	AB	AB	-	AA	AA	AA	AB	-	BB	AB	-	AA	AB	AB	AA	-	-	-	BB	AB	AB	AA	BB	AA	AA	AA	AA	AA	AB	BB	BB	-
148042_pos28	2	73.7	-	AB	BB	AB	AB	AB	-	-	-	AB	AB	-	BB	AB	AB	AB	AB	-	AA	AA	AA	BB	AB	-	-	AB	AA	-	AB	AA	AA	BB	-	BB	AB	-	AA	BB	AA	AA	AA	AA	AA	AB	BB	BB	AB
148042_pos161	2	73.7	-	AB	BB	AB	AB	AB	-	-	-	AB	AB	-	BB	AB	AB	AB	AB	-	AA	AA	AA	BB	AB	-	-	AB	AA	-	AB	AA	AA	BB	-	BB	AB	-	AA	BB	AA	AA	AA	AA	AA	AB	BB	BB	AB
164760_pos56	2	73.7	-	-	-	-	AB	BB	-	-	-	AB	-	AA	BB	-	AB	AB	-	-	AA	AA	-	-	AB	-	-	AB	AA	-	-	-	-	BB	-	-	AB	-	AA	-	-	AA	AA	AA	AA	AB	BB	BB	AB
164760_pos183	2	73.7	-	-	-	-	AB	-	-	-	-	AB	-	AA	-	-	AB	AB	-	-	AA	AA	-	-	AB	-	-	AB	AA	-	-	-	-	BB	-	-	AB	-	-	-	-	AA	AA	AA	AA	AB	-	-	AB
164981_pos169	2	73.7	BB	AB	BB	AB	AB	AB	AB	-	AB	AB	-	AA	BB	-	-	AB	AB	AB	AA	-	AA	-	AB	-	AB	AB	AA	AB	AB	AA	-	BB	AA	BB	AB	-	AA	-	AA	AA	AA	-	-	AB	BB	-	AB
165469_pos153	2	73.7	BB	AB	BB	BB	-	-	-	-	-	AB	AB	-	BB	AB	-	-	BB	-	AA	-	-	-	AB	BB	-	AB	-	-	-	-	-	-	AA	-	AB	AB	-	-	AA	AA	AA	-	AA	-	BB	-	AB
183197_pos137	2	73.7	BB	AB	BB	AB	AB	AB	AB	-	AB	AB	-	AA	BB	AB	-	-	AB	AB	AA	AA	AA	BB	AB	BB	AB	AB	AA	AB	AB	-	AA	BB	AA	BB	-	AB	AA	BB	AA	AA	AA	-	AA	AB	BB	BB	AB
202318_pos45	2	73.7	BB	AB	BB	AB	AB	AB	AB	-	-	AB	AB	AA	BB	AB	AB	AB	AB	-	AA	AA	AA	BB	AB	BB	AB	AB	AA	-	AB	AA	AA	BB	AA	-	AB	AB	AA	BB	AA	AA	AA	AA	AA	-	BB	BB	AB
68379_pos44	2	74.6	BB	-	-	AB	AB	AB	AB	AB	AB	AB	AB	-	-	AB	AB	AB	AB	-	AA	AA	-	BB	-	-	AB	AB	AA	AB	AB	-	AA	-	AA	BB	AB	AB	AA	BB	AA	AA	AA	AA	-	AB	BB	BB	AB
359_pos242	2	74.6	-	-	-	-	-	-	-	-	-	-	AB	AB	BB	AB	AB	AB	AB	AB	AA	AA	AA	BB	-	-	-	-	-	-	-	-	-	-	-	-	-	-	-	BB	AA	AA	AA	AA	AA	AB	BB	BB	AB
33270_pos289	2	74.6	-	-	-	-	-	-	-	-	-	-	AA	AB	-	AB	-	-	-	AA	AA	AA	-	-	-	-	-	-	-	-	-	-	-	-	-	-	-	-	-	BB	AA	AA	AA	AA	AA	AB	-	BB	-
47508_pos70	2	74.6	-	-	-	-	-	-	-	-	-	-	AB	AB	-	AB	AB	-	-	-	AA	AA	AA	-	-	-	-	-	-	-	-	-	-	-	-	-	-	-	AA	-	-	AA	AA	AA	-	AB	-	-	-
58186_pos239	2	74.6	-	-	-	-	-	-	-	-	-	-	AB	AA	AB	AB	AB	-	-	-	-	-	-	-	-	-	-	-	-	-	-	-	-	-	-	-	-	-	-	-	-	-	-	-	-	AB	BB	-	AB
69194_pos36	2	74.6	-	-	-	-	-	-	-	-	-	-	AB	AB	BB	AB	AB	-	-	AB	AA	AA	AA	BB	-	-	-	-	-	-	-	-	-	-	-	-	-	-	AA	BB	AA	AA	AA	AA	AA	AB	BB	BB	AB
80233_pos164	2	74.6	-	-	-	-	-	-	-	-	-	-	AB	AB	BB	AB	AB	AB	AB	AB	-	AA	AA	-	-	-	-	-	-	-	-	-	-	-	-	-	-	-	AA	BB	AA	AA	AA	AA	AA	-	BB	BB	-
80233_pos211	2	74.6	-	-	-	-	-	-	-	-	-	-	AB	AB	BB	AB	AB	AB	AB	AB	-	AA	AA	-	-	-	-	-	-	-	-	-	-	-	-	-	-	-	AA	-	AA	AA	AA	AA	AA	AB	BB	BB	AB
84947_pos81	2	74.6	-	-	-	-	-	-	-	-	-	-	AB	AB	-	AB	AB	AB	AB	AB	-	-	-	BB	-	-	-	-	-	-	-	-	-	-	-	-	-	-	-	-	AA	AA	-	-	-	AB	BB	-	AB
98200_pos18	2	74.6	-	-	-	-	-	-	-	-	-	-	-	-	-	-	AA	AB	-	-	AA	AA	-	BB	-	-	-	-	-	-	-	-	-	-	-	-	-	-	AA	BB	AA	-	-	AA	-	AB	-	BB	-
155927_pos168	2	74.6	-	-	-	-	-	-	-	-	-	-	-	AB	BB	AB	-	AB	AB	AB	AA	AA	AA	BB	-	-	-	-	-	-	-	-	-	-	-	-	-	-	AA	BB	AA	AA	AA	AA	AA	AB	BB	-	AB
156070_pos20	2	74.6	-	-	-	-	-	-	-	-	-	-	AB	AB	BB	AB	AB	AB	AB	AB	-	-	AA	BB	-	-	-	-	-	-	-	-	-	-	-	-	-	-	AA	BB	AA	AA	-	-	-	AB	BB	BB	AB
206756_pos146	2	74.6	-	-	-	-	-	-	-	-	-	-	AB	AB	BB	-	AB	-	-	-	AA	AA	AA	BB	-	-	-	-	-	-	-	-	-	-	-	-	-	-	AA	BB	AA	-	AA	AA	-	AB	BB	BB	AB
37051_pos90	2	74.6	-	AB	BB	AB	AB	AB	AB	-	-	AB	AB	AA	BB	AB	AB	AB	AB	AB	-	AA	AA	BB	AB	BB	AB	AB	AA	AB	AB	AA	AA	BB	AA	-	AB	AB	AA	BB	AA	AA	AA	-	-	AB	BB	BB	AB
84419_pos165	2	74.6	BB	-	BB	-	AB	AB	AB	-	-	-	AB	AA	BB	AB	-	-	-	-	AA	AA	AA	-	AB	BB	AB	AB	AA	-	AB	-	AA	BB	-	BB	AB	AB	AA	BB	-	AA	AA	AA	AA	-	BB	BB	AB
92641_pos105	2	74.6	BB	AB	BB	AB	AB	-	AB	-	-	AB	-	AA	-	AB	-	AB	AB	AB	AA	AA	-	BB	AB	-	-	AB	AA	-	AB	AA	AA	BB	AA	BB	AB	AB	-	BB	AA	AA	-	-	AA	AB	BB	BB	AB
120410_pos68	2	74.6	-	AB	-	AB	AB	AB	AB	AB	AB	AB	AB	AA	BB	AB	AB	-	AB	AA	AA	AA	-	AB	-	BB	AB	AB	AA	AB	-	AA	-	BB	AA	-	AB	-	AA	BB	AA	AA	AA	AA	-	AB	BB	BB	AB
181962_pos26	2	74.6	-	AB	AB	-	AB	-	AB	AA	AB	AB	AB	AA	BB	AB	-	AB	AB	AB	AA	AA	AA	BB	AB	BB	AB	-	AA	AB	AB	AA	AA	BB	AA	BB	AB	AB	-	BB	AA	AA	AA	AA	AA	AB	BB	BB	AB
181962_pos174	2	74.6	-	AB	AB	-	AB	-	AB	AA	AB	AB	AB	AA	BB	AB	-	AB	AB	AB	AA	AA	AA	BB	AB	BB	AB	-	AA	AB	AB	AA	AA	BB	AA	BB	AB	AB	-	BB	AA	AA	AA	AA	AA	AB	BB	BB	AB
184436_pos42	2	74.6	BB	-	-	AB	-	-	AB	AB	AB	AB	-	AA	-	AB	-	-	AB	AB	-	AA	AA	BB	-	BB	-	AB	AA	AB	AB	AA	-	BB	-	-	AB	AB	AA	BB	-	AA	-	AA	AA	AB	BB	-	BB
205391_pos162	2	74.6	-	AB	-	AB	AB	-	AB	-	-	AB	AB	-	BB	AB	AA	-	-	-	-	AA	-	-	AA	-	-	AB	AA	-	-	AA	-	-	-	BB	-	BB	AA	BB	AA	-	AA	AA	AA	-	BB	BB	-
151255_pos156	2	74.6	BB	AB	BB	AB	AB	AB	AB	AB	AB	AB	AB	AA	BB	AB	AB	AB	AB	AB	AA	AA	-	BB	AB	BB	AB	AB	AA	AB	AB	AA	AA	-	-	BB	AB	AB	AA	BB	-	-	-	AA	AA	AB	BB	BB	AB
7561_pos162	2	74.6	BB	AB	BB	AB	AB	AB	AB	AB	AB	AB	-	-	BB	-	-	AB	AB	AB	-	AA	-	BB	AB	BB	AB	AB	-	AB	AB	-	-	BB	AB	BB	-	AB	AA	-	AA	-	AA	-	-	AB	BB	BB	-
176685_pos33	2	74.6	BB	AB	BB	-	-	-	-	AB	-	AB	AA	AA	BB	AB	-	-	-	-	AA	AA	AA	BB	AB	-	AB	-	AA	-	-	-	AA	BB	-	BB	-	-	AA	BB	AA	-	AA	AA	AA	AB	-	BB	-
112543_pos153	2	77.4	-	AB	-	AB	AB	AB	AB	AB	AB	AB	AB	AA	BB	AB	AB	AB	AB	-	AA	AA	AA	AB	AB	BB	AB	AB	AA	AB	AB	AA	AA	BB	AB	BB	AB	AB	AA	BB	AA	AA	AA	AA	AA	AB	BB	BB	AB
34925_pos103	2	77.4	-	-	-	-	-	-	-	-	-	-	AB	AA	BB	-	AB	-	-	AA	-	AA	-	AB	-	-	-	-	-	-	-	-	-	-	-	-	-	-	AA	BB	AA	-	AA	AA	AA	AB	BB	BB	-
52942_pos119	2	77.4	BB	AB	BB	AB	-	-	-	-	AB	-	AB	-	BB	AB	AB	-	AB	AA	AA	AA	AA	AB	AB	BB	AB	AB	AA	-	AB	AA	AA	BB	AB	BB	AB	AB	-	BB	AA	-	AA	AA	AA	AB	BB	BB	-
56861_pos21	2	77.4	BB	AB	-	-	AB	AB	AB	-	AB	AB	AB	-	BB	AB	AB	AB	AB	AA	AA	-	AA	-	AB	BB	AB	AB	AA	AB	AB	AA	AA	-	AB	-	AB	AB	AA	-	AA	-	-	-	AA	AB	BB	-	AB
79505_pos128	2	77.4	-	AB	BB	AB	-	AB	-	-	-	-	-	-	BB	AB	-	AB	-	AA	-	AA	-	AB	-	BB	-	BB	AA	-	AB	-	-	-	-	BB	AB	AB	AA	BB	AA	AA	-	AA	AA	AB	BB	-	AB
112543_pos237	2	77.4	BB	AB	-	AB	AB	AB	AB	AB	AB	AB	AB	AA	BB	AB	AB	AB	AB	AB	AA	AA	AA	AB	AB	BB	AB	AB	AA	AB	AB	AA	AA	BB	AB	BB	AB	AB	AA	BB	AA	AA	AA	AA	AA	AB	BB	BB	AB
132243_pos74	2	77.4	-	-	BB	-	-	AB	AB	AB	AB	AB	AB	AA	BB	AB	-	-	-	AA	AA	-	-	-	AB	BB	-	AB	-	AB	-	-	AA	BB	AB	BB	-	AB	-	BB	AA	AA	-	-	-	AB	BB	BB	-
134557_pos9	2	77.4	BB	AB	BB	AB	AB	-	AB	-	-	-	AB	-	BB	BB	AB	-	AB	AA	AA	AA	AA	AB	AB	BB	AB	AB	-	-	-	AA	-	BB	AB	BB	-	AB	AA	BB	AA	AA	AA	-	AA	AB	BB	-	-
62758_pos241	2	78.9	BB	AB	BB	AB	-	AB	-	AB	AB	AB	AB	AA	BB	AB	AB	AB	AB	AA	AA	AA	AA	AB	-	BB	AB	AB	AA	-	AB	AA	AA	BB	AB	BB	AB	AB	-	BB	AA	AA	AA	AA	AA	AB	-	BB	AB
1993_pos66	2	78.9	-	AB	-	-	-	AB	-	-	-	-	-	AA	BB	-	-	-	-	-	AA	-	-	-	-	-	-	AB	AA	-	-	AA	-	-	-	-	-	-	-	-	-	AA	-	AA	AA	AB	BB	BB	AA
16015_pos179	2	78.9	BB	AB	BB	AB	AB	AB	BB	AB	AB	-	-	-	BB	-	-	-	AB	AA	-	-	-	AB	-	-	-	AB	AA	-	AB	-	-	-	AB	BB	AB	AB	AA	BB	AA	AA	-	-	-	-	-	BB	AB
23331_pos39	2	78.9	BB	-	BB	-	-	-	AB	-	AB	-	BB	AA	BB	AB	BB	-	-	-	AA	AA	AA	-	AB	BB	AA	-	AA	-	-	-	AA	-	-	-	-	AA	-	BB	-	-	-	-	AA	AB	BB	-	-
38914_pos159	2	78.9	-	AB	BB	AB	-	AB	AA	-	AB	-	AB	AA	BB	AB	AB	AB	-	AA	AA	AA	AA	AB	AB	BB	AB	-	AA	AB	AB	AA	AA	BB	AB	BB	AB	AB	AA	BB	AA	AA	AA	AA	AA	AB	BB	-	-
74731_pos23	2	78.9	BB	AB	BB	AB	-	AA	AB	AB	-	-	-	AA	BB	AB	-	AB	-	AA	AA	AA	-	AB	AB	BB	AB	AB	AA	-	AB	AA	AA	-	AA	BB	AB	AB	AA	-	AA	AA	AA	-	AA	AB	-	BB	AB
132188_pos59	2	78.9	BB	AB	-	AB	-	AB	-	AB	AA	AB	AB	AA	-	-	AB	AB	AB	AA	AA	AA	AA	AB	-	BB	AB	AB	AA	-	AB	-	AA	BB	AB	BB	AB	AB	AA	BB	AA	AA	AA	AA	-	AB	BB	BB	AB
205194_pos61	2	78.9	BB	AB	BB	-	AB	AB	AB	AB	-	AB	-	AA	-	-	AB	-	AA	AA	-	AA	AA	AB	AB	BB	AB	AB	AA	-	-	AA	AA	-	AB	BB	AB	AB	AA	BB	AA	AA	-	AA	AA	-	AB	-	AB
205194_pos118	2	78.9	BB	AB	BB	-	AB	AB	AB	AB	-	AB	-	AA	-	-	AB	-	AA	AA	-	AA	AA	AB	AB	BB	AB	AB	AA	-	-	AA	AA	-	AB	BB	AB	AB	AA	BB	AA	AA	-	AA	AA	-	BB	-	AB
45166_pos18	2	79.8	BB	AB	BB	AB	AB	AB	AB	AB	AB	AB	AB	AA	-	AB	AB	-	AB	AA	AA	AA	AA	AB	AB	BB	AB	AB	AA	AB	AB	AA	-	BB	AB	-	AB	AB	AA	BB	-	AA	AA	AA	AA	AB	BB	BB	-
95094_pos247	2	79.8	BB	AB	BB	AB	AB	AB	AB	AB	AB	AB	AB	-	BB	-	-	AA	-	-	-	-	-	-	-	-	-	-	-	AB	AB	-	-	BB	AA	BB	AB	AB	-	-	-	-	-	-	-	-	BB	BB	AB
10053_pos83	2	79.8	-	AB	BB	-	AB	-	AB	-	-	AB	AB	AA	BB	AB	-	-	-	AA	AA	-	AA	AB	AB	BB	AB	AB	-	AB	-	-	AA	BB	AB	BB	-	AB	AA	BB	AA	-	AA	AA	-	AB	BB	BB	AB
10053_pos266	2	79.8	-	AB	-	-	AB	-	AB	-	-	AB	AB	AA	BB	AB	-	-	-	AA	AA	-	AA	AB	AB	BB	AB	AB	-	AB	-	-	AA	BB	AB	BB	-	AB	AA	BB	AA	-	AA	AA	-	AB	BB	BB	AB
10053_pos274	2	79.8	-	AB	BB	-	AB	-	AB	-	-	AB	AB	AA	BB	AB	-	-	-	AA	AA	-	AA	AB	AB	BB	AB	AB	-	AB	-	-	AA	BB	AB	BB	-	AB	AA	BB	AA	-	AA	AA	-	AB	BB	BB	AB
10053_pos289	2	79.8	-	AB	BB	-	AB	-	AB	-	-	AB	AB	AA	BB	AB	-	-	-	AA	AA	-	AA	AB	AB	BB	AB	AB	-	AB	-	-	AA	BB	AB	BB	-	AB	AA	BB	AA	-	AA	AA	-	AB	BB	BB	AB
120408_pos79	2	79.8	BB	AB	BB	AB	AB	-	-	-	-	-	AB	AA	BB	AB	AB	-	-	AA	AA	AA	AA	-	-	BB	AB	AB	-	-	AB	-	AA	BB	AA	-	-	-	AA	BB	-	-	AA	AA	AA	AB	-	BB	AA
120408_pos115	2	79.8	BB	AB	BB	AB	AB	-	-	-	-	-	AB	AA	-	AB	AB	-	-	AA	AA	AA	AA	-	-	BB	AB	AB	-	-	AB	-	AA	BB	AA	-	-	-	AA	BB	-	-	AA	AA	AA	AB	-	BB	AA
169334_pos257	2	79.8	BB	AB	BB	AB	AB	AB	AB	-	AB	AB	AB	AA	BB	AB	-	AB	-	AA	AA	AA	AA	AB	-	BB	-	AB	AA	AB	AA	AA	AA	BB	AB	-	-	-	AA	BB	AA	-	AA	-	AA	AB	BB	BB	AB
163679_pos108	2	86.5	BB	AB	BB	AB	BB	AB	AB	-	AB	AB	AB	AA	-	AB	AB	-	-	AA	AA	AA	AA	AB	AB	BB	-	BB	AA	AB	AB	AA	AA	BB	AB	-	AB	AB	-	BB	AA	AA	AA	AA	AA	AB	BB	BB	-
1770_pos19	2	86.5	-	-	-	-	-	-	-	-	-	-	-	AA	AB	AB	AB	AB	-	-	-	-	-	-	-	-	-	-	-	-	-	-	-	-	-	-	-	-	-	-	-	-	-	-	-	-	BB	-	-
17606_pos10	2	86.5	-	AB	-	AB	BB	AB	-	AB	-	AB	-	-	-	-	-	-	-	-	-	-	-	-	-	-	-	-	-	-	-	AA	AA	-	BB	BB	-	AB	-	-	-	-	-	-	-	-	-	-	-
19224_pos121	2	86.5	BB	-	BB	AB	BB	AB	AB	AB	AB	AB	-	-	-	-	-	-	-	-	-	-	-	-	-	BB	AB	BB	AA	AB	-	AA	-	-	-	BB	AB	AB	-	-	-	-	-	-	-	-	-	-	-
19224_pos133	2	86.5	BB	-	BB	AB	BB	AB	AB	AB	AB	AB	-	-	-	-	-	-	-	-	-	-	-	-	-	BB	AB	BB	AA	AB	-	AA	-	-	-	BB	AB	AB	-	-	-	-	-	-	-	-	-	-	-
19224_pos259	2	86.5	BB	-	BB	AB	BB	AB	AB	AB	AB	AB	-	-	-	-	-	-	-	-	-	-	-	-	-	BB	AB	BB	AA	AB	-	AA	-	-	-	BB	AB	AB	-	-	-	-	-	-	-	-	-	-	-
25260_pos243	2	86.5	BB	AB	BB	AB	BB	AB	AB	AB	-	AB	-	-	-	-	-	-	-	-	-	-	-	-	AB	BB	-	BB	AA	-	AB	AA	AA	BB	-	BB	-	AB	-	-	-	-	-	-	-	-	-	-	-
25260_pos246	2	86.5	BB	AB	BB	AB	BB	AB	AB	AB	-	AB	-	-	-	-	-	-	-	-	-	-	-	-	AB	BB	-	BB	AA	-	AB	AA	AA	BB	-	BB	-	AB	-	-	-	-	-	-	-	-	-	-	-
32490_pos146	2	86.5	-	-	-	-	-	-	-	-	-	-	-	-	-	-	-	-	-	-	-	-	-	-	AB	BB	AB	BB	AA	-	-	-	-	-	-	-	-	-	-	-	-	-	-	-	-	-	-	-	-
32490_pos253	2	86.5	-	-	-	-	-	-	-	-	-	-	-	-	-	-	-	-	-	-	-	-	-	-	AB	BB	AB	BB	AA	-	-	-	-	-	-	-	-	-	-	-	-	-	-	-	-	-	-	-	-
48897_pos180	2	86.5	-	-	-	-	-	-	-	-	-	-	-	-	-	-	-	-	-	-	-	-	-	-	AB	BB	AA	BB	AA	-	-	-	-	-	-	-	-	-	-	-	-	-	-	-	-	-	-	-	-
48897_pos250	2	86.5	-	-	-	-	-	-	-	-	-	-	-	-	-	-	-	-	-	-	-	-	-	-	AB	BB	AA	BB	AA	-	-	-	-	-	-	-	-	-	-	-	-	-	-	-	-	-	-	-	-
54200_pos235	2	86.5	-	-	-	-	-	-	-	-	-	-	AB	AA	AB	AB	AB	AB	-	-	-	-	-	-	-	-	-	-	-	-	-	-	-	-	-	-	-	-	-	-	-	-	-	-	-	AB	BB	-	-
54372_pos281	2	86.5	BB	AB	BB	AB	BB	AB	AB	AB	AB	AB	-	-	-	-	-	-	-	-	-	-	-	-	-	-	-	-	-	AB	AB	AA	AA	BB	AB	BB	-	AB	-	-	-	-	-	-	-	-	-	-	-
58064_pos41	2	86.5	BB	AB	BB	AB	BB	-	AB	AB	AB	AB	-	-	-	-	-	-	-	-	-	-	-	-	-	-	-	-	-	AB	AB	AA	-	BB	AB	-	AB	-	-	-	-	-	-	-	-	-	-	-	-
60311_pos33	2	86.5	BB	AB	-	AB	BB	AB	AB	AB	AB	AB	-	-	-	-	-	-	-	-	-	-	-	-	-	-	-	-	-	AB	AB	AA	AA	-	-	BB	AB	AB	-	-	-	-	-	-	-	-	-	-	-
60311_pos170	2	86.5	BB	AB	-	AB	BB	AB	AB	AB	AB	AB	-	-	-	-	-	-	-	-	-	-	-	-	-	-	-	-	-	AB	AB	AA	AA	-	-	BB	AB	AB	-	-	-	-	-	-	-	-	-	-	-
68822_pos22	2	86.5	BB	AB	BB	AB	-	-	AB	-	AB	AB	-	-	-	-	-	-	-	-	-	-	-	-	AB	BB	AB	BB	AA	AB	AB	AA	AA	BB	AB	BB	AB	AB	-	-	-	-	-	-	-	-	-	-	-
68822_pos129	2	86.5	BB	AB	BB	AB	-	-	AB	-	AB	AB	-	-	-	-	-	-	-	-	-	-	-	-	AB	BB	AB	BB	AA	AB	AB	AA	AA	BB	AB	BB	AB	AB	-	-	-	-	-	-	-	-	-	-	-
68977_pos128	2	86.5	BB	AB	BB	AB	-	AB	-	-	AB	-	-	-	-	-	-	-	-	-	-	-	-	-	-	-	-	-	-	-	-	AA	AA	BB	-	BB	AB	AB	-	-	-	-	-	-	-	-	-	-	-
86076_pos108	2	86.5	BB	AB	BB	AB	BB	AB	AB	-	AB	AB	-	-	-	-	-	-	-	-	-	-	-	-	AB	BB	AB	BB	AA	-	AB	AA	-	-	AB	BB	AB	AB	-	-	-	-	-	-	-	-	-	-	-
109080_pos146	2	86.5	-	-	-	-	-	-	-	-	-	-	AB	-	AA	AB	AB	-	-	-	-	-	-	-	-	-	-	-	-	-	-	-	-	-	-	-	-	-	-	-	-	-	-	-	-	AB	BB	-	AB
115249_pos105	2	86.5	-	-	-	-	-	-	-	-	-	-	AB	AA	AB	-	-	AB	-	-	-	-	-	-	-	-	-	-	-	-	-	-	-	-	-	-	-	-	-	-	-	-	-	-	-	-	-	BB	AB
115249_pos109	2	86.5	-	-	-	-	-	-	-	-	-	-	AB	AA	AB	-	-	AB	-	-	-	-	-	-	-	-	-	-	-	-	-	-	-	-	-	-	-	-	-	-	-	-	-	-	-	-	-	BB	AB
115249_pos159	2	86.5	-	-	-	-	-	-	-	-	-	-	AB	AA	AB	-	-	AB	-	-	-	-	-	-	-	-	-	-	-	-	-	-	-	-	-	-	-	-	-	-	-	-	-	-	-	-	-	BB	AB
115249_pos193	2	86.5	-	-	-	-	-	-	-	-	-	-	AB	AA	AB	-	-	AB	-	-	-	-	-	-	-	-	-	-	-	-	-	-	-	-	-	-	-	-	-	-	-	-	-	-	-	-	-	BB	AB
118418_pos216	2	86.5	-	AB	-	-	-	AB	-	AB	-	AB	-	-	-	-	-	-	-	-	-	-	-	-	AB	BB	AB	BB	AA	AB	AB	-	AA	BB	AB	-	AB	-	-	-	-	-	-	-	-	-	-	-	-
120343_pos66	2	86.5	-	AB	-	AB	-	AB	AB	AB	AA	AB	-	-	-	-	-	-	-	-	-	-	-	-	-	-	-	-	AA	-	AB	AA	AA	-	-	-	AB	AB	-	-	-	-	-	-	-	-	-	-	-
122942_pos95	2	86.5	-	-	-	-	-	-	-	-	-	-	-	-	-	-	-	-	-	-	-	-	-	-	-	BB	AB	BB	AA	-	-	-	-	-	-	-	-	-	-	-	-	-	-	-	-	-	-	-	-
123959_pos170	2	86.5	-	AB	-	AB	BB	AB	AB	AB	AB	AB	-	-	-	-	-	-	-	-	-	-	-	-	AB	BB	AB	BB	-	AB	-	AA	AA	BB	-	BB	AB	AB	-	-	-	-	-	-	-	-	-	-	-
146893_pos171	2	86.5	BB	AB	BB	AB	BB	AB	AB	AB	AB	-	-	-	-	-	-	-	-	-	-	-	-	-	-	-	-	-	-	AB	AB	AA	AA	AB	AB	-	AB	AB	-	-	-	-	-	-	-	-	-	-	-
63076_pos122	2	86.5	BB	-	-	AB	BB	-	AB	-	-	AB	AB	-	AB	AB	AB	-	AB	-	-	AA	AA	AB	AB	BB	-	BB	AA	AB	-	-	AA	BB	-	-	-	-	AA	BB	AA	-	AA	AA	AA	AB	BB	BB	AB
189885_pos164	2	94.4	-	AB	AB	AB	BB	AB	AB	AB	-	AA	AB	AA	-	AB	AB	AB	AA	AA	AA	AB	AB	AB	AB	BB	AB	BB	AA	AB	AA	AA	AA	BB	-	BB	AB	AB	AB	AB	AA	AA	AA	AB	-	AB	BB	BB	-
1878_pos156	2	94.4	-	-	-	-	-	-	-	-	-	-	AB	AA	AB	AB	AB	AB	-	AA	AA	AB	-	AB	-	-	-	-	-	-	-	-	-	-	-	-	-	-	AB	-	AA	AA	AA	AB	-	AB	-	BB	-
6902_pos105	2	94.4	-	-	-	-	-	-	-	-	-	-	AB	AA	AB	-	AB	AB	AB	AA	AA	AB	AB	AB	-	-	-	-	-	-	-	-	-	-	-	-	-	-	AB	AB	AA	AA	AA	AB	AA	AB	BB	-	AB
7947_pos282	2	94.4	-	-	-	-	-	-	-	-	-	-	AB	AA	-	AB	AB	AB	AA	-	AA	AB	AB	AB	-	-	-	-	-	-	-	-	-	-	-	-	-	-	AB	AB	AA	AA	AA	AB	AA	-	-	BB	AB
8881_pos254	2	94.4	-	-	-	-	-	-	-	-	-	-	-	-	-	-	-	-	-	AA	AA	AB	AB	AB	-	-	-	-	-	-	-	-	-	-	-	-	-	-	AB	AB	AA	AA	AA	AB	AA	-	-	-	-
13538_pos229	2	94.4	-	-	-	-	-	-	-	-	-	-	AB	AA	-	AB	AB	AB	AA	AA	AA	AB	AB	AB	-	-	-	-	-	-	-	-	-	-	-	-	-	-	AB	AB	AA	AA	AA	AB	AA	AB	BB	BB	AB
18964_pos162	2	94.4	-	-	-	-	-	-	-	-	-	-	AB	AA	AB	AB	AB	-	-	-	-	-	-	-	-	-	-	-	-	-	-	-	-	-	-	-	-	-	-	-	-	-	-	-	-	AB	BB	BB	-
18964_pos163	2	94.4	-	-	-	-	-	-	-	-	-	-	-	AA	AB	AB	AB	-	-	-	-	-	-	-	-	-	-	-	-	-	-	-	-	-	-	-	-	-	-	-	-	-	-	-	-	AB	BB	BB	-
22045_pos210	2	94.4	BB	-	-	AB	BB	AB	AB	-	AB	AA	-	-	-	-	-	-	-	-	-	-	-	-	-	-	-	-	-	AB	AA	-	AA	BB	AB	BB	AB	AB	-	-	-	-	-	-	-	-	-	-	-
27711_pos97	2	94.4	-	-	-	-	-	-	-	-	-	-	-	-	-	-	-	-	AA	AA	AA	AB	-	AB	-	-	-	-	-	-	-	-	-	-	-	-	-	-	-	AB	AA	AA	-	AB	AA	-	-	-	-
28593_pos54	2	94.4	-	-	-	-	-	-	-	-	-	-	AB	AA	AB	AB	AB	AB	AB	AA	AA	AB	AB	AB	-	-	-	-	-	-	-	-	-	-	-	-	-	-	AB	AB	AA	AA	AA	AB	-	-	BB	-	AB
28593_pos184	2	94.4	-	-	-	-	-	-	-	-	-	-	AB	AA	AB	AB	AB	AB	AB	AA	AA	AB	AB	AB	-	-	-	-	-	-	-	-	-	-	-	-	-	-	AB	AB	AA	AA	AA	AB	-	-	BB	-	AB
28593_pos209	2	94.4	-	-	-	-	-	-	-	-	-	-	AB	AA	AB	AB	AB	AB	AB	AA	AA	AB	AB	AB	-	-	-	-	-	-	-	-	-	-	-	-	-	-	AB	AB	AA	AA	AA	AB	-	-	BB	-	AB
28895_pos103	2	94.4	-	-	-	-	-	-	-	-	-	-	AB	AA	AB	AB	AB	-	-	-	-	-	-	-	-	-	-	-	-	-	-	-	-	-	-	-	-	-	-	-	-	-	-	-	-	AB	BB	BB	AB
28895_pos128	2	94.4	-	-	-	-	-	-	-	-	-	-	AB	AA	AB	AB	AB	-	-	-	-	-	-	-	-	-	-	-	-	-	-	-	-	-	-	-	-	-	-	-	-	-	-	-	-	AB	BB	BB	AB
28895_pos152	2	94.4	-	-	-	-	-	-	-	-	-	-	AB	AA	AB	AB	AB	-	-	-	-	-	-	-	-	-	-	-	-	-	-	-	-	-	-	-	-	-	-	-	-	-	-	-	-	AB	BB	-	AB
28936_pos166	2	94.4	-	-	-	-	-	-	-	-	-	-	AB	AA	AB	AB	-	AB	AB	-	AA	AB	AB	AB	-	-	-	-	-	-	-	-	-	-	-	-	-	-	-	AB	-	AA	AA	AB	AA	AB	-	BB	-
28936_pos176	2	94.4	-	-	-	-	-	-	-	-	-	-	AB	AA	AB	AB	-	AB	AB	-	AA	AB	AB	AB	-	-	-	-	-	-	-	-	-	-	-	-	-	-	-	AB	-	AA	AA	AB	AA	AB	-	BB	-
28936_pos190	2	94.4	-	-	-	-	-	-	-	-	-	-	AB	AA	AB	AB	-	AB	AB	-	AA	AB	AB	AB	-	-	-	-	-	-	-	-	-	-	-	-	-	-	-	AB	-	AA	AA	AB	AA	AB	-	BB	-
39437_pos104	2	94.4	-	-	-	-	-	-	-	-	-	-	AB	-	-	AB	-	AB	AA	AA	-	AB	AB	AB	-	-	-	-	-	-	-	-	-	-	-	-	-	-	AB	AB	-	AA	AA	AB	-	-	BB	BB	-
39878_pos251	2	94.4	-	-	-	-	-	-	-	-	-	-	-	-	-	-	-	-	AB	AA	AA	AB	AB	-	-	-	-	-	-	-	-	-	-	-	-	-	-	-	AB	AB	AA	AA	AA	AB	AA	-	-	-	-
39878_pos271	2	94.4	-	-	-	-	-	-	-	-	-	-	-	-	-	-	-	-	AB	AA	AA	AB	AB	-	-	-	-	-	-	-	-	-	-	-	-	-	-	-	AB	AB	AA	AA	AA	AB	AA	-	-	-	-
42550_pos233	2	94.4	-	-	-	-	-	-	-	-	-	-	AB	-	-	AB	AB	-	AB	AA	AA	AB	-	-	-	-	-	-	-	-	-	-	-	-	-	-	-	-	AB	AB	AA	AA	AA	AB	AA	AB	-	BB	-
45163_pos217	2	94.4	-	-	-	-	-	-	-	-	-	-	AB	AA	AB	AB	AB	AB	-	AA	AA	AB	AB	AB	-	-	-	-	-	-	-	-	-	-	-	-	-	-	AB	AB	AA	AA	-	AB	AA	AB	BB	BB	AB
45955_pos229	2	94.4	-	-	-	-	-	-	-	-	-	-	AB	-	AB	AB	AB	-	-	-	-	-	-	-	-	-	-	-	-	-	-	-	-	-	-	-	-	-	-	-	-	-	-	-	-	AB	BB	BB	AB
45955_pos233	2	94.4	-	-	-	-	-	-	-	-	-	-	AB	-	AB	AB	AB	-	-	-	-	-	-	-	-	-	-	-	-	-	-	-	-	-	-	-	-	-	-	-	-	-	-	-	-	AB	BB	BB	AB
52032_pos65	2	94.4	-	-	-	-	-	-	-	-	-	-	AB	AA	AB	AB	AB	-	AB	AA	AA	AB	AB	AB	-	-	-	-	-	-	-	-	-	-	-	-	-	-	AB	AB	AA	AA	AA	AB	AA	AB	BB	BB	-
52032_pos72	2	94.4	-	-	-	-	-	-	-	-	-	-	AB	AA	AB	AB	AB	-	AB	AA	AA	AB	AB	AB	-	-	-	-	-	-	-	-	-	-	-	-	-	-	AB	AB	AA	AA	AA	AB	AA	AB	BB	BB	-
54983_pos78	2	94.4	-	-	-	-	-	-	-	-	-	-	AB	AA	AB	AB	AB	AB	AB	AA	AA	AB	AB	AB	-	-	-	-	-	-	-	-	-	-	-	-	-	-	AB	AB	AA	AA	-	AB	AA	AB	BB	BB	AB
68611_pos222	2	94.4	-	-	-	-	-	-	-	-	-	-	AB	AA	AB	AB	AB	-	AB	AA	AA	AB	AB	AB	-	-	-	-	-	-	-	-	-	-	-	-	-	-	AB	AB	AB	AA	AA	AB	AA	AB	BB	BB	AB
68611_pos241	2	94.4	-	-	-	-	-	-	-	-	-	-	AB	AA	AB	AB	AB	-	AB	AA	AA	AB	AB	AB	-	-	-	-	-	-	-	-	-	-	-	-	-	-	AB	AB	AB	AA	AA	AB	AA	AB	BB	BB	AB
68611_pos257	2	94.4	-	-	-	-	-	-	-	-	-	-	AB	AA	AB	AB	AB	-	AB	AA	AA	AB	AB	AB	-	-	-	-	-	-	-	-	-	-	-	-	-	-	AB	AB	AB	AA	AA	AB	AA	AB	BB	BB	AB
68611_pos258	2	94.4	-	-	-	-	-	-	-	-	-	-	AB	AA	AB	AB	AB	-	AB	AA	AA	AB	AB	AB	-	-	-	-	-	-	-	-	-	-	-	-	-	-	AB	AB	AB	AA	AA	AB	AA	AB	BB	BB	AB
71043_pos197	2	94.4	-	-	-	-	-	-	-	-	-	-	-	-	-	-	-	-	AB	AA	AA	-	-	AB	-	-	-	-	-	-	-	-	-	-	-	-	-	-	-	AB	AA	-	-	AB	AA	-	-	-	-
74766_pos79	2	94.4	-	-	-	-	-	-	-	-	-	-	-	AA	AB	AB	AB	AB	AB	AA	AA	AB	AB	AB	-	-	-	-	-	-	-	-	-	-	-	-	-	-	AB	AB	AA	AA	AA	AB	AA	AB	BB	BB	AB
76814_pos2	2	94.4	-	-	-	-	-	-	-	-	-	-	AB	AA	AB	AB	-	-	-	-	-	-	-	-	-	-	-	-	-	-	-	-	-	-	-	-	-	-	-	-	-	-	-	-	-	AB	-	BB	AB
79382_pos144	2	94.4	-	-	-	-	-	-	-	-	-	-	AB	AA	AB	AB	AB	AB	AA	AA	AA	AB	AB	AB	-	-	-	-	-	-	-	-	-	-	-	-	-	-	AB	AB	AA	AA	AA	AB	AA	AB	BB	-	AB
82763_pos35	2	94.4	-	-	-	-	-	-	-	-	-	-	AB	-	AB	AB	AB	AB	AB	AA	-	AB	AB	AB	-	-	-	-	-	-	-	-	-	-	-	-	-	-	-	AB	AA	AA	AA	AB	AA	AB	BB	BB	AB
82763_pos162	2	94.4	-	-	-	-	-	-	-	-	-	-	AB	-	AB	AB	AB	AB	AB	AA	-	AB	AB	AB	-	-	-	-	-	-	-	-	-	-	-	-	-	-	-	AB	AA	AA	AA	AB	AA	AB	BB	BB	AB
82763_pos182	2	94.4	-	-	-	-	-	-	-	-	-	-	AB	-	AB	AB	AB	AB	AB	AA	-	AB	AB	AB	-	-	-	-	-	-	-	-	-	-	-	-	-	-	-	AB	AA	AA	AA	AB	AA	AB	BB	BB	AB
82763_pos271	2	94.4	-	-	-	-	-	-	-	-	-	-	AB	-	AB	AB	AB	AB	AB	AA	-	AB	AB	AB	-	-	-	-	-	-	-	-	-	-	-	-	-	-	-	AB	AA	AA	AA	AB	AA	AB	BB	BB	AB
88650_pos241	2	94.4	-	-	-	-	-	-	-	-	-	-	-	AA	-	-	-	AB	AB	AA	-	AB	-	AB	-	-	-	-	-	-	-	-	-	-	-	-	-	-	AB	AB	AA	AA	-	-	-	AB	BB	-	-
89200_pos94	2	94.4	-	-	-	-	-	-	-	-	-	-	AB	AA	AB	AB	AB	AB	AB	AA	AA	AB	-	AB	-	-	-	-	-	-	-	-	-	-	-	-	-	-	AB	AB	AA	AA	AA	AB	AA	AB	-	BB	AB
89200_pos95	2	94.4	-	-	-	-	-	-	-	-	-	-	AB	AA	AB	AB	AB	AB	AB	AA	AA	AB	-	AB	-	-	-	-	-	-	-	-	-	-	-	-	-	-	AB	AB	AA	AA	AA	AB	AA	AB	-	BB	AB
92835_pos12	2	94.4	-	-	-	-	-	-	-	-	-	-	AB	-	AB	AB	AB	AB	-	-	-	-	-	-	-	-	-	-	-	-	-	-	-	-	-	-	-	-	-	-	-	-	-	-	-	AB	BB	BB	-
92835_pos78	2	94.4	-	-	-	-	-	-	-	-	-	-	AB	-	AB	AB	AB	AB	-	-	-	-	-	-	-	-	-	-	-	-	-	-	-	-	-	-	-	-	-	-	-	-	-	-	-	AB	BB	BB	-
96511_pos33	2	94.4	-	-	-	-	-	-	-	-	-	-	AB	-	-	-	AB	-	AB	AA	AA	AB	AB	AB	-	-	-	-	-	-	-	-	-	-	-	-	-	-	AB	AB	AA	AA	AA	-	AA	AB	BB	BB	AB
96511_pos250	2	94.4	-	-	-	-	-	-	-	-	-	-	AB	-	-	-	AB	-	AB	AA	AA	AB	AB	AB	-	-	-	-	-	-	-	-	-	-	-	-	-	-	AB	AB	AA	AA	AA	-	AA	AB	BB	BB	AB
105592_pos17	2	94.4	-	-	-	-	-	-	-	-	-	-	-	AA	AB	-	AB	AB	AB	AA	AA	AB	AB	AB	-	-	-	-	-	-	-	-	-	-	-	-	-	-	AB	AB	AA	AA	AA	-	AA	AB	BB	-	AB
109294_pos285	2	94.4	-	-	-	-	-	-	-	-	-	-	-	-	-	-	-	-	AA	AA	AA	-	AB	AB	-	-	-	-	-	-	-	-	-	-	-	-	-	-	AB	AB	AA	AA	AA	-	AA	-	-	-	-
116907_pos158	2	94.4	-	-	-	-	-	-	-	-	-	-	AB	AA	AB	AB	-	-	AB	AA	AA	-	AB	AB	-	-	-	-	-	-	-	-	-	-	-	-	-	-	-	AB	AA	AA	AA	AB	AA	AB	BB	BB	AB
116907_pos159	2	94.4	-	-	-	-	-	-	-	-	-	-	AB	AA	AB	AB	-	-	AB	AA	AA	-	AB	AB	-	-	-	-	-	-	-	-	-	-	-	-	-	-	AB	AB	AA	AA	AA	AB	AA	AB	BB	BB	AB
124398_pos108	2	94.4	-	-	-	-	-	-	-	-	-	-	-	-	-	-	-	-	AA	AA	AA	AB	AB	AB	-	-	-	-	-	-	-	-	-	-	-	-	-	-	AB	AB	AA	AA	AA	-	-	-	-	-	-
126423_pos9	2	94.4	-	-	-	-	-	-	-	-	-	-	AB	AA	AB	AB	-	-	AA	AA	AA	AB	AB	AB	-	-	-	-	-	-	-	-	-	-	-	-	-	-	AB	AB	AA	AA	AA	AB	-	AB	-	-	AB
127647_pos34	2	94.4	-	-	-	-	-	-	-	-	-	-	AB	AA	-	AB	AB	AB	AB	AA	-	AB	AB	-	-	-	-	-	-	-	-	-	-	-	-	-	-	-	AB	AB	AA	AA	AA	-	AA	AB	BB	-	AB
130393_pos167	2	94.4	-	-	-	-	-	-	-	-	-	-	AB	AA	AB	-	-	AB	AA	AA	-	AB	AB	AB	-	-	-	-	-	-	-	-	-	-	-	-	-	-	AB	AB	AA	AA	-	AB	AA	AB	BB	BB	AB
130393_pos195	2	94.4	-	-	-	-	-	-	-	-	-	-	AB	AA	AB	-	-	AB	AA	AA	-	AB	AB	AB	-	-	-	-	-	-	-	-	-	-	-	-	-	-	AB	AB	AA	AA	-	AB	AA	AB	BB	BB	AB
134292_pos189	2	94.4	-	-	-	-	-	-	-	-	-	-	AB	AA	AB	AB	AB	AB	-	AA	AA	AB	AB	AB	-	-	-	-	-	-	-	-	-	-	-	-	-	-	AB	AB	AA	AA	AA	AB	AA	AB	BB	BB	AB
134292_pos255	2	94.4	-	-	-	-	-	-	-	-	-	-	AB	AA	AB	AB	AB	AB	-	AA	AA	AB	AB	AB	-	-	-	-	-	-	-	-	-	-	-	-	-	-	AB	AB	AA	AA	AA	AB	AA	AB	BB	BB	AB
135487_pos20	2	94.4	-	-	-	-	-	-	-	-	-	-	-	-	-	-	-	-	AA	AA	AA	AB	AB	-	-	-	-	-	-	-	-	-	-	-	-	-	-	-	AB	AB	AA	-	AA	-	-	-	-	-	-
136871_pos52	2	94.4	-	-	-	-	-	-	-	-	-	-	AB	AA	AB	AB	AB	-	AA	AA	AA	AB	AB	AB	-	-	-	-	-	-	-	-	-	-	-	-	-	-	AB	AB	AA	AA	AA	AB	AA	AB	BB	BB	AB
151748_pos147	2	94.4	-	-	-	-	-	-	-	-	-	-	-	-	-	AB	-	-	AA	-	-	AB	AB	AB	-	-	-	-	-	-	-	-	-	-	-	-	-	-	AB	-	-	AA	AA	-	AA	AB	BB	BB	-
152067_pos144	2	94.4	-	-	-	-	-	-	-	-	-	-	AB	AA	AB	AB	AB	AB	-	-	-	-	-	-	-	-	-	-	-	-	-	-	-	-	-	-	-	-	-	-	-	-	-	-	-	AB	BB	-	-
152530_pos213	2	94.4	-	-	-	-	-	-	-	-	-	-	AB	-	AB	-	-	AB	AB	AA	AA	-	-	-	-	-	-	-	-	-	-	-	-	-	-	-	-	-	AB	AB	AA	-	AA	AB	AA	AB	-	BB	AB
173735_pos6	2	94.4	-	-	-	-	-	-	-	-	-	-	-	AA	-	AB	AB	-	-	AA	AA	AB	AB	AB	-	-	-	-	-	-	-	-	-	-	-	-	-	-	AB	AB	AA	AA	AA	AB	AA	-	BB	BB	AB
180214_pos180	2	94.4	-	-	-	-	-	-	-	-	-	-	AB	-	AB	AB	AB	AB	AB	-	AA	AB	AB	AB	-	-	-	-	-	-	-	-	-	-	-	-	-	-	AB	AB	AA	AA	AA	AB	AA	AB	BB	BB	AB
180428_pos266	2	94.4	-	-	-	-	-	-	-	-	-	-	-	-	-	-	-	-	AA	AA	AA	AB	AB	-	-	-	-	-	-	-	-	-	-	-	-	-	-	-	-	AB	AA	AA	AA	AB	AA	-	-	-	-
185725_pos110	2	94.4	-	-	-	-	-	-	-	-	-	-	AB	-	AB	AB	AB	AB	-	-	-	-	-	-	-	-	-	-	-	-	-	-	-	-	-	-	-	-	-	-	-	-	-	-	-	-	BB	BB	AA
194847_pos15	2	94.4	-	-	-	-	-	-	-	-	-	-	AB	-	AB	AB	AB	-	-	-	AA	AB	-	-	-	-	-	-	-	-	-	-	-	-	-	-	-	-	AB	AB	AA	AA	-	AB	-	AB	BB	BB	AB
195085_pos184	2	94.4	-	-	-	-	-	-	-	-	-	-	-	AA	AB	AB	AB	AB	AA	AA	AA	AB	AB	AB	-	-	-	-	-	-	-	-	-	-	-	-	-	-	AB	-	AA	AA	-	AB	AA	AB	BB	BB	AB
198905_pos179	2	94.4	-	-	-	-	-	-	-	-	-	-	AB	AA	-	AB	AB	AB	AB	-	-	AB	AB	AB	-	-	-	-	-	-	-	-	-	-	-	-	-	-	AB	AB	AA	AA	-	AB	AA	AB	BB	-	-
201458_pos23	2	94.4	-	-	-	-	-	-	-	-	-	-	AB	-	AB	AB	-	AB	AB	AA	AA	-	AB	AB	-	-	-	-	-	-	-	-	-	-	-	-	-	-	AB	AB	-	AA	AA	AB	AA	AB	-	BB	AB
204786_pos140	2	94.4	-	-	-	-	-	-	-	-	-	-	AB	AA	AB	AB	AB	AB	AB	AA	AA	AB	AB	AB	-	-	-	-	-	-	-	-	-	-	-	-	-	-	AB	AB	AA	AA	AA	AB	AA	-	BB	BB	BB
25224_pos173	2	94.4	BB	-	AB	AB	BB	AB	-	AB	-	-	AB	AA	AB	AB	AB	-	AA	AA	AA	AB	AB	AB	AB	-	AB	BB	-	AB	AA	AA	AA	BB	AB	BB	AB	AB	AB	-	-	AA	AA	AB	AA	AB	-	BB	-
25293_pos51	2	94.4	-	AB	AB	-	BB	AB	AB	-	-	AA	-	AA	-	AB	AB	-	-	-	AA	-	AB	-	AB	BB	-	-	AA	AB	-	AA	AA	BB	-	BB	-	AB	-	-	-	AA	AA	AB	AA	-	BB	BB	-
41590_pos3	2	94.4	-	-	-	-	BB	-	AB	AB	AB	-	AB	AA	AB	-	-	-	-	AA	AA	AB	-	AB	AB	BB	AB	BB	AA	AB	AA	-	AA	BB	AB	BB	-	AB	AB	AB	AA	AA	AA	AB	AA	AB	BB	BB	-
66377_pos81	2	94.4	-	AB	AB	AB	BB	AB	-	-	-	-	-	AA	-	AB	AB	-	AA	-	AA	AB	AB	AB	AB	BB	-	BB	AA	AA	-	-	AA	BB	-	BB	-	-	AB	AB	-	AA	AA	AB	AA	AB	BB	-	AB
74379_pos11	2	94.4	BB	-	AB	AB	BB	AB	AB	-	-	AA	AB	AA	-	AB	AB	-	AA	AA	AA	AB	AB	-	AB	-	AA	-	-	AB	-	-	AA	BB	AB	BB	AB	AB	AB	AB	AA	AA	AA	AB	-	AB	-	-	AB
74379_pos288	2	94.4	BB	-	AB	AB	BB	AB	AB	-	-	AA	AB	AA	-	AB	AB	-	AA	AA	AA	AB	AB	-	AB	-	AA	-	-	AB	-	-	AA	BB	AB	BB	AB	AB	AB	AB	AA	AA	AA	AB	-	AB	-	-	AB
79149_pos244	2	94.4	-	AB	AB	-	BB	AB	AB	AB	AB	AA	-	AA	AB	AB	AB	AB	-	-	AA	-	AB	-	AB	-	AB	BB	AA	AB	AA	AA	AA	BB	AB	BB	AB	AB	AB	AB	AA	-	-	-	AA	AB	BB	BB	AB
86262_pos35	2	94.4	-	AB	AB	AB	-	-	AB	AB	-	AA	AB	AA	-	AB	-	-	AA	AA	AA	-	AB	AB	AB	BB	-	BB	AA	AB	AA	AA	AA	BB	-	-	AB	-	AB	AB	-	AA	AA	AB	AA	AB	BB	BB	AB
91976_pos127	2	94.4	BB	AB	-	AB	BB	AB	AB	-	-	AA	AB	-	AB	-	AB	-	AA	-	-	AB	AB	AB	AB	BB	AB	-	AA	-	AA	AA	AA	BB	-	BB	AB	AB	AB	-	AA	-	AA	AB	AA	AB	BB	BB	-
96323_pos288	2	94.4	-	AB	AB	AB	BB	AB	AB	AB	AB	AA	AB	AA	AB	AB	-	AB	AA	AA	AA	AB	AB	AB	AB	BB	AB	BB	AB	AB	AA	-	AA	BB	AB	BB	AB	AB	AB	AB	AA	AA	AA	-	AA	AB	BB	BB	AB
111391_pos176	2	94.4	BB	AB	AB	AB	BB	-	-	AB	AB	AA	AB	-	AB	AB	AB	AB	AA	AA	AA	AB	AB	AB	AB	BB	-	BB	-	AB	AA	AA	-	-	-	BB	-	AB	AB	AB	AA	AA	-	AB	AA	AB	-	-	AB
124421_pos73	2	94.4	-	AB	AB	AB	BB	-	AB	AB	-	AA	AB	AA	AB	AB	AB	-	AA	-	-	AB	AB	AB	-	BB	AB	BB	AA	AB	AA	-	AA	-	AB	BB	AB	AB	AB	AB	AA	AA	AA	AB	AA	AB	BB	BB	-
124421_pos96	2	94.4	-	AB	AB	AB	BB	-	AB	AB	-	AA	AB	AA	AB	AB	AB	-	AA	-	-	AB	AB	AB	-	BB	AB	BB	AA	AB	AA	-	AA	-	AB	BB	AB	AB	AB	AB	AA	AA	AA	AB	AA	AB	BB	BB	-
130157_pos115	2	94.4	BB	AB	AB	AB	BB	AB	AB	AB	AB	AA	AB	-	AB	AB	AB	AB	AA	AA	AA	AB	AB	AB	AB	BB	AB	BB	AA	AB	AA	AA	AA	BB	AB	BB	AB	-	AB	AB	-	AA	AA	AB	-	AB	BB	BB	AB
130157_pos228	2	94.4	BB	AB	AB	AB	BB	AB	AB	AB	AB	AA	AB	-	AB	AB	AB	AB	AA	AA	AA	AB	AB	AB	AB	BB	AB	BB	AA	AB	AA	AA	AA	BB	AB	BB	AB	-	AB	AB	-	AA	AA	AB	-	AB	BB	BB	AB
132395_pos53	2	94.4	-	-	AB	-	BB	AB	-	-	-	AA	AB	AA	AB	-	AB	AB	AA	AA	AA	-	-	AB	AB	BB	AB	BB	AA	AB	AA	AA	AA	BB	AB	BB	AB	AB	-	AB	AA	AA	-	AB	AA	AB	BB	BB	AB
134522_pos96	2	94.4	BB	AB	AB	AB	BB	AB	AB	AB	AB	AA	-	AA	-	-	AB	-	AA	AA	AA	AB	-	-	AB	BB	AB	BB	AA	AB	AA	-	-	-	AB	-	AB	AB	-	AB	-	AA	AA	AB	AA	AB	BB	BB	AB
142802_pos235	2	94.4	BB	AB	-	AB	BB	AB	AB	-	AB	AA	-	-	-	AB	AB	AB	AA	-	-	AB	-	AB	AB	BB	AB	BB	AA	-	AA	AA	-	-	AB	BB	AB	AB	AB	-	AA	AA	-	-	AA	AB	BB	-	-
173201_pos79	2	94.4	BB	AB	-	AB	-	-	-	-	AB	AA	AB	AA	-	-	AB	-	AA	-	AA	-	AB	-	-	BB	-	BB	AA	BB	AA	-	-	BB	-	-	AB	AB	-	AB	AA	-	AA	-	AA	AB	-	-	-
173201_pos102	2	94.4	BB	AB	-	AB	-	-	-	-	AB	AA	AB	AA	-	-	AB	-	AA	-	AA	-	AB	-	-	BB	-	BB	AA	BB	AA	-	-	BB	-	-	AB	AB	-	AB	AA	-	AA	-	AA	AB	-	-	-
174009_pos107	2	98.5	BB	AB	AB	AB	BB	AB	AB	-	-	AA	AB	AA	AB	AB	AB	AB	AA	AA	AA	AB	AB	AA	AB	AB	AB	BB	AA	AB	AA	AA	AA	BB	AB	BB	AB	AB	BB	AB	AA	AA	AA	AB	-	AB	BB	BB	AB
31502_pos13	2	98.5	-	-	-	-	-	-	-	-	-	-	-	-	-	-	-	-	AA	AA	AA	AB	AB	AA	-	-	-	-	-	-	-	-	-	-	-	-	-	-	BB	AB	AA	-	AA	-	AA	-	-	-	-
40678_pos187	2	98.5	-	-	-	-	-	-	-	-	-	-	-	-	-	-	-	-	AA	AA	-	AB	AB	AA	-	-	-	-	-	-	-	-	-	-	-	-	-	-	-	AB	AA	AA	-	AB	AA	-	-	-	-
113447_pos90	2	98.5	-	-	-	-	-	-	-	-	-	-	-	-	-	-	-	-	AA	AA	AA	AB	-	AA	-	-	-	-	-	-	-	-	-	-	-	-	-	-	-	-	AA	AA	AA	AB	AA	-	-	-	-
39220_pos185	2	98.5	BB	AB	AB	-	-	-	AB	AB	AA	AA	AB	AA	AB	-	AB	AB	AA	AA	AA	-	AB	AA	AB	AB	AB	BB	AA	-	AA	AA	AA	BB	AB	BB	AB	AB	BB	-	-	AA	-	AB	-	-	BB	-	AB
103426_pos206	2	98.5	BB	-	AB	AB	BB	-	AB	-	AB	AA	-	AA	AB	AB	AB	AB	-	-	AA	-	AB	AA	AB	AB	AB	BB	AA	-	AA	AA	-	-	-	BB	AB	AB	BB	AB	AA	AA	AA	AB	-	-	BB	BB	-
156288_pos110	2	98.5	-	AB	-	AB	BB	AB	AB	-	AB	AA	AB	-	AB	AB	AB	BB	AA	AA	AA	AB	-	AA	AB	AB	-	-	AA	AB	-	-	AA	BB	-	BB	AB	AB	BB	AB	AA	AA	AA	AB	-	-	BB	BB	-
161641_pos147	2	98.5	-	-	AB	AB	BB	-	-	AB	-	AA	-	-	AB	AB	AB	AB	AA	AA	-	AB	-	AA	AB	-	AB	BB	AA	-	AA	-	AA	BB	-	-	AB	AB	BB	-	AA	AA	AA	AB	-	-	BB	-	AB
165834_pos67	2	98.5	-	AB	-	AB	BB	-	-	-	-	AA	-	-	-	AB	-	AB	AA	AA	-	AB	AB	-	-	-	AB	BB	-	AB	AA	-	AA	BB	-	-	-	AB	-	AB	AA	-	AA	AB	AA	AB	-	-	AB
193002_pos56	2	98.5	BB	AB	AB	-	BB	AB	AB	BB	AA	AA	-	AA	AB	AB	AB	-	AA	AA	AA	AB	AB	AA	AB	AB	AB	BB	AA	-	AA	AA	AA	BB	-	BB	AB	AB	BB	AB	-	AA	-	AB	AA	AB	BB	BB	AB
203989_pos147	2	98.5	BB	AB	AB	AB	BB	AB	AB	AB	AB	AA	AB	-	-	-	-	AB	AA	AA	AA	AB	AB	AA	AB	AB	AB	-	AA	AB	AA	AA	AA	BB	AB	BB	-	AB	BB	AB	AA	AA	AA	AB	AA	AB	BB	BB	AB
206633_pos149	2	98.5	BB	AB	AB	AB	-	AB	-	-	-	AA	AB	AA	AB	-	-	AB	AA	AA	AA	AB	AB	AA	AB	AB	AB	BB	AA	-	-	AA	-	BB	-	BB	AB	AB	BB	AB	AA	-	AA	-	AA	-	-	-	-
61792_pos88	2	98.9	BB	AB	-	AB	BB	AB	AB	AB	AA	AA	-	AA	AB	AB	AB	AB	AA	-	AA	AB	AB	AA	AB	AB	AB	BB	AA	-	AA	AA	AA	BB	AB	BB	AB	AB	BB	AB	AA	AA	AA	AB	AA	AB	BB	BB	AB
164462_pos114	2	98.9	-	-	AB	-	-	AB	AB	-	AA	-	-	AA	AB	AB	AB	-	AA	AA	-	-	-	-	AB	AB	-	BB	AA	BB	AA	AA	AA	BB	AB	BB	AB	AB	-	-	AA	AA	-	AB	AA	-	BB	-	-
169131_pos171	2	98.9	-	-	BB	-	BB	-	-	AB	-	-	-	-	AB	-	-	-	-	-	-	AB	-	-	-	-	-	BB	AA	-	AA	-	AA	BB	-	BB	AB	-	-	-	-	AA	-	-	AA	-	BB	BB	-
169131_pos203	2	98.9	-	-	BB	-	BB	-	-	AB	-	-	-	-	AB	-	-	-	-	-	-	AB	-	-	-	-	-	BB	AA	-	AA	-	AA	BB	-	BB	AB	-	-	-	-	AA	-	-	AA	-	BB	BB	-
175993_pos140	2	98.9	BB	AB	AB	AB	BB	-	-	-	-	AA	-	AA	-	AB	-	-	AA	AA	AA	-	-	AA	AB	AB	-	BB	AA	-	AA	AA	AA	-	AB	BB	AB	AB	BB	AB	AA	AA	AA	AB	AA	AB	BB	-	-
200400_pos63	2	98.9	-	AB	AB	AB	BB	AB	AB	-	-	AA	-	AA	-	AB	-	-	AA	AA	AA	AB	-	AA	AB	-	AB	BB	-	-	AA	AA	-	-	-	BB	-	-	BB	-	AA	AA	AA	-	AA	-	-	-	AB
73778_pos24	2	98.9	BB	-	AB	AB	BB	AB	AB	-	AA	AA	AB	AA	AB	AB	AB	-	AA	-	AA	AB	AB	AA	AB	AB	-	BB	AA	AB	-	AA	-	BB	-	BB	AB	-	BB	AB	-	AA	AA	AB	AA	AB	BB	BB	AB
40119_pos79	2	98.9	-	-	-	-	-	-	-	-	-	-	AB	AA	AB	AB	AB	-	-	-	-	-	-	-	-	-	-	-	-	-	-	-	-	-	-	-	-	-	-	-	-	-	-	-	-	-	BB	BB	AB
40119_pos242	2	98.9	-	-	-	-	-	-	-	-	-	-	AB	AA	AB	AB	AB	-	-	-	-	-	-	-	-	-	-	-	-	-	-	-	-	-	-	-	-	-	-	-	-	-	-	-	-	-	BB	BB	AB
49632_pos94	2	98.9	BB	-	AB	AB	BB	-	AB	-	AA	AA	AB	AA	AB	AB	AB	-	-	AA	AA	-	AB	AA	AB	AB	AB	-	AA	AB	AA	AA	AA	BB	AB	BB	AB	AB	BB	AB	AA	AA	AA	-	AA	AB	BB	BB	AB
165834_pos66	2	98.9	-	AB	-	AB	BB	-	-	-	-	AA	-	-	AB	AB	-	AB	AA	AA	-	AB	AB	-	-	-	AB	BB	-	AB	AA	-	AA	BB	-	-	-	AB	-	AB	AA	-	AA	AB	AA	AB	-	-	AB
172973_pos88	2	98.9	-	-	-	-	BB	-	-	-	-	AA	-	AA	-	-	-	BB	-	-	AA	-	BB	-	-	-	-	BB	-	-	-	-	AA	-	-	-	AB	-	-	-	-	-	-	AB	-	-	-	-	-
187610_pos190	2	98.9	BB	-	AB	AB	-	AB	AB	AB	AB	-	-	-	AB	-	AB	AB	AA	AA	-	AB	AB	AA	-	AB	AB	-	-	AB	AA	AA	-	BB	-	BB	AB	AA	-	AB	AA	AA	-	AB	AA	-	BB	-	AB
79633_pos270	2	98.9	BB	AB	AB	AB	BB	AB	AB	AB	-	AA	AB	AA	AB	AB	AB	AB	AA	AA	AA	AB	-	AA	AB	AB	-	BB	AA	AB	AA	AA	-	BB	AB	BB	AB	AB	-	AB	AA	AA	AA	AB	AA	AB	BB	BB	AB
1830_pos65	2	98.9	-	-	-	-	-	-	-	-	-	-	-	-	-	-	-	-	-	AA	AA	AB	AB	-	-	-	-	-	-	-	-	-	-	-	-	-	-	-	AB	-	AA	AA	AA	AB	AA	-	-	-	-
1830_pos194	2	98.9	-	-	-	-	-	-	-	-	-	-	-	-	-	-	-	-	-	AA	AA	AB	AB	-	-	-	-	-	-	-	-	-	-	-	-	-	-	-	AB	-	AA	AA	AA	AB	AA	-	-	-	-
54501_pos281	2	98.9	-	AB	-	AB	BB	AB	AB	-	-	AA	AB	AA	-	AB	AB	-	AA	AA	AA	-	-	AA	-	AB	-	BB	-	-	AA	AA	-	BB	-	BB	AB	AB	-	AB	-	-	-	AB	-	-	BB	BB	-
193807_pos83	2	98.9	BB	AB	AB	AB	BB	AB	AB	AB	AA	-	-	-	AB	-	-	AB	AA	AA	-	AB	AB	AA	AB	-	AB	-	AA	AB	AA	AA	-	-	-	BB	AB	AB	BB	AB	-	-	-	-	-	-	BB	-	AB
94547_pos192	2	98.9	-	AB	-	AB	BB	AB	-	AB	AA	AA	AB	-	-	AB	AB	AB	AA	AA	AA	AB	AB	-	AB	AB	AB	BB	AA	-	AA	AA	AA	BB	AB	BB	AB	AB	BB	AB	AA	AA	AA	AB	AA	AB	BB	-	AB
58077_pos117	2	98.9	BB	AB	-	-	BB	AB	BB	-	-	AA	-	-	AB	-	-	-	-	-	AA	-	-	-	-	-	AB	BB	-	-	AA	AA	AA	BB	-	-	AB	AB	-	-	AA	AA	AA	-	-	-	-	BB	AB
69309_pos175	2	98.9	BB	AB	AB	AB	BB	AB	AB	-	-	-	-	AA	BB	-	-	AB	AA	AA	AA	AB	AB	AA	AB	AB	-	BB	AA	AB	AA	-	AA	BB	-	BB	AB	BB	BB	-	AA	AA	AA	-	AA	-	BB	BB	-
106581_pos118	2	99.9	BB	AB	AB	AB	BB	AB	AB	AB	AA	AA	AB	-	AB	AB	AB	-	AA	AA	AA	AB	AB	AA	AB	AB	AB	BB	AA	AB	AA	AA	AA	BB	AB	BB	AB	AB	BB	AB	AA	AA	AA	AB	AA	AB	BB	BB	AB
61375_pos147	2	99.9	-	AB	-	AB	BB	AB	AB	-	-	AA	AB	-	AB	AB	AB	-	AA	-	-	AB	AB	AA	AB	-	AB	BB	AA	-	-	AA	AA	BB	BB	BB	AB	AB	BB	-	AA	-	AA	AA	AA	AB	BB	BB	AB
106581_pos127	2	99.9	BB	AB	AB	AB	BB	AB	AB	AB	AA	AA	AB	-	AB	AB	AB	-	AA	AA	AA	AB	AB	AA	AB	AB	AB	BB	AA	AB	AA	AA	AA	BB	AB	BB	AB	AB	BB	AB	AA	AA	AA	AB	AA	AB	BB	BB	AB
160847_pos178	2	99.9	BB	AB	AB	AB	BB	AB	AB	AB	AA	-	AB	AA	AB	AB	-	AB	AA	AA	-	-	-	AA	AB	AB	AB	BB	AA	AB	AA	AA	-	-	AB	BB	AB	AB	BB	-	AA	-	AA	-	-	-	BB	-	AB
179348_pos46	2	99.9	-	AB	AB	AB	BB	-	AB	-	AA	AA	-	AA	-	-	-	-	-	-	-	AB	-	AA	AB	-	-	-	AA	-	-	-	AA	BB	-	-	AB	-	BB	-	AA	AA	AA	AB	AA	AB	-	BB	-
179348_pos66	2	99.9	-	AB	AB	AB	BB	-	AB	-	AA	AA	-	AA	-	-	-	-	-	-	-	AB	-	AA	AB	-	-	-	AA	-	-	-	AA	BB	-	-	AB	-	BB	-	AA	AA	AA	AB	AA	AB	-	BB	-
179348_pos151	2	99.9	-	AB	AB	AB	BB	-	AB	-	AA	AA	-	AA	-	-	-	-	-	-	-	AB	-	AA	AB	-	-	-	AA	-	-	-	AA	BB	-	-	AB	-	BB	-	AA	AA	AA	AB	AA	-	-	BB	-
194724_pos148	2	100.4	BB	AB	AB	AB	BB	AB	AB	-	AA	AA	AB	AA	AB	AB	-	AB	AA	AA	-	AB	AB	-	AB	AB	AB	BB	AA	-	AA	AA	AA	BB	AB	-	AB	AB	BB	AB	AA	AA	AA	AB	AA	-	BB	BB	AB
13251_pos6	2	100.4	-	-	AB	-	BB	-	AB	-	-	AA	-	AA	-	AB	AB	-	-	-	-	AB	-	-	AA	AB	-	-	-	AA	-	-	AA	BB	-	-	-	-	-	-	AA	-	-	AB	AA	-	-	BB	-
36458_pos115	2	100.4	BB	AB	AB	AB	-	AB	-	-	-	AB	-	AA	-	-	BB	AB	AA	AA	AA	-	AB	-	AB	AB	-	BB	AA	-	AA	AA	-	-	-	-	AB	-	BB	-	AA	AA	AA	AB	AA	-	-	-	-
194724_pos188	2	100.4	BB	AB	AB	AB	BB	AB	AB	-	AA	AA	AB	AA	AB	AB	-	AB	AA	AA	-	AB	AB	-	AB	AB	AB	BB	AA	-	AA	AA	AA	BB	AB	-	AB	AB	BB	AB	AA	AA	AA	AB	-	-	BB	BB	AB
64444_pos21	2	102.5	-	AB	AB	AA	BB	AB	AB	AB	AA	AA	AB	AA	AB	AB	AB	AB	-	AA	AA	AB	AB	AA	AB	AB	AB	BB	-	AB	AA	AA	AA	BB	AB	BB	AB	AB	BB	-	AA	AA	AA	AB	AA	AB	-	BB	AB
28768_pos27	2	102.5	-	AB	AB	AA	BB	AB	AB	-	-	-	-	AA	AB	AB	-	AB	AA	AA	AA	AB	AB	AA	AB	-	AB	BB	AA	-	AA	-	AA	BB	-	BB	-	-	BB	AB	AA	AA	AA	AB	AA	AB	BB	BB	AB
44106_pos7	2	102.5	BB	-	-	AA	-	-	-	-	AA	AA	AB	-	AB	AB	-	-	-	-	-	AB	AB	-	AB	-	-	-	AA	-	AA	-	AA	BB	-	BB	-	AB	BB	-	AA	AA	AA	AB	AA	AB	-	BB	-
44106_pos62	2	102.5	BB	-	-	AA	-	-	-	-	AA	AA	AB	-	AB	AB	-	-	-	-	-	AB	AB	-	AB	-	-	-	AA	-	AA	-	AA	BB	-	BB	-	AB	BB	-	AA	AA	AA	AB	AA	AB	-	BB	-
66967_pos131	2	102.5	BB	AB	AB	AA	BB	-	-	-	AA	AA	AB	AA	AB	AB	-	-	AA	-	AA	AB	-	AA	AB	AB	-	BB	AA	-	AA	AA	AA	BB	-	-	AB	-	-	-	AA	-	-	-	AA	-	BB	-	-
95030_pos69	2	102.5	BB	AB	AB	AA	BB	AB	AB	-	AA	-	AB	AA	AB	AB	AB	-	AA	AA	AA	-	AB	AA	AB	AB	AB	BB	AA	AB	AA	AA	AA	BB	AB	BB	AB	AB	BB	AB	AA	-	AA	AB	AA	AB	BB	BB	AB
142276_pos80	2	102.5	BB	AB	AB	AA	BB	AB	-	AB	AA	AA	AB	AA	-	-	-	-	AA	AA	AA	AB	AB	AA	AB	AB	-	BB	AA	AB	AA	-	-	BB	AB	BB	AB	AB	BB	AB	AA	AA	AA	AB	AA	AB	BB	BB	AB
142276_pos131	2	102.5	BB	AB	AB	AA	BB	AB	-	AB	AA	AA	AB	AA	-	-	-	-	AA	AA	AA	AB	AB	AA	AB	AB	-	BB	AA	AB	AA	-	-	BB	AB	BB	AB	AB	BB	AB	AA	AA	AA	AB	AA	AB	BB	BB	AB
142276_pos257	2	102.5	BB	AB	AB	AA	BB	AB	-	AB	AA	AA	AB	AA	-	-	-	-	AA	AA	AA	AB	AB	AA	AB	AB	-	BB	AA	AB	AA	-	-	BB	AB	BB	AB	AB	BB	AB	AA	AA	AA	AB	AA	AB	BB	BB	AB
162417_pos143	2	102.5	BB	AB	AB	AA	-	AB	AB	-	-	AA	AB	AA	AB	-	-	-	AA	AA	AA	AB	AB	AA	AB	AB	AB	BB	AA	AB	AA	AA	AA	BB	-	-	AB	AB	-	-	AA	AA	AA	-	AA	AB	BB	-	AB
5215_pos241	2	103	BB	AB	AB	AA	BB	AB	AB	AB	AA	AA	AB	AA	AB	AB	AB	AB	AA	-	AA	AB	AB	AA	AB	AB	AB	BB	AA	AB	AA	AA	AA	BB	AB	-	AB	AB	BB	AB	AA	AA	AA	AB	AA	AB	BB	BB	AB
14419_pos195	2	103	BB	AB	AB	AA	BB	AB	AB	AB	AA	AA	-	AA	AB	AB	AB	AB	AA	AA	AA	AB	AB	AA	AB	AB	AB	BB	AA	-	AA	AA	-	BB	AB	BB	-	AB	BB	AB	AA	AA	AA	AB	AA	AB	BB	BB	AB
11576_pos39	2	103	-	-	AB	AA	BB	AB	-	-	AA	AA	-	AA	-	AB	-	AB	AA	AA	AA	-	AB	AA	AB	AB	-	BB	AA	-	AA	AB	-	BB	AB	-	AB	AB	-	AB	AA	AA	-	AB	AA	-	BB	BB	AB
11576_pos142	2	103	-	-	AB	AA	BB	AB	-	-	AA	AA	-	AA	-	AB	-	AB	AA	AA	AA	-	AB	AA	AB	AB	-	BB	AA	-	AA	-	-	BB	-	-	AB	AB	-	AB	AA	AA	-	AB	AA	-	BB	BB	AB
99682_pos135	2	103	-	-	-	AA	BB	AB	-	-	AA	AA	AB	AA	AB	-	AB	AB	AA	AA	AA	AB	-	AA	-	AB	-	BB	-	-	AA	AA	AA	BB	-	BB	AB	-	-	AB	AA	AA	AA	-	AA	AB	BB	BB	AB
132520_pos31	2	103	BB	-	-	AA	BB	AB	-	-	-	AA	-	-	-	-	-	AB	AA	-	-	-	-	AA	-	-	-	BB	-	-	AA	AA	-	-	AB	BB	AB	AB	-	-	AA	AA	AA	-	-	-	-	-	AB
132520_pos34	2	103	BB	-	-	AA	BB	AB	-	-	-	AA	-	-	-	-	-	AB	AA	-	-	-	-	AA	-	-	-	BB	-	-	AA	AA	-	-	AB	BB	AB	AB	-	-	AA	AA	AA	-	-	-	-	-	AB
207647_pos31	2	103	-	-	-	-	-	-	-	-	-	AA	AB	AA	-	-	AA	AB	-	AA	-	AB	AB	-	AB	-	-	BB	AA	-	AA	-	AA	BB	-	-	BB	AB	-	-	AA	AA	-	AB	AA	AB	BB	BB	AB
85557_pos35	2	103	BB	-	AB	AA	BB	AB	AB	AB	AA	AA	AB	AA	AB	AB	AB	AB	AA	AA	AA	AB	AB	AA	AB	AB	AB	BB	AA	AB	AA	AA	AA	BB	AB	BB	AB	AB	BB	AB	AA	AA	AA	AB	AA	-	BB	-	AB
37360_pos118	2	103	BB	AB	AB	-	BB	AB	AB	-	AA	-	-	-	AB	-	AB	AB	AA	AA	AA	AB	-	AA	-	-	AB	BB	AA	-	AA	AA	AA	-	-	BB	AB	-	-	AB	AA	AA	AA	AB	AA	AB	BB	BB	AB
45798_pos73	2	103	-	AB	AB	AA	BB	AB	-	-	-	-	AB	AA	AB	-	AB	AB	-	AA	AA	AB	AB	AA	AB	AB	AB	BB	AA	-	-	AA	AA	BB	AB	BB	AB	AB	-	AB	AA	-	AA	AB	AA	AB	BB	BB	AB
81899_pos193	2	103	BB	AB	-	AA	BB	-	-	AB	AA	-	-	-	-	AB	AB	-	-	-	AA	-	-	-	AB	-	-	-	-	AB	-	-	-	BB	-	-	-	-	BB	AB	AA	AA	AA	AB	AA	AB	-	BB	AB
174512_pos73	2	103	BB	AB	AB	AA	BB	AB	AB	-	AA	AA	AB	-	AB	AB	-	AB	AA	AA	AA	AB	-	AA	AB	AB	AB	BB	AA	-	AA	AA	AA	-	AB	-	AB	AB	BB	-	AA	AA	-	AB	AA	AA	BB	BB	AB
174512_pos141	2	103	BB	AB	AB	AA	BB	AB	AB	-	AA	AA	AB	-	AB	AB	-	AB	AA	AA	AA	AB	-	AA	AB	AB	-	BB	AA	-	AA	AA	AA	-	AB	-	AB	AB	BB	-	AA	AA	-	AB	AA	AA	BB	BB	AB
196847_pos60	2	103	-	AB	AB	AA	BB	AB	AB	-	AA	AA	AB	AA	AB	AB	AB	-	AA	AA	AA	-	AB	AA	AB	AB	AB	BB	AA	AB	AA	AA	AA	-	AB	BB	AB	AB	BB	-	AA	AA	AA	-	AA	BB	BB	BB	-
196847_pos128	2	103	-	AB	AB	AA	BB	AB	AB	-	AA	AA	AB	AA	AB	AB	AB	-	AA	AA	AA	-	AB	AA	AB	AB	AB	BB	AA	AB	AA	AA	AA	-	AB	BB	AB	AB	BB	-	AA	AA	AA	-	AA	BB	BB	BB	-
53126_pos25	2	104.3	BB	AB	AB	AA	BB	AB	AB	-	AA	AA	AB	AA	AB	AB	AB	-	AA	AA	AA	AB	AB	AA	AB	AB	AB	BB	AA	AB	AA	AA	AA	BB	-	BB	AB	AB	BB	AB	AA	AA	AA	AB	AA	AB	BB	BB	-
144309_pos86	2	104.3	-	-	-	-	-	-	-	-	-	-	AB	AA	AB	AB	AB	AB	AB	AA	AA	AA	AB	AA	-	-	-	-	-	-	-	-	-	-	-	-	-	-	AB	AB	AA	AA	-	-	-	AB	BB	-	AA
11654_pos28	2	104.3	BB	-	AB	-	BB	-	-	-	-	AA	-	AA	-	-	-	-	AA	-	AA	AB	AB	AA	-	AB	-	BB	-	-	AA	AA	AA	BB	BB	-	AB	-	BB	AB	AA	AA	AA	AB	-	-	BB	-	AB
18288_pos88	2	104.3	BB	-	AB	AA	BB	AB	AB	AB	-	AA	AB	AA	AB	AB	AB	AB	-	-	AA	AB	AB	AA	AB	AB	-	BB	AA	AB	AA	-	AA	BB	AB	-	AB	AB	BB	AB	AA	AA	AA	AB	AA	AB	BB	-	AB
24673_pos89	2	104.3	BB	AB	AB	AA	-	AB	-	-	AA	AA	AB	-	-	AB	AB	AA	AA	AA	AA	AB	AB	AA	AB	AB	AB	BB	AA	AB	AA	AA	AA	BB	-	BB	AB	AB	BB	-	-	-	AA	AB	-	AB	BB	BB	AB
24673_pos161	2	104.3	BB	AB	AB	AA	BB	AB	-	-	AA	AA	AB	-	-	AB	AB	AA	AA	AA	AA	AB	AB	AA	AB	AB	AB	BB	AA	AB	AA	AA	AA	BB	-	BB	AB	AB	BB	-	-	-	AA	AB	-	AB	BB	BB	AB
24673_pos188	2	104.3	BB	AB	AB	AA	BB	AB	-	-	AA	AA	AB	-	-	AB	AB	AA	AA	AA	AA	AB	AB	AA	AB	AB	AB	BB	AA	AB	AA	AA	AA	BB	-	BB	-	AB	BB	-	-	-	AA	AB	-	AB	BB	BB	AB
24673_pos217	2	104.3	BB	AB	AB	AA	BB	AB	-	-	AA	AA	AB	-	-	AB	AB	AA	AA	AA	AA	AB	AB	AA	AB	AB	AB	BB	AA	AB	AA	AA	AA	BB	-	BB	AB	AB	BB	-	-	-	AA	AB	-	AB	BB	BB	AB
24673_pos250	2	104.3	BB	AB	AB	AA	BB	AB	-	-	AA	AA	AB	-	-	AB	AB	AA	AA	AA	AA	AB	AB	AA	AB	AB	AB	BB	AA	AB	AA	AA	AA	BB	-	BB	AB	AB	BB	-	-	-	AA	AB	-	AB	BB	BB	AB
53126_pos250	2	104.3	BB	AB	AB	AA	BB	AB	AB	-	AA	AA	AB	AA	AB	AB	AB	-	AA	AA	AA	AB	AB	AA	AB	AB	AB	BB	AA	AB	AA	AA	AA	BB	-	BB	AB	AB	BB	AB	AA	AA	AA	AB	AA	AB	BB	BB	AA
66967_pos272	2	104.3	BB	AB	AB	AA	BB	-	-	-	AA	AA	AB	AA	AB	AB	-	-	AA	-	AA	AB	-	AA	AB	AB	-	BB	AA	-	AA	AA	AA	BB	-	-	AB	-	-	-	AA	-	-	-	AA	-	BB	-	-
76212_pos1	2	104.3	BB	AB	AB	AA	BB	-	AB	-	AA	AA	AB	AA	-	AB	AB	BB	AA	AA	AA	AB	-	AA	AB	AB	AB	BB	AA	AB	AA	AA	AA	BB	-	BB	AB	AB	BB	AB	AA	AA	AA	AB	AA	AB	BB	BB	AB
76212_pos127	2	104.3	BB	AB	AB	AA	BB	-	AB	-	AA	AA	AB	AA	AB	AB	AB	BB	AA	AA	AA	AB	-	AA	AB	AB	AB	BB	AA	AB	AA	AA	AA	BB	-	BB	AB	AB	BB	AB	AA	AA	AA	AB	AA	AB	-	BB	AB
76212_pos178	2	104.3	BB	AB	AB	AA	BB	-	AB	-	AA	AA	AB	AA	-	AB	AB	BB	AA	AA	AA	AB	-	AA	AB	AB	AB	BB	AA	AB	AA	AA	AA	BB	-	BB	AB	AB	BB	AB	AA	AA	AA	AB	AA	AB	BB	BB	AB
90785_pos279	2	104.3	-	AB	AB	AA	BB	AB	AB	AB	AA	AA	AB	AA	AB	AB	AB	-	-	AA	-	AB	AB	AA	AB	-	-	BB	-	AB	AA	-	AA	BB	AB	-	AB	AB	-	AB	-	AA	-	AB	-	AB	-	-	AB
123967_pos52	2	104.3	BB	AB	AB	AA	BB	-	AB	AA	-	AA	-	-	AB	-	-	-	AA	AA	-	-	AB	-	AB	-	-	BB	AA	AB	AA	AA	AA	-	AB	BB	AB	AB	BB	AB	-	AA	AA	-	-	AB	BB	BB	-
123967_pos154	2	104.3	BB	AB	AB	AA	BB	-	AB	AA	-	AA	-	-	AB	-	-	-	AA	AA	-	-	AB	-	AB	-	-	BB	AA	AB	AA	AA	AA	-	AB	BB	AB	AB	BB	AB	-	AA	AA	-	-	AB	BB	BB	-
141165_pos217	2	104.3	BB	AB	AB	AA	BB	AB	AB	AB	-	AA	AB	AA	AB	AB	AB	AB	AA	-	AA	AB	AB	AA	-	-	AB	BB	AA	AB	AA	AA	AA	BB	-	BB	AB	AB	BB	AB	AA	AA	-	-	AA	AB	BB	-	AB
152893_pos98	2	104.3	BB	AB	AB	AA	BB	-	-	AB	-	-	-	AA	AB	AA	BB	-	-	AA	-	AB	AB	AA	-	-	BB	BB	AA	AB	AA	-	AA	-	BB	-	AB	AB	-	AB	AA	AA	AA	-	-	AB	BB	-	AA
152893_pos133	2	104.3	BB	AB	AB	AA	BB	-	-	AB	-	-	-	AA	AB	AA	BB	-	-	AA	-	AB	AB	AA	-	-	BB	BB	AA	AB	AA	-	AA	-	BB	-	AB	AB	-	AB	AA	AA	AA	-	-	AB	BB	-	AA
4766_pos209	2	105.4	BB	AB	-	AA	BB	AB	AB	AB	-	-	AB	AA	AB	AB	AB	AB	AA	-	AA	AB	AB	AA	AB	AB	AB	BB	AA	-	-	AA	AA	BB	AB	-	AB	AB	BB	AB	AA	AA	AA	AB	AA	AB	BB	BB	AB
17531_pos65	2	105.4	BB	AB	AB	AA	-	AB	AB	AB	-	-	AB	-	AB	AB	AB	AB	AA	AA	-	-	AB	AA	AB	AB	AB	BB	AA	-	AA	AA	AA	BB	AB	BB	AB	AB	BB	AB	-	AB	AA	-	AA	AB	BB	BB	AB
17531_pos86	2	105.4	BB	AB	AB	AA	-	AB	AB	AB	-	-	AB	-	AB	AB	AB	AB	AA	AA	-	-	AB	AA	AB	AB	AB	BB	AA	-	AA	AA	AA	BB	AB	BB	AB	AB	BB	AB	-	AB	AA	-	AA	AB	BB	BB	AB
17531_pos161	2	105.4	BB	AB	AB	AA	-	AB	AB	AB	-	-	AB	-	AB	AB	AB	AB	AA	AA	-	-	AB	AA	AB	AB	AB	BB	AA	-	AA	AA	AA	BB	AB	BB	AB	AB	BB	AB	-	AB	AA	-	AA	AB	BB	BB	AB
107171_pos197	2	105.4	BB	AB	AB	-	-	AB	AB	-	AA	AA	-	AA	AB	AB	AB	AB	AA	AA	-	AB	-	AA	AB	AB	AB	-	AA	AB	AA	AA	AA	BB	-	-	AB	AB	BB	AB	-	-	AA	-	AA	-	-	BB	AB
48360_pos171	2	109.6	BB	AB	AB	AA	BB	-	-	-	AA	AA	AB	AA	AB	AB	AB	AB	AA	AA	AA	AB	AB	AA	AB	AB	AB	BB	AA	-	AA	AA	AA	BB	AB	BB	AB	AB	BB	AB	AA	AB	AA	AB	-	AB	BB	BB	AB
20912_pos158	2	109.6	-	-	-	-	-	-	-	-	-	-	-	-	-	-	-	-	AA	AA	AA	AB	-	AA	-	-	-	-	-	-	-	-	-	-	-	-	-	-	BB	AB	AA	AB	AA	-	AA	-	-	-	-
24404_pos247	2	109.6	-	-	-	-	-	-	-	-	-	-	-	-	-	-	-	-	AA	AA	AA	-	AB	AA	-	-	-	-	-	-	-	-	-	-	-	-	-	-	BB	AB	AA	AB	-	-	AA	-	-	-	-
25935_pos243	2	109.6	-	-	-	-	-	-	-	-	-	-	AB	AA	AB	AB	AB	-	-	-	-	-	-	-	AB	AB	-	-	AA	-	-	-	-	-	-	-	-	-	-	-	-	-	-	-	-	AB	BB	BB	AB
48614_pos197	2	109.6	-	-	-	-	-	-	-	-	-	-	-	-	-	-	-	-	AA	AA	-	AB	-	AA	-	-	-	-	-	-	-	-	-	-	-	-	-	-	BB	AB	AA	AB	AA	-	AA	-	-	-	-
50201_pos133	2	109.6	-	-	-	-	-	-	-	-	-	-	-	-	-	-	-	-	-	-	AA	AB	AB	AA	-	-	-	-	-	-	-	-	-	-	-	-	-	-	BB	AB	AA	AB	AA	AB	AA	-	-	-	-
86230_pos132	2	109.6	-	-	-	-	-	-	-	-	-	-	-	-	-	-	-	-	AA	AA	AA	AB	AB	AA	-	-	-	-	-	-	-	-	-	-	-	-	-	-	-	AB	AA	AB	AA	AB	AA	-	-	-	-
100200_pos87	2	109.6	-	-	-	-	-	-	-	-	-	-	-	-	-	-	-	-	AA	AA	AA	AB	AB	AA	-	-	-	-	-	-	-	-	-	-	-	-	-	-	BB	AB	AA	AB	AA	-	AA	-	-	-	-
100200_pos99	2	109.6	-	-	-	-	-	-	-	-	-	-	-	-	-	-	-	-	AA	AA	AA	AB	AB	AA	-	-	-	-	-	-	-	-	-	-	-	-	-	-	BB	AB	AA	AB	AA	-	AA	-	-	-	-
100200_pos170	2	109.6	-	-	-	-	-	-	-	-	-	-	-	-	-	-	-	-	AA	AA	AA	AB	AB	AA	-	-	-	-	-	-	-	-	-	-	-	-	-	-	BB	AB	AA	AB	AA	-	AA	-	-	-	-
104526_pos66	2	109.6	-	-	-	-	-	-	-	-	-	-	-	-	-	-	-	-	AA	AA	AA	AB	-	AA	-	-	-	-	-	-	-	-	-	-	-	-	-	-	-	AB	AA	AB	AA	AB	AA	-	-	-	-
118399_pos93	2	109.6	-	-	-	-	-	-	-	-	-	-	-	-	-	-	-	-	AA	AA	AA	AB	AB	AA	-	-	-	-	-	-	-	-	-	-	-	-	-	-	BB	-	AA	AB	AA	AB	-	-	-	-	-
143759_pos73	2	109.6	-	-	-	-	-	-	-	-	-	-	-	-	-	-	-	-	AA	AA	AA	AB	-	AA	-	-	-	-	-	-	-	-	-	-	-	-	-	-	BB	AB	AA	AB	-	AB	-	-	-	-	-
180608_pos85	2	109.6	-	-	-	-	-	-	-	-	-	-	-	-	-	-	-	-	AA	AA	AA	AB	-	AA	-	-	-	-	-	-	-	-	-	-	-	-	-	-	BB	AB	AA	AB	AA	AB	AA	-	-	-	-
7466_pos70	2	109.6	BB	AB	AB	AA	BB	-	-	AB	-	AA	AB	AA	AB	AB	-	AB	AA	AA	AA	AB	AB	-	AB	-	AB	BB	AB	AA	AA	AA	AA	BB	AB	BB	AB	AB	BB	AB	AA	AB	AA	AB	AA	AB	BB	BB	-
80808_pos28	2	109.6	BB	AB	AB	AA	BB	AB	AB	AB	AA	AA	AB	-	-	AB	AB	AB	-	AA	AA	AB	-	AA	AB	AB	AB	-	-	AB	-	AA	-	BB	AB	BB	AB	AB	BB	AB	-	AB	AA	AB	AA	-	BB	BB	AB
152682_pos97	2	109.6	-	AB	AB	AA	BB	-	-	-	-	-	-	AA	AB	-	-	-	-	-	-	-	AB	AA	AB	-	-	-	-	-	-	-	AA	-	-	-	-	-	-	-	-	AB	-	-	-	-	BB	-	-
186702_pos134	2	109.6	-	-	-	-	-	-	AB	-	-	AA	-	-	AB	-	-	-	AA	-	AA	-	AB	AA	-	-	-	-	AA	AB	-	-	AA	-	AB	-	AB	-	-	-	-	-	-	AB	-	-	BB	-	-
122195_pos186	2	112.2	BB	AB	AB	AA	BB	AB	AB	AB	AA	AA	AB	AA	AB	-	AB	-	AA	AA	AA	AB	AB	AA	AB	AB	AB	BB	AA	AB	AA	AA	-	BB	AB	BB	-	AB	BB	AB	AA	AB	AA	AB	AA	AB	BB	BB	AB
53156_pos36	2	112.2	-	AB	AB	AA	BB	-	-	-	-	AA	AB	AA	-	AB	-	-	-	-	-	AB	-	-	-	-	AB	-	-	-	-	-	-	BB	-	BB	AB	-	-	-	AA	AB	-	-	AA	-	BB	-	-
74495_pos57	2	112.2	BB	-	AB	AA	BB	-	-	-	-	-	-	-	-	AB	-	-	AA	-	-	-	-	-	AA	-	-	BB	AA	AA	AA	AA	AA	-	-	-	-	-	-	-	-	-	-	-	-	-	-	-	-
81070_pos26	2	112.2	-	AB	AB	AA	BB	AB	-	-	-	AA	AB	AA	-	AB	-	-	-	-	AA	AB	AB	AA	AB	AB	-	BB	AA	-	-	AA	AA	BB	-	BB	AB	AB	-	-	AA	-	AA	AB	-	AB	BB	BB	-
105932_pos53	2	112.2	BB	AB	AB	AA	BB	AB	AB	AB	AA	AA	AB	AA	-	AB	-	AB	AA	AA	AA	AB	AB	AA	-	AB	AB	BB	AA	-	AA	AA	-	BB	AB	BB	AB	AB	BB	AB	AA	AB	AA	-	AA	AB	-	BB	AB
122195_pos226	2	112.2	BB	AB	AB	AA	BB	AB	AB	AB	AA	AA	AB	AA	AB	-	AB	AB	AA	AA	AA	AB	AB	AA	AB	AB	AB	BB	AA	AB	AA	AA	-	BB	AB	BB	-	AB	BB	AB	AA	AB	AA	AB	AA	AB	BB	BB	AB
122195_pos227	2	112.2	BB	AB	AB	AA	BB	AB	AB	AB	AA	AA	AB	AA	AB	-	AB	AB	AA	AA	AA	AB	AB	AA	AB	AB	AB	BB	AA	AB	AA	AA	-	BB	AB	BB	-	AB	BB	AB	AA	AB	AA	AB	AA	AB	BB	BB	AB
203822_pos240	2	112.2	BB	AB	AB	AA	BB	-	-	-	AA	AA	AB	AA	AB	AB	AB	-	-	AA	AA	AB	AB	AA	AB	AB	AB	BB	AA	AB	AA	AA	AA	-	AB	BB	AB	AB	-	AB	AA	AB	AA	AB	-	-	BB	-	AB
133736_pos216	2	113.6	BB	AB	AB	AA	BB	AB	AB	AB	-	AA	AB	AA	AB	AB	AB	AB	AA	AA	-	AB	AB	AA	AB	AB	AB	AB	AA	AB	AA	AA	AA	BB	AB	BB	AB	AB	BB	AB	AA	AB	AA	AB	AA	-	BB	BB	-
39671_pos20	2	113.6	-	-	-	-	-	-	-	-	-	-	-	-	-	-	-	-	AA	AA	AA	AB	AB	AA	-	-	-	-	-	-	-	-	-	-	-	-	-	-	BB	AB	AA	AB	AA	AB	AA	-	-	-	-
81435_pos136	2	114.3	BB	AB	AB	AA	BB	-	AB	AB	-	AA	AB	AA	AB	AB	AB	AB	AA	AA	AA	AB	AB	AA	AB	AB	AB	AB	AA	-	AA	AA	AA	BB	AB	BB	-	AB	BB	AB	AA	AB	AA	AB	AA	-	BB	BB	AB
31502_pos165	2	114.3	BB	AB	AB	AA	BB	AB	AB	AB	AA	AA	AB	AA	AB	AB	AB	AB	AA	AA	AA	AB	AB	AA	AB	AB	AB	AB	AA	-	AA	AA	AA	BB	AB	BB	AB	AB	BB	AB	AA	-	AA	-	AA	-	BB	BB	-
31502_pos220	2	114.3	BB	AB	AB	AA	BB	AB	AB	AB	AA	AA	AB	AA	AB	AB	AB	AB	AA	AA	AA	AB	AB	AA	AB	AB	AB	AB	AA	-	AA	AA	AA	BB	AB	BB	AB	AB	BB	AB	AA	-	AA	-	AA	-	BB	BB	-
40091_pos103	2	114.3	BB	-	AB	AA	BB	-	-	-	-	-	-	-	-	AB	-	-	-	-	-	-	AB	AA	-	AB	-	-	-	-	-	AA	AA	-	AB	BB	AA	AA	-	-	AA	-	AA	AB	AA	AB	BB	-	-
40091_pos110	2	114.3	BB	-	AB	AA	BB	-	-	-	-	-	-	-	-	AB	-	-	-	-	-	-	AB	AA	-	AB	-	-	-	-	-	AA	AA	-	AB	BB	AA	AA	-	-	AA	-	AA	AB	AA	AB	BB	-	-
42183_pos176	2	114.3	-	AB	AB	-	BB	-	-	-	-	-	AB	-	AB	AB	AB	-	-	AA	AA	AB	AB	-	AA	AB	AB	BB	AA	AB	-	AA	AA	BB	-	BB	AB	AB	-	AB	AA	AB	AA	-	-	AB	BB	-	-
82165_pos44	2	114.3	-	AB	AB	AA	-	AB	-	-	-	AA	AB	AA	-	AB	AB	-	AA	AA	AA	AB	-	AA	AB	AB	-	AB	-	-	-	-	AA	-	AB	-	-	-	BB	-	AA	-	-	AB	-	-	-	-	-
118399_pos126	2	114.3	BB	AB	AB	AA	BB	AB	AB	-	-	AA	AB	AA	AB	AB	-	AB	AA	AA	AA	AB	AB	AA	AB	AB	AB	AB	AA	AB	AA	-	AA	BB	AB	BB	AB	-	BB	-	AA	AB	AA	AB	-	AB	BB	BB	AB
201070_pos8	2	114.3	BB	-	AB	AB	-	AB	AB	-	AA	-	-	AA	AB	AB	AB	-	AA	-	-	AB	AB	AA	AB	-	-	AB	AA	-	AA	-	AA	-	-	BB	BB	BB	BB	AB	-	AB	-	AB	AA	AB	BB	BB	-
201070_pos71	2	114.3	BB	-	AB	AA	-	AB	AB	-	AA	-	-	AA	AB	AB	AB	-	AA	-	-	AB	AB	AA	AB	-	-	AB	AA	-	AA	-	AA	-	-	BB	BB	BB	BB	AB	-	AB	-	AB	AA	AB	BB	BB	-
31502_pos153	2	114.3	BB	AB	AB	AA	BB	AB	AB	AB	AA	AA	AB	AA	AB	AB	AB	AB	AA	AA	AA	AB	AB	AA	AB	AB	AB	AB	AA	-	AA	AA	AA	BB	AB	BB	AB	AB	BB	AB	AA	-	AA	-	AA	-	BB	BB	-
31502_pos219	2	114.3	BB	AB	AB	AA	BB	AB	AB	AB	AA	AA	AB	AA	AB	AB	AB	AB	AA	AA	AA	AB	AB	AA	AB	AB	AB	AB	AA	-	AA	AA	AA	BB	AB	BB	AB	AB	BB	AB	AA	-	AA	-	AA	AB	BB	BB	-
92885_pos76	2	114.3	BB	AB	AB	AA	BB	AB	-	-	-	-	-	-	-	-	AB	-	AA	-	AA	AB	-	-	AB	-	-	AB	AA	-	-	AA	-	-	-	-	AB	AB	-	AA	AA	AB	AA	-	-	AA	-	BB	AB
173328_pos41	2	114.3	BB	BB	-	AA	BB	-	-	-	AA	AA	-	AA	-	AB	AB	-	AA	AA	AA	AB	-	AA	AB	AB	BB	AB	AA	-	AA	AA	AA	BB	AB	BB	-	-	BB	AB	AA	-	AA	-	AA	AB	-	BB	AB
173328_pos49	2	114.3	BB	BB	-	AA	BB	-	-	-	AA	AA	-	AA	-	AB	AB	-	AA	AA	AA	AB	-	AA	AB	AB	BB	AB	AA	-	AA	AA	AA	BB	AB	BB	-	-	BB	AB	AA	-	AA	-	AA	AB	-	BB	AB
67696_pos109	2	114.3	BB	AB	AB	AA	BB	AB	AB	AB	AA	-	AB	AA	AB	AB	AB	AB	AA	AA	AA	AB	AB	AA	AB	AB	AB	-	AA	AB	AA	AA	AA	BB	AB	BB	AB	AB	BB	AB	AA	AB	AA	-	AA	AB	BB	BB	AB
65454_pos129	2	114.3	-	AB	AB	AA	BB	AB	-	-	AA	AA	-	AA	AB	AB	AB	AB	-	AA	-	AB	AB	AA	AB	AB	AB	BB	-	AB	AA	AA	AA	-	AB	BB	AB	AB	BB	AB	AA	AB	AA	AB	AA	-	BB	BB	AB
68345_pos142	2	114.3	BB	AB	AB	AA	BB	AB	AB	-	-	AA	AB	-	AB	AB	AB	-	AA	-	-	AB	AB	AA	AB	AB	-	BB	-	AB	AA	AA	-	BB	-	BB	AB	AB	BB	AB	AA	-	AA	AB	AA	AB	BB	BB	-
80942_pos244	2	114.3	BB	-	-	-	-	-	AB	-	AA	AA	-	-	AB	AB	AB	AB	AA	AA	AA	AB	-	-	AB	AB	AB	AB	-	-	-	-	AA	BB	-	-	AB	-	-	AB	AA	AB	AA	BB	AA	-	BB	-	-
80942_pos261	2	114.3	BB	-	-	-	-	-	AB	-	AA	AA	-	-	AB	AB	AB	AB	AA	AA	AA	AB	-	-	AB	AB	AB	AB	-	-	-	-	AA	BB	-	-	AB	-	-	AB	AA	AB	AA	BB	AA	-	BB	-	-
152324_pos58	2	114.3	BB	-	AB	AA	-	AB	AB	BB	AA	-	-	AA	AB	-	-	-	AA	-	AA	AB	AB	AA	AB	AB	-	AB	AA	AB	AA	-	-	BB	-	BB	AB	AB	BB	-	-	AB	AA	AB	AA	-	BB	-	AB
171931_pos125	2	114.3	BB	AB	AB	AA	BB	AB	AB	-	AA	-	-	AA	AB	AB	AB	AB	AA	AA	AA	AB	AB	-	AB	-	-	BB	AA	-	AA	-	AA	BB	AB	-	AB	AB	-	AB	AA	AB	-	-	AA	AB	BB	BB	AB
181052_pos3	2	114.3	BB	AB	-	-	BB	-	AB	-	AA	AA	-	AA	AB	AB	-	-	AA	AA	AA	AB	AB	-	AB	AB	AB	-	AA	-	AA	AA	AA	BB	-	BB	-	AB	BB	AB	-	AB	AA	-	AA	-	BB	BB	-
181052_pos157	2	114.3	BB	AB	-	-	BB	-	AB	-	AA	AA	-	AA	AB	AB	-	-	AA	AA	AA	AB	AB	-	AB	AB	AB	-	AA	-	AA	AA	AA	BB	-	BB	-	AB	BB	AB	-	AB	AA	-	AA	-	BB	BB	-
181052_pos172	2	114.3	BB	AB	-	-	BB	-	AB	-	AA	AA	-	AA	AB	AB	-	-	AA	AA	AA	AB	AB	-	AB	AB	AB	-	AA	-	AA	AA	AA	BB	-	BB	-	AB	BB	AB	-	AB	AA	-	AA	-	BB	BB	-
181052_pos177	2	114.3	BB	AB	-	-	BB	-	AB	-	AA	AA	-	AA	AB	AB	-	-	AA	AA	AA	AB	AB	-	AB	AB	AB	-	AA	-	AA	AA	AA	BB	-	BB	-	AB	BB	AB	-	AB	AA	-	AA	-	BB	BB	-
181052_pos201	2	114.3	BB	AB	-	-	BB	-	AB	-	AA	AA	-	AA	AB	AB	-	-	AA	AA	AA	AB	AB	-	AB	AB	AB	-	AA	-	AA	AA	AA	BB	-	BB	-	AB	BB	AB	-	AB	AA	-	AA	-	BB	BB	-
41538_pos217	2	114.3	BB	-	AB	AA	BB	AB	AB	AB	AA	-	-	AA	AB	AB	-	AB	AA	AA	-	AB	-	AA	AB	AB	AB	AB	AA	AB	AA	AA	AA	BB	AB	BB	AB	AB	BB	AB	AA	AB	AA	-	AA	AB	BB	BB	AB
80489_pos83	2	114.3	-	AA	-	AA	BB	-	AB	-	-	AA	-	-	-	-	AB	-	AA	-	-	-	-	-	-	-	-	-	-	-	AA	-	AA	-	-	-	-	-	BB	-	-	-	-	-	-	-	-	-	-
186902_pos18	2	114.3	-	-	-	AA	BB	AB	-	-	-	AA	AB	AA	-	AB	BB	AB	-	-	AA	AB	AB	AA	AB	-	AB	-	-	-	-	AA	AA	-	-	BB	-	-	-	-	AA	AB	-	AB	-	-	BB	BB	-
186902_pos147	2	114.3	-	-	-	AA	BB	AB	-	-	-	AA	AB	AA	-	AB	BB	AB	-	-	AA	AB	AB	AA	AB	-	AB	-	-	-	-	AA	AA	-	-	BB	-	-	-	-	AA	AB	-	AB	-	-	BB	BB	-
171308_pos30	2	116.2	-	AB	AB	AA	BB	AB	AB	-	AA	-	AB	AA	-	AB	AB	AB	AA	AA	-	AB	-	AA	AB	AB	AB	AB	-	-	AA	AA	AA	-	-	BB	AB	AB	BB	AB	AA	AB	AA	-	-	AB	BB	BB	AB
86394_pos67	2	116.2	BB	AB	AB	-	BB	AB	AB	AB	AA	AA	-	-	-	-	-	-	-	-	-	-	-	-	-	AB	-	AB	AA	AB	AA	AA	AA	BB	-	BB	AB	AB	-	-	-	-	-	-	-	-	-	-	-
10390_pos143	2	116.2	BB	AB	AB	AA	BB	-	-	AB	AA	-	AB	AA	-	AB	AB	AB	-	-	-	AB	AB	AA	AB	AB	-	-	AA	AB	AA	AA	-	BB	AB	BB	AB	AB	BB	AB	AA	AB	-	AB	AA	AB	BB	BB	AB
10390_pos211	2	116.2	BB	AB	AB	AA	BB	-	-	AB	AA	-	AB	AA	-	AB	AB	AB	-	-	-	AB	AB	AA	AB	AB	-	-	AA	AB	AA	AA	-	BB	AB	BB	AB	AB	BB	AB	AA	AB	AA	AB	AA	AB	BB	BB	AB
56497_pos166	2	116.2	BB	AB	-	AA	BB	AB	-	-	AA	AA	AB	AA	-	AB	AB	-	AA	-	-	AB	AB	AA	AB	AB	-	AB	AA	AA	-	-	-	BB	AB	BB	AB	AB	BB	AB	AA	-	AA	-	AB	AB	BB	BB	AB
90047_pos75	2	116.2	BB	AB	AB	AA	-	AA	-	-	-	AA	-	-	AB	AB	-	AB	AA	AA	-	AB	-	AA	AB	AB	AB	AB	AA	AB	AA	AA	-	BB	AA	-	AB	AB	-	-	-	AB	-	-	-	-	BB	-	AB
148478_pos19	2	116.2	-	-	-	AA	-	-	-	-	-	AA	-	AA	-	AB	AB	-	AA	-	AA	AB	AB	-	-	-	-	-	-	-	AA	-	-	BB	-	-	-	AB	BB	-	-	AB	-	-	AA	AB	-	BB	AB
148478_pos150	2	116.2	-	AB	-	AA	-	-	-	-	-	AA	-	AA	-	AB	AB	-	AA	-	AA	AB	AB	-	-	-	-	-	-	-	AA	-	-	-	-	-	-	AB	BB	-	-	AB	-	-	AA	AB	-	BB	AB
148478_pos246	2	116.2	-	-	-	AA	-	-	-	-	-	AA	-	AA	-	AB	AB	-	AA	-	AA	AB	AB	-	-	-	-	-	-	-	AA	-	-	BB	-	-	-	AB	BB	-	-	AB	-	-	AA	AB	-	BB	AB
194363_pos69	2	116.3	BB	AB	AB	AA	BB	AB	AB	AB	AA	AA	AB	AA	AB	-	AB	AB	AA	AA	AA	AB	AB	AA	AB	AB	AB	AB	AA	AB	AA	AA	AA	BB	AB	BB	AB	-	BB	AB	AA	AB	AA	-	AA	AB	BB	BB	-
25924_pos7	2	116.3	BB	AB	AB	AA	BB	AB	AB	-	AA	AA	AB	-	AB	AB	AB	AB	-	AA	AA	AB	AB	-	AB	AB	-	AB	AA	AB	AA	AA	AA	-	AB	BB	AB	AB	BB	AB	AA	AB	AA	BB	AA	-	BB	BB	AB
25924_pos24	2	116.3	BB	AB	AB	AA	BB	AB	AB	-	AA	AA	AB	-	AB	AB	AB	AB	-	AA	AA	AB	AB	-	AB	AB	-	AB	AA	AB	AA	AA	AA	-	AB	BB	AB	AB	BB	AB	AA	AB	AA	BB	AA	-	BB	BB	AB
72403_pos8	2	116.3	BB	-	AB	AA	BB	-	AB	-	-	AA	AB	AA	AB	AB	AB	AB	AA	AA	AA	AB	AB	AA	-	AB	AB	-	AA	-	-	AA	AA	BB	AB	BB	AB	AB	BB	AB	AA	-	AA	BB	AA	AB	AB	BB	-
89679_pos26	2	116.3	-	AB	AB	AA	-	AB	-	AB	-	AA	AB	AA	-	AB	AB	AB	-	-	AA	AB	AB	-	AB	-	-	AB	AA	BB	AA	-	AA	-	-	BB	AA	-	-	AB	-	-	AA	BB	AA	AB	-	BB	-
89679_pos122	2	116.3	-	AB	AB	AA	-	AB	-	AB	-	AA	AB	AA	-	AB	AB	AB	-	-	AA	AB	AB	-	AB	-	-	AB	AA	BB	AA	-	AA	-	-	BB	AA	-	-	AB	-	-	AA	BB	AA	AB	-	BB	-
89679_pos253	2	116.3	-	AB	AB	AA	-	AB	-	AB	-	AA	AB	AA	-	AB	AB	AB	-	-	AA	AB	AB	-	AB	-	-	AB	AA	BB	AA	-	AA	-	-	BB	AA	-	-	AB	-	-	AA	BB	AA	AB	-	BB	-
164026_pos136	2	116.3	BB	-	-	AA	BB	AB	-	-	AA	-	-	-	-	AB	-	AB	AA	-	AA	AB	-	-	AB	-	AB	AB	AA	-	-	AA	AA	BB	-	BB	AB	AB	-	AB	AA	BB	AA	-	AA	AB	-	-	-
198846_pos103	2	116.3	-	-	-	AA	-	AB	AB	-	-	AA	-	-	-	-	-	-	-	-	-	-	-	-	-	BB	-	-	AA	-	AA	-	-	-	-	-	-	-	-	-	AA	AB	-	AA	-	-	-	-	-
205435_pos56	2	116.3	-	AB	AB	AA	BB	AB	-	-	AA	-	-	AA	AB	-	-	-	AA	-	AA	AB	AB	-	-	-	AB	AB	AA	AB	AA	AA	-	BB	AB	-	-	AB	-	AB	AA	-	AA	AA	AA	-	BB	-	-
173699_pos25	2	117.3	BB	AB	AB	AA	BB	AB	AB	-	AA	AA	-	AA	AB	AB	AB	-	AA	AA	AA	AB	AB	AA	AB	-	AB	AB	AA	AB	AA	-	AA	-	AB	BB	AB	AB	BB	AB	AA	AB	AA	AB	AA	AB	BB	BB	AB
12680_pos37	2	117.3	-	-	-	AA	BB	AB	-	-	AA	-	-	AA	-	AB	AB	-	-	-	AA	AB	AB	-	-	-	-	AB	AA	-	-	-	AA	-	-	-	-	-	-	AB	-	AB	AA	-	AA	AB	-	BB	-
12680_pos130	2	117.3	-	-	-	AA	BB	AB	-	-	AA	-	-	AA	-	AB	AB	-	-	-	AA	AB	AB	-	-	-	-	AB	AA	-	-	-	AA	-	-	-	-	-	-	AB	-	AB	AA	AA	AA	AB	-	BB	-
23751_pos242	2	117.3	BB	AB	AB	AA	BB	AB	-	-	-	AA	AB	AA	AB	AB	AB	-	AA	-	AA	AB	AB	AA	AB	-	AB	AB	AA	-	AA	-	AA	BB	-	BB	AB	AB	-	AB	AA	-	AA	-	AA	AB	-	BB	-
55027_pos128	2	117.3	BB	AB	AB	AA	BB	-	AB	AB	AA	AA	-	-	AB	AB	AB	AB	AA	AA	-	-	AB	AA	AB	AB	AB	AB	AA	AB	AA	AB	-	-	-	BB	AB	AB	BB	AB	-	AB	-	-	-	AB	BB	-	AB
55027_pos254	2	117.3	BB	AB	AB	AA	BB	-	AB	AB	AA	AA	-	-	AB	AB	AB	AB	AA	AA	-	-	AB	AA	AB	AB	AB	AB	-	AB	AA	AB	-	-	-	BB	AB	AB	BB	AB	-	AB	-	-	-	AB	BB	-	AB
101773_pos211	2	117.3	BB	AB	AB	AA	BB	-	-	-	-	AA	-	-	-	AB	AB	AB	-	AA	AA	AB	AA	AA	AB	AB	-	AB	AA	-	-	-	AA	-	-	BB	AB	-	-	AB	AA	AB	AA	AB	AA	-	BB	BB	AB
171354_pos129	2	117.3	-	AB	AB	AA	BB	AB	AB	-	AA	AA	AB	AA	AB	-	-	-	AA	AA	AA	AB	-	AA	-	AB	-	AB	AA	-	AA	-	-	-	AB	BB	AB	AB	-	AB	AA	AB	-	-	AA	-	BB	-	AB
22108_pos187	2	134.9	BB	AB	-	-	BB	AB	AB	AA	AA	AB	AA	-	AB	AA	AB	-	AA	AA	-	BB	AB	-	AB	-	AB	AB	AB	-	AA	AA	AA	BB	AB	AB	AB	-	BB	-	AB	AB	AB	-	AA	AB	AB	BB	AB
1965_pos130	2	134.9	-	-	-	-	-	-	-	-	-	-	-	-	-	-	-	-	AA	AA	-	BB	AB	AA	-	-	-	-	-	-	-	-	-	-	-	-	-	-	BB	AB	AB	AB	AB	BB	AA	-	-	-	-
11903_pos8	2	134.9	-	-	-	-	-	-	-	-	-	-	-	-	-	-	-	-	-	AA	AA	BB	-	AA	-	-	-	-	-	-	-	-	-	-	-	-	-	-	BB	AB	AB	AB	AB	BB	-	-	-	-	-
13526_pos251	2	134.9	-	-	-	-	-	-	-	-	-	-	-	-	-	-	-	-	AA	AA	AA	BB	AB	-	-	-	-	-	-	-	-	-	-	-	-	-	-	-	-	-	AB	AB	AB	BB	AA	-	-	-	-
125951_pos1	2	134.9	-	-	-	-	-	-	-	-	-	-	-	-	-	-	-	-	AA	AA	AA	BB	AB	AA	-	-	-	-	-	-	-	-	-	-	-	-	-	-	BB	BB	-	AB	AB	BB	AA	-	-	-	-
142510_pos161	2	134.9	-	-	-	-	-	-	-	-	-	-	-	-	-	-	-	-	AA	AA	AA	BB	AB	AA	-	-	-	-	-	-	-	-	-	-	-	-	-	-	-	AB	AB	-	AB	-	AA	-	-	-	-
178763_pos250	2	134.9	-	-	-	-	-	-	-	-	-	-	-	-	-	-	-	-	AA	AA	AA	BB	-	AA	-	-	-	-	-	-	-	-	-	-	-	-	-	-	BB	-	AB	AB	-	-	-	-	-	-	-
181014_pos59	2	134.9	-	-	-	-	-	-	-	-	-	-	AA	AA	AB	AA	AB	-	-	-	-	-	-	-	-	-	-	-	-	-	-	-	-	-	-	-	-	-	-	-	-	-	-	-	-	AB	AB	BB	-
51488_pos49	2	134.9	-	AB	AB	AB	BB	AB	AB	AA	AA	-	AA	AA	AB	AA	AB	AB	-	AA	-	-	AB	AB	AB	-	-	AB	AB	-	AA	-	AA	BB	-	AB	AB	-	BB	AB	AB	-	-	BB	AA	-	AA	BB	AA
51488_pos50	2	134.9	-	AB	AB	AB	BB	AB	AB	AA	AA	-	AA	AA	AB	AA	AB	AB	-	AA	-	-	AB	AB	AB	-	-	AB	AB	-	AA	-	AA	BB	-	AB	AB	-	BB	AB	AB	-	-	BB	AA	-	AA	BB	AA
26068_pos64	2	134.9	BB	AB	AB	AB	BB	AB	AB	AA	AA	-	AA	AA	AB	AA	-	-	AA	-	AA	BB	-	AA	AB	AB	AB	AB	AB	AA	AA	AA	AA	-	-	AB	-	AB	BB	AB	AB	AB	AB	BB	AA	AB	-	BB	AB
27878_pos214	2	134.9	-	-	-	-	-	-	-	-	-	-	AA	AA	AB	-	AB	-	-	-	-	-	-	-	-	-	-	-	-	-	-	-	-	-	-	-	-	-	-	-	-	-	-	-	-	-	AB	BB	AA
56774_pos70	2	134.9	-	-	-	-	-	-	-	-	-	-	AA	-	AB	AA	AB	-	-	-	-	-	-	-	-	-	-	-	-	-	-	-	-	-	-	-	-	-	-	-	-	-	-	-	-	AB	-	BB	-
109578_pos188	2	134.9	-	-	-	-	-	-	-	-	-	-	AA	AA	AB	AA	-	AB	-	-	-	-	-	-	-	-	-	-	-	-	-	-	-	-	-	-	-	-	-	-	-	-	-	-	-	AB	AB	-	AA
204013_pos160	2	134.9	-	-	-	-	-	-	-	-	-	-	AA	AA	AB	AA	AB	-	-	-	-	-	-	-	AB	AB	AB	AB	AB	-	-	-	-	-	-	-	-	-	-	-	-	-	-	-	-	AB	AA	BB	AA
204013_pos269	2	134.9	-	-	-	-	-	-	-	-	-	-	AA	AA	AB	AA	AB	-	-	-	-	-	-	-	AB	AB	AB	AB	AB	-	-	-	-	-	-	-	-	-	-	-	-	-	-	-	-	AB	AA	BB	AA
167764_pos54	3	0	AA	AB	BB	AB	AB	BB	BB	BB	BB	AB	AA	AB	AB	AB	BB	AB	BB	AA	AA	AB	AA	AA	AB	AA	BB	AB	BB	BB	AB	AA	-	AB	AA	AB	AB	AB	AB	AA	AA	AB	AB	AA	AA	AB	AB	AB	-
50033_pos20	3	0	-	AB	BB	AB	AB	BB	BB	-	BB	-	-	AB	AB	AB	BB	AB	BB	AA	AA	AB	AA	AA	-	-	-	-	-	BB	-	-	AB	AB	-	-	AB	AB	-	AA	AA	AB	-	AA	AA	AB	AB	-	AB
55643_pos186	3	0	-	-	-	-	-	-	-	-	-	-	AA	AB	AB	AB	BB	-	-	-	-	-	-	-	AB	AA	BB	AB	BB	-	-	-	-	-	-	-	-	-	-	-	-	-	-	-	-	AB	AB	AB	-
55643_pos284	3	0	-	-	-	-	-	-	-	-	-	-	AA	AB	AB	AB	BB	-	-	-	-	-	-	-	AB	AA	BB	AB	BB	-	-	-	-	-	-	-	-	-	-	-	-	-	-	-	-	AB	AB	AB	-
55783_pos249	3	0	-	-	-	-	-	-	-	-	-	-	AA	AB	AB	AB	BB	-	-	-	-	-	-	-	-	-	-	-	-	-	-	-	-	-	-	-	-	-	-	-	-	-	-	-	-	AB	-	-	-
71227_pos151	3	0	AA	AB	BB	AB	AB	BB	-	BB	BB	-	AA	-	-	AB	BB	-	BB	AA	AA	-	-	AA	-	-	-	-	-	-	AB	AA	AB	-	AA	AB	-	AB	AB	AA	AA	-	-	-	-	-	AB	-	AB
15352_pos139	3	0	AA	AB	BB	-	AB	BB	-	BB	-	AB	AA	AB	AB	-	BB	-	BB	-	AA	AB	-	AA	AB	AA	-	AB	BB	BB	AB	AA	AB	AB	AA	-	AB	AB	AB	AA	AA	AB	-	-	AA	-	AB	AB	AB
17422_pos24	3	0	AA	AB	BB	-	AB	BB	BB	-	-	AB	AA	AB	AB	-	BB	AB	BB	-	AA	AB	AA	AA	-	-	BB	AB	BB	-	AB	-	AB	AB	-	-	-	AB	-	AA	AA	-	-	AA	AA	-	-	AB	-
17422_pos135	3	0	AA	AB	BB	-	AB	BB	BB	-	-	AB	AA	AB	AB	-	BB	AB	BB	-	AA	-	AA	AA	-	-	BB	AB	BB	-	AB	-	AB	AB	-	-	-	AB	-	AA	AA	-	-	AA	AA	-	-	AB	-
23771_pos51	3	0	AA	-	BB	AB	AB	BB	BB	BB	BB	-	AA	AB	AB	-	BB	AB	BB	AA	AA	AB	AA	AA	AB	AA	-	-	BB	-	AB	AA	AB	-	AA	AB	-	AB	AB	AA	AA	AB	-	AA	AA	-	AB	AB	AB
24754_pos106	3	0	AA	-	BB	AB	AB	BB	BB	BB	BB	AB	AA	AB	AB	AB	BB	-	-	AA	AA	AB	AA	AA	AB	AA	BB	AB	BB	BB	AB	-	-	AB	-	-	AB	AB	AB	AA	AA	AB	AB	-	AA	AB	AB	AB	-
24754_pos261	3	0	AA	-	BB	AB	AB	BB	BB	BB	BB	AB	AA	AB	AB	AB	BB	-	-	AA	AA	AB	AA	AA	AB	AA	BB	AB	BB	BB	AB	-	-	AB	-	-	AB	AB	AB	AA	AA	AB	AB	-	AA	AB	AB	AB	-
26065_pos67	3	0	-	AB	BB	AB	-	BB	BB	BB	BB	AB	AA	AB	AB	AB	BB	-	BB	AA	AA	AB	AA	AA	BB	-	BB	-	BB	BB	-	-	AA	-	AA	AB	AB	AB	-	AA	AA	BB	AB	AA	-	AB	AB	AB	-
31393_pos30	3	0	-	AB	BB	-	-	BB	BB	-	BB	AB	AA	AB	AB	AB	BB	-	BB	AA	AA	AB	AA	AA	AB	AA	BB	-	BB	-	AB	AA	AB	AB	AA	AB	AB	-	AB	-	-	AB	AB	AA	-	AB	AB	AB	-
31393_pos87	3	0	-	AB	BB	-	-	BB	BB	-	BB	AB	AA	AB	AB	AB	BB	-	BB	AA	AA	AB	AA	AA	AB	AA	BB	-	BB	-	AB	AA	AB	AB	AA	AB	AB	-	AB	-	-	AB	AB	AA	-	AB	AB	AB	-
36898_pos38	3	0	-	AB	BB	AB	AB	BB	BB	-	BB	AB	AA	AB	AB	AB	-	AB	BB	AA	AA	AB	AA	AA	-	AA	BB	AB	BB	-	AB	AA	-	AB	-	AB	AB	AB	AB	AA	AA	AB	AB	AA	AA	AB	AB	AB	-
37689_pos107	3	0	-	AB	BB	AB	AB	BB	-	BB	-	AB	-	-	AB	AB	-	-	BB	AA	-	-	-	-	AB	-	BB	AB	BB	BB	AB	AA	AB	AB	AA	AB	AB	AB	AB	-	AA	-	AB	-	AA	AB	AB	AB	AB
43764_pos114	3	0	AA	AB	-	AB	AB	BB	BB	BB	BB	AB	AA	AB	AB	AB	BB	-	BB	AA	AA	AB	AA	AA	AB	AA	-	AB	BB	-	AB	-	AB	AB	AA	AB	AB	AB	AB	AA	AA	AB	-	AA	AA	AB	AB	-	AB
44961_pos202	3	0	AA	-	BB	-	AB	-	BB	-	-	AB	AA	AB	AB	AB	-	AB	-	-	AA	AB	AA	-	AB	AA	-	AB	-	-	AB	AA	-	AB	AA	AB	-	AB	AB	AA	AA	AB	AB	AA	AA	AB	AB	AB	-
47795_pos173	3	0	AA	AB	-	-	AB	BB	BB	BB	BB	AB	AA	AB	-	AB	BB	-	BB	-	AA	AB	AA	AA	-	AA	BB	AB	BB	-	AB	AA	AB	-	-	-	AB	AB	AB	AA	AA	AB	AB	AA	AA	AB	-	AB	AB
50038_pos146	3	0	AA	AB	BB	AB	-	BB	BB	-	BB	AB	AA	AB	-	AB	BB	AB	BB	-	AA	AB	AA	AA	AB	AA	BB	-	-	BB	-	AA	AB	AB	AA	BB	AB	AB	AB	AA	AA	AB	-	-	AA	AB	-	AB	-
63065_pos66	3	0	-	AB	-	-	-	BB	-	-	-	-	AA	AB	-	AB	-	-	-	AA	AA	AB	-	AA	AB	AA	-	AB	AB	-	-	-	AB	-	AA	-	-	-	-	-	AA	AB	AB	AA	AA	AB	AB	AB	-
74634_pos187	3	0	-	AB	BB	AB	AB	BB	BB	-	-	AB	AA	AB	AB	AB	-	AB	BB	AA	-	AB	-	AA	AB	-	-	AB	BB	-	AB	AA	-	-	-	AB	AB	AB	AB	AA	AA	AB	AB	AA	AA	AB	AB	AB	-
85419_pos78	3	0	-	AB	BB	-	AB	BB	BB	-	BB	-	AA	AB	AB	AB	-	-	BB	-	-	AB	AA	AA	AB	AA	BB	AB	-	BB	AB	AA	AB	AB	AA	AB	-	-	AB	AA	AA	-	AB	AA	AA	-	AB	AB	AB
85986_pos223	3	0	-	AB	-	-	-	-	BB	-	-	AB	AA	AB	-	AB	-	-	BB	-	AA	AB	-	-	AB	AA	-	-	BB	BB	AB	-	AB	AB	-	-	-	AB	AB	AA	AA	AB	AB	AA	-	AB	AB	AB	AB
86005_pos265	3	0	-	AB	BB	-	AB	BB	BB	BB	BB	AB	-	AB	AB	-	BB	AB	BB	AA	AA	AB	AA	AA	AB	AA	BB	AB	BB	BB	AB	AA	AB	AB	AA	AB	-	AB	-	AA	AA	AB	AB	AA	-	AB	AB	AB	AB
87373_pos194	3	0	AA	AB	BB	AB	AB	-	BB	BB	BB	AB	AA	AB	AB	AB	-	-	BB	AA	AA	-	AA	AA	AB	AA	-	AB	BB	BB	-	-	AB	AB	-	-	-	AB	-	AA	-	AB	-	AA	AA	AB	AB	AB	AB
94292_pos26	3	0	AA	AB	BB	AB	AB	-	BB	-	-	-	AA	AB	-	AB	BB	AB	-	AA	-	AB	AA	AA	AB	-	-	AB	BB	-	AB	AA	-	AB	-	-	AB	AB	AB	AA	-	AB	AB	-	AA	AB	AB	AB	AB
94292_pos89	3	0	AA	AB	BB	AB	AB	-	BB	-	-	-	AA	AB	AB	AB	BB	AB	-	AA	-	AB	AA	AA	AB	-	BB	AB	BB	-	AB	AA	-	AB	-	-	AB	AB	AB	AA	-	AB	AB	-	AA	AB	AB	AB	AB
95314_pos49	3	0	AA	AB	BB	AB	AB	-	-	-	-	AB	AA	AB	-	AB	BB	AB	BB	-	AA	AB	AA	AA	AB	AA	-	-	BB	-	AB	AA	AB	AB	AA	-	AB	AB	AB	AA	AA	-	AB	AA	AA	AB	-	AB	-
104169_pos97	3	0	-	-	-	-	-	BB	BB	-	-	-	-	AB	AB	AB	-	-	-	AA	AA	AB	AA	AA	AB	AA	BB	AB	-	-	AB	-	-	AB	AA	-	-	AB	-	-	AA	-	-	-	-	-	AB	-	-
106247_pos203	3	0	AA	AB	-	AB	-	-	BB	BB	BB	-	-	AB	-	-	-	-	-	AA	AA	-	AA	AA	AB	-	-	AB	-	-	-	-	-	-	AA	-	-	-	-	-	AA	-	AB	-	-	-	AB	-	-
108419_pos163	3	0	AA	AB	BB	AB	AB	-	-	-	-	-	-	AB	-	AB	-	-	BB	AA	AA	AB	-	AA	AB	AA	BB	AB	-	-	-	AA	-	-	-	AB	AB	AB	-	AA	AA	AB	AB	AA	AA	AB	AB	AB	-
108419_pos165	3	0	AA	AB	BB	AB	AB	-	-	-	-	-	-	AB	-	AB	-	-	BB	AA	AA	AB	-	AA	AB	AA	BB	AB	-	-	-	AA	-	-	-	AB	AB	AB	-	AA	AA	AB	AB	AA	AA	AB	AB	AB	-
109168_pos16	3	0	AA	AB	BB	AB	-	-	BB	BB	BB	AB	AA	AB	AB	AB	-	-	BB	-	AA	AB	AA	AA	AB	AA	BB	AB	BB	BB	AB	AA	AB	AB	AA	-	AB	-	-	-	AA	AB	-	AA	-	-	AB	AB	AB
133554_pos231	3	0	AA	-	-	AB	AB	BB	-	-	BB	AB	AA	AB	-	AB	BB	-	-	AB	AA	-	AA	-	AB	AA	-	-	BB	-	AB	AA	AB	-	AA	-	AB	AB	-	AA	AA	AB	AB	AA	-	AB	-	BB	-
143130_pos211	3	0	-	-	-	-	AA	-	BB	-	-	AB	AA	-	-	AB	-	AB	-	-	AA	AB	AA	-	AB	AA	-	AB	-	BB	AB	-	AB	-	AA	AB	-	-	AB	-	AA	AB	-	-	-	-	AB	AB	-
144525_pos22	3	0	-	AB	-	-	-	-	-	-	-	-	-	-	-	-	-	-	-	AA	-	-	-	AA	AB	AA	-	-	-	-	-	-	-	-	-	-	-	-	-	-	AA	AB	-	AA	-	AA	-	-	-
144525_pos36	3	0	-	AB	-	-	-	-	-	-	-	-	-	-	-	-	-	-	-	AA	-	-	-	AA	AB	AA	-	-	-	-	-	-	-	-	-	-	-	-	-	-	AA	AB	-	AA	-	AA	-	-	-
144903_pos85	3	0	AA	AB	BB	AB	AB	AB	BB	-	BB	AB	AA	AB	AB	-	BB	AB	BB	AA	AA	AB	AA	AA	AB	AA	BB	AB	BB	BB	AB	AA	-	-	AA	AB	AB	AB	AB	AA	AA	AB	-	AA	-	AB	AB	AB	-
161625_pos104	3	0	AA	AB	BB	AB	AA	BB	BB	BB	-	-	AA	AB	AB	AB	-	-	-	-	AA	AB	AA	AA	AB	AA	BB	AB	BB	BB	-	AA	AB	AB	-	AB	AB	AB	AB	AA	-	-	AB	AA	AA	AB	BB	AB	AB
166029_pos125	3	0	AA	-	BB	AB	AA	BB	-	BB	BB	-	AA	-	AB	-	-	-	BB	-	-	AB	AA	AA	AB	AA	BB	AB	BB	BB	AB	AA	AB	-	-	-	AB	AB	-	AA	-	AB	AB	-	AA	AB	-	AB	AB
166029_pos180	3	0	AA	-	BB	AB	AA	BB	-	BB	BB	-	AA	-	AB	-	-	-	BB	-	-	AB	AA	AA	AB	AA	BB	AB	BB	BB	AB	AA	AB	-	-	-	AB	AB	-	AA	-	-	AB	-	AA	AB	-	AB	AB
170732_pos10	3	0	AA	AB	BB	AB	AB	BB	-	BB	BB	-	AA	AB	AB	-	-	AB	-	AA	-	AB	-	AA	AB	AA	BB	AB	BB	BB	AB	AA	-	AB	AA	AB	AB	AB	-	-	AA	AB	AB	-	AA	AB	-	-	AB
170847_pos124	3	0	-	AB	-	AB	AB	BB	BB	-	BB	-	-	-	-	-	-	-	-	-	-	-	-	-	-	-	BB	-	BB	BB	-	AA	-	-	-	-	AB	AB	-	-	-	AB	-	-	-	-	-	-	AB
177511_pos253	3	0	-	AB	BB	AB	AB	BB	BB	-	BB	-	AA	-	AB	AB	BB	AB	-	AA	-	-	AA	AA	AB	AA	BB	AB	BB	-	BB	AA	AB	-	AA	AB	AB	AB	AB	AA	AA	AB	AB	AA	AA	AB	AB	AB	AB
178242_pos23	3	0	-	AB	BB	-	AB	BB	-	BB	-	-	AA	AB	-	AB	BB	-	-	AA	AA	AB	AA	-	-	-	BB	AB	AB	BB	AB	AA	AB	AB	-	-	AB	-	-	AA	AA	AB	-	AA	-	AB	-	AB	-
178242_pos264	3	0	-	AB	BB	-	AB	BB	-	BB	-	-	AA	AB	-	AB	BB	-	-	AA	AA	AB	AA	-	-	-	BB	AB	AB	BB	AB	AA	AB	AB	-	-	AB	-	-	AA	AA	AB	-	AA	-	AB	-	AB	-
190112_pos151	3	0	-	AB	BB	AB	-	-	-	BB	-	AB	AA	AB	AB	AB	-	AB	BB	AA	-	AB	AA	-	AB	AA	-	AB	BB	-	AB	AA	-	AB	-	AB	AB	AB	-	AA	AA	AB	AB	AA	-	AB	AB	AB	-
190983_pos100	3	0	AA	AB	BB	AB	-	BB	BB	BB	BB	-	AA	AB	AB	-	BB	-	BB	AA	AA	-	AA	AA	AB	AA	BB	AB	BB	BB	AB	AA	AB	AB	AA	-	AB	AB	AB	AA	AA	-	-	AA	AA	AB	-	AB	AB
193669_pos18	3	0	AA	-	BB	AB	AA	-	BB	-	-	-	AA	AB	AB	-	BB	AB	BB	-	AA	-	AA	AA	-	AA	BB	-	-	BB	-	AA	-	-	-	-	-	-	-	AA	-	-	-	AA	AA	-	-	-	-
199267_pos88	3	0	-	AB	-	-	-	-	-	-	-	AB	AA	AB	AB	AB	BB	AB	BB	-	AA	AB	-	-	-	AA	BB	AB	BB	-	-	AA	-	AB	-	-	-	AB	-	AA	AA	AB	-	AA	-	-	-	-	AB
201137_pos171	3	0	AA	AB	BB	AB	-	BB	BB	BB	BB	AB	AA	AB	AB	AB	BB	AB	BB	AA	-	AB	AA	-	AB	AA	BB	AB	-	BB	AB	AA	AB	AB	AA	AB	AB	-	-	AA	AA	AB	AB	AA	AA	AB	AB	AB	AB
61149_pos2	3	1.2	AA	AB	BB	AB	AB	BB	BB	BB	-	AB	AA	-	AB	AB	BB	AB	BB	AA	AA	-	AA	AA	AB	AA	-	AB	BB	BB	AB	AA	AB	-	AA	AB	AB	AB	AB	AA	AA	AB	AB	AA	AA	AB	AB	AB	-
29680_pos7	3	1.2	AA	AB	BB	AB	AB	BB	BB	-	-	-	AA	-	AB	AB	-	-	BB	-	AA	AB	AA	-	AB	AA	BB	AB	-	BB	-	-	AB	-	AA	-	-	AB	AB	AA	-	AB	AA	AA	AA	AB	AB	AB	AB
29680_pos104	3	1.2	AA	AB	BB	AB	AB	BB	BB	-	-	-	AA	-	AB	AB	-	-	BB	-	AA	AB	AA	-	AB	AA	BB	AB	-	BB	-	-	AB	-	AA	-	-	AB	AB	AA	-	AB	AA	AA	AA	AB	AB	AB	AB
72993_pos23	3	1.2	AA	AB	BB	BB	AB	-	BB	-	-	AB	AA	-	AB	AB	-	-	BB	AA	AA	AB	-	AA	-	AA	BB	AB	BB	BB	AB	AA	-	AB	-	AB	AB	AB	-	-	AA	AB	-	AA	AA	-	AB	-	-
79254_pos114	3	1.2	AA	-	-	AB	-	-	BB	BB	-	AB	-	AB	-	-	BB	-	BB	AA	-	AB	AA	AA	AB	AA	BB	AB	-	BB	AB	AA	AB	-	-	-	AB	AB	-	AA	-	AB	-	-	-	-	AB	-	-
171681_pos137	3	1.2	-	AB	BB	AB	-	-	BB	BB	BB	-	AA	AB	AB	AB	BB	AB	BB	AA	AA	AB	AA	AA	AB	-	-	AB	-	BB	AB	AA	-	AB	AA	AB	AB	AB	AB	AA	-	AB	AB	-	AA	AB	AB	-	AB
178523_pos81	3	1.2	-	AB	BB	-	AB	-	BB	-	-	AB	AA	-	-	AB	BB	AB	BB	AA	-	AB	AA	AA	AB	AA	BB	AB	BB	-	AB	AA	AB	-	-	-	AB	AB	-	AA	AA	AB	AB	-	AA	-	-	AB	BB
178523_pos181	3	1.2	-	AB	BB	-	AB	-	BB	-	-	AB	AA	-	-	AB	BB	AB	BB	AA	-	AB	AA	AA	AB	AA	BB	AB	BB	-	AB	AA	AB	-	-	-	AB	AB	-	AA	AA	AB	AB	-	AA	-	-	AB	BB
178523_pos267	3	1.2	-	AB	BB	-	AB	-	BB	-	-	AB	AA	-	-	AB	BB	AB	BB	AA	-	AB	AA	AA	AB	AA	BB	AB	BB	-	AB	AA	AB	-	-	-	AB	AB	-	AA	AA	AB	AB	-	AA	-	-	AB	BB
196575_pos108	3	1.2	AA	-	BB	AB	-	-	-	-	-	-	AA	AB	AB	AB	-	-	BB	AA	AA	AB	AA	AA	AB	AA	BB	AB	BB	-	AB	-	-	-	-	-	AB	AB	-	AA	AA	AB	-	AA	AA	AB	-	AB	-
203199_pos83	3	1.2	AA	-	BB	AB	AB	BB	BB	BB	-	-	AA	AB	AB	AB	-	AB	-	AA	AA	AB	AA	-	AB	AA	BB	-	BB	BB	AB	AA	AB	AB	AA	AB	AB	AB	AB	AA	AA	AB	-	AA	AA	AB	AB	-	-
179658_pos107	3	2.1	AA	AB	BB	AB	AB	BB	BB	BB	BB	AB	AA	AB	AB	-	BB	-	BB	AA	AA	AB	AA	AA	AB	AA	BB	AB	BB	-	AB	AA	AB	AB	AA	AB	AB	-	AB	-	AA	-	AB	AA	AA	-	AB	AB	AB
50038_pos216	3	2.1	AA	AB	BB	AB	-	BB	BB	-	BB	AB	AA	AB	-	AB	BB	AB	BB	-	AA	AB	AA	AA	AB	AA	BB	-	-	BB	-	AA	AB	AB	AA	BB	AB	AB	AB	AA	AA	AB	-	-	AA	AB	-	AB	-
100531_pos12	3	2.1	AA	-	BB	-	AB	-	-	-	-	AB	AA	AB	AB	-	BB	AB	BB	-	AA	AB	AA	-	AB	-	BB	AB	-	-	AB	-	AB	AB	AA	-	AB	-	AB	-	AA	-	AB	-	AA	AB	AB	AB	-
185598_pos98	3	2.7	AA	AB	BB	AB	AB	BB	BB	BB	BB	AB	AA	AB	AB	-	BB	AB	-	AA	AA	AB	AA	AA	AB	-	BB	AB	BB	BB	AB	AA	AB	AB	AA	AB	AB	AB	AB	AA	AA	AB	AB	AA	AA	AB	AB	AB	AB
26160_pos67	3	2.7	-	AB	BB	AB	AB	BB	BB	BB	BB	AB	AA	AB	AB	AB	BB	-	BB	-	-	-	AA	AA	AB	AB	BB	AB	BB	-	-	-	AB	AB	AA	AB	AB	AB	AB	AA	AA	AB	AB	AA	AA	AB	AB	AB	-
50760_pos35	3	2.7	AA	AB	BB	AB	AB	BB	BB	BB	BB	AB	AA	AB	-	AB	BB	-	BB	AA	AA	AB	-	AA	-	AA	BB	-	BB	-	AB	-	AB	AB	AA	AB	AB	AB	AA	AA	AA	AB	-	AA	AA	-	AB	-	AB
51943_pos24	3	2.7	-	AB	BB	-	-	BB	BB	-	-	-	AA	AB	-	AB	BB	-	-	-	AA	-	AA	-	AB	-	-	-	BB	BB	-	-	AB	AB	-	-	-	-	-	AA	-	AB	AB	AA	-	AB	-	AB	-
51943_pos110	3	2.7	-	AB	BB	-	-	BB	BB	-	-	-	AA	AB	-	AB	BB	-	-	-	AA	-	AA	-	AB	-	-	-	BB	BB	-	-	AB	AB	-	-	-	-	-	AA	-	AB	AB	AA	-	AB	-	AB	-
51943_pos210	3	2.7	-	AB	BB	-	-	BB	BB	-	-	-	AA	AB	-	AB	BB	-	-	-	AA	-	AA	-	AB	-	-	-	BB	BB	-	-	AB	AB	-	-	-	-	-	AA	-	AB	AB	AA	-	AB	-	AB	-
87053_pos80	3	2.7	-	AB	BB	-	AB	BB	BB	-	BB	-	AA	AB	-	AB	BB	-	-	AA	AA	AB	AA	-	AB	AA	BB	AB	BB	BB	AB	AA	AB	AB	AA	-	AB	-	-	AA	AA	AB	AB	AA	AA	AB	AB	-	AB
87053_pos110	3	2.7	-	AB	BB	-	AB	BB	BB	-	BB	-	AA	AB	-	AB	BB	-	-	AA	AA	AB	AA	-	-	AA	BB	AB	BB	BB	AB	AA	AB	AB	AA	-	AB	-	-	AA	AA	AB	AB	AA	AA	AB	AB	-	AB
90323_pos32	3	2.7	AA	AB	-	AB	AB	BB	BB	BB	BB	-	AA	AB	AB	-	BB	-	BB	AA	AA	AB	AA	AA	AB	AA	BB	AB	BB	BB	AB	AA	AB	-	-	-	-	-	AB	AA	AA	AB	AB	AA	-	AB	AB	AB	AB
94633_pos81	3	2.7	AA	AB	BB	AB	-	-	BB	BB	BB	AB	AA	AB	AB	AB	BB	-	BB	-	AA	-	AA	AA	-	AA	-	AB	BB	-	AA	AA	AB	AB	AA	-	AB	AB	AB	AA	AA	-	AB	AA	-	AB	AB	AB	-
109473_pos66	3	2.7	AA	AB	BB	-	-	BB	BB	-	-	AB	AA	AB	-	AB	-	-	BB	AA	AA	AB	AA	AA	AB	AA	-	AB	BB	-	AB	AA	AB	AB	-	AB	AB	AB	AA	AA	AA	AB	-	-	AA	AB	-	AA	AB
126524_pos149	3	2.7	AA	-	BB	AB	AB	BB	BB	-	BB	AB	AA	AB	AB	-	BB	AB	-	AA	AA	-	AA	AA	AB	AA	BB	AB	BB	BB	AB	AA	AB	AB	-	AB	AB	AB	AB	AA	AA	AB	AB	AA	-	AB	AB	AB	AB
137427_pos78	3	2.7	AA	AB	-	AB	AB	-	BB	-	-	-	AA	AB	-	-	BB	-	BB	AA	-	AB	AA	-	AB	-	-	AB	AB	-	-	-	AB	AB	AA	AB	AB	AB	AB	AA	AA	-	AB	AA	AA	AB	AB	AB	AB
137427_pos154	3	2.7	AA	AB	-	AB	AB	-	BB	-	-	-	AA	AB	-	-	BB	-	BB	AA	-	AB	AA	-	AB	-	-	AB	-	-	-	-	AB	AB	AA	AB	-	AB	AB	AA	AA	-	AB	AA	AA	AB	AB	AB	-
145073_pos220	3	2.7	AA	AB	-	-	-	-	-	-	BB	AB	-	AB	-	-	BB	AB	BB	-	AA	AB	AA	-	AB	AA	-	AB	-	-	-	-	-	-	-	-	AB	AB	-	AA	AA	AB	AB	-	-	AB	-	AB	-
157094_pos33	3	2.7	AA	AB	BB	AB	AB	BB	BB	BB	-	-	AA	AB	-	AB	BB	AB	-	AA	-	-	-	-	AB	AA	BB	AB	-	BB	AB	-	AB	-	AA	-	-	AB	-	-	AA	AB	-	AA	AA	-	AB	AB	AB
161426_pos103	3	2.7	-	AB	BB	-	AB	BB	BB	-	-	AB	AA	AB	AB	-	BB	AB	BB	AA	AA	-	-	-	AB	AA	BB	AB	BB	BB	-	-	AB	AB	AA	-	AB	-	-	AA	AA	AB	AB	AA	AA	AB	AB	AB	AB
25482_pos170	3	4.7	AA	AB	-	AB	AB	BB	BB	BB	BB	AB	AA	-	AB	AB	BB	AB	BB	AA	AA	-	AA	AA	AB	AA	BB	AB	BB	-	AB	-	AB	-	AA	AB	AB	-	AB	AA	AA	AB	AB	-	AA	AB	AB	AB	AB
25482_pos187	3	4.7	AA	AB	-	AB	AB	BB	BB	BB	BB	AB	AA	-	AB	AB	BB	AB	BB	AA	AA	-	AA	AA	AB	AA	BB	AB	BB	BB	AB	AA	AB	-	AA	AB	AB	-	AB	AA	AA	AB	AB	-	AA	AB	AB	AB	AB
50038_pos94	3	4.7	AA	AB	BB	AB	-	BB	BB	-	BB	AB	AA	AB	-	AB	BB	AB	BB	-	AA	AB	AA	AA	AB	AA	BB	-	-	-	-	AA	AB	AB	AA	BB	AB	AB	AB	AA	AA	AB	-	-	AA	AB	-	AB	-
117952_pos112	3	40.6	AA	AB	BB	-	AB	BB	AA	BB	AB	-	AB	AB	AA	AB	-	-	BB	AB	AA	AB	AA	AB	AB	AA	BB	AB	AB	AB	AA	AA	-	AB	AA	AB	AB	AB	AB	AB	AB	AA	AB	AA	AB	AB	AB	AB	AA
61123_pos194	3	40.6	-	-	-	-	-	-	-	-	-	-	AB	AB	AA	AB	AA	BB	BB	AB	AA	AB	AA	AB	AB	-	BB	AB	AB	-	-	-	-	-	-	-	-	-	AB	AB	-	AA	AB	AA	AB	AB	AB	-	AA
40172_pos288	3	40.6	AA	AB	BB	AB	AB	BB	AA	BB	AB	AB	AB	AB	AA	AB	AA	AB	BB	AB	AA	AB	-	AB	AB	AA	BB	AB	AB	AB	-	AA	-	AB	AA	-	AB	AB	AB	AB	AB	AA	AB	AA	AB	AB	AB	AB	AA
41838_pos90	3	40.6	AA	AB	BB	AB	AB	BB	-	-	AB	AB	AB	AB	AA	AB	AA	-	BB	-	AA	AB	-	AB	AB	AA	-	AB	AB	AB	AA	AA	-	AB	-	AB	AB	AB	-	AB	AB	AA	-	AA	AB	AB	AB	AB	AA
41838_pos283	3	40.6	AA	AB	BB	AB	AB	BB	-	-	AB	AB	AB	AB	AA	AB	AA	-	BB	-	AA	AB	-	AB	AB	AA	-	AB	AB	AB	AA	AA	-	AB	-	AB	AB	AB	-	AB	AB	AA	-	AA	AB	AB	AB	AB	AA
106377_pos8	3	40.6	AA	AB	BB	-	AB	BB	AA	-	AB	AB	AB	AB	AA	-	AA	BB	-	-	-	AB	AA	AB	AB	AA	BB	AB	AB	-	AA	AA	-	AB	AA	AB	AB	-	AB	AB	AB	-	-	AA	-	AB	AB	AB	AA
106377_pos201	3	40.6	AA	AB	BB	-	AB	BB	AA	-	AB	AB	AB	AB	AA	-	AA	BB	-	-	-	AB	AA	AB	AB	AA	BB	AB	AB	-	AA	AA	-	AB	AA	AB	AB	-	AB	AB	AB	-	-	AA	-	AB	AB	AB	AA
164221_pos126	3	40.6	AA	-	-	AB	-	BB	-	-	-	-	AB	AB	-	AB	AB	-	BB	-	AA	AB	AA	-	-	AA	-	AB	-	-	AB	AA	BB	AB	AA	-	-	-	AB	-	-	-	AB	AA	AB	-	BB	-	-
189178_pos33	3	40.6	-	AB	BB	AB	AB	BB	AA	BB	AB	AB	-	AB	AA	AB	AB	AB	BB	AA	AA	AB	AA	AB	AB	AA	-	AB	AB	-	AB	-	BB	AB	AA	-	AB	-	AB	AB	AB	AB	-	AA	AB	-	BB	AB	AA
193196_pos63	3	40.6	AA	AB	BB	AB	AB	BB	AA	BB	AB	AB	AB	AB	AA	AB	-	BB	BB	AB	AA	-	-	AB	AB	AA	BB	-	AB	AB	AA	AA	AB	AB	AA	AB	AB	AB	-	AB	AB	AA	-	AA	AB	-	AB	AB	AA
193196_pos189	3	40.6	AA	AB	BB	AB	AB	BB	AA	BB	AB	AB	AB	AB	AA	AB	-	BB	BB	AB	AA	-	-	AB	AB	AA	BB	-	AB	AB	AA	AA	AB	AB	AA	AB	AB	AB	-	AB	AB	AA	-	AA	AB	-	AB	AB	AA
40172_pos272	3	41.4	AA	AB	BB	AB	AB	BB	AA	BB	AB	AB	AB	AB	AA	AB	AA	-	BB	AB	AA	AB	-	AB	AB	AA	BB	AB	AB	AB	-	AA	-	AB	AA	-	AB	AB	AB	AB	AB	AA	AB	AA	AB	AB	AB	AB	AA
5135_pos99	3	41.4	-	-	-	-	-	-	-	-	-	-	AB	AB	AA	AB	AA	-	-	-	-	-	-	-	-	-	BB	-	AB	-	-	-	-	-	-	-	-	-	-	-	-	-	-	-	-	AB	AB	AB	-
66755_pos37	3	41.4	AA	AB	BB	AB	AB	BB	AA	BB	-	AB	-	-	-	-	-	-	-	-	-	-	-	-	-	-	-	-	-	-	-	-	BB	AB	-	AB	AB	AA	-	-	-	-	-	-	-	-	-	-	-
202860_pos153	3	41.4	AA	AB	BB	AB	AB	BB	AA	BB	AB	AB	-	-	-	-	-	-	-	-	-	-	-	-	-	-	-	-	-	-	AB	AA	BB	AB	AA	AB	AB	AA	-	-	-	-	-	-	-	-	-	-	-
202860_pos262	3	41.4	AA	AB	BB	AB	AB	BB	AA	BB	AB	AB	-	-	-	-	-	-	-	-	-	-	-	-	-	-	-	-	-	-	AB	AA	BB	AB	AA	AB	AB	AA	-	-	-	-	-	-	-	-	-	-	-
14500_pos169	3	41.4	-	AB	BB	AB	AB	BB	AA	BB	BB	AB	AB	AB	AA	AB	AA	BB	BB	AB	AA	AB	AA	AB	AB	AA	BB	AB	AB	-	-	-	AB	AB	AA	-	AB	AB	AB	AB	AB	AA	AB	AA	AB	AB	AB	AB	-
84112_pos113	3	42.3	-	AB	BB	AB	AB	BB	AA	-	AB	AB	AB	AB	AA	AB	AA	BB	BB	-	AA	AB	AA	AB	AB	AA	-	AB	AB	-	AA	AA	AB	-	AA	AB	AB	AB	AB	AB	-	AA	-	AA	AB	AB	AB	-	AA
3055_pos63	3	42.3	AA	AB	BB	AB	AB	BB	AA	-	AB	AB	AB	-	AA	AB	-	BB	-	AB	AA	AB	AA	AB	AB	AA	-	AB	AB	AA	AA	AA	AB	AA	AA	AB	AB	AB	BB	-	AB	AA	-	AA	-	AB	-	BB	-
84112_pos151	3	42.3	-	AB	BB	AB	AB	BB	AA	-	AB	AB	AB	AB	AA	AB	AA	BB	BB	-	AA	AB	AA	AB	AB	AA	-	AB	AB	AA	AA	AA	AB	-	AA	AB	AB	AB	AB	AB	-	AA	-	AA	AB	AB	AB	-	AA
84112_pos247	3	42.3	-	AB	BB	AB	AB	BB	AA	-	AB	AB	AB	AB	AA	AB	AA	BB	BB	-	AA	AB	AA	AB	AB	AA	-	AB	AB	AA	AA	AA	AB	AB	AA	AB	AB	AB	AB	AB	-	AA	-	AA	AB	AB	AB	-	AA
151385_pos72	3	42.3	AA	-	BB	AB	AB	BB	-	BB	AB	AB	AB	-	AA	AB	AA	BB	-	AB	AA	AB	AA	-	AB	AA	BB	AB	AB	AB	AA	AA	AB	AB	AA	AB	AB	AB	AB	AB	AB	-	AB	AA	AB	AB	AB	AB	AA
191080_pos96	3	42.3	-	-	BB	AB	-	BB	AA	AB	AB	AB	AB	AB	-	-	AA	-	-	-	AA	-	AA	-	-	-	BB	AB	AB	-	AA	-	-	AB	AA	AB	-	AB	-	-	AB	AA	-	AA	-	-	AB	AB	-
128236_pos90	3	42.3	AA	AB	BB	AB	AB	BB	AA	BB	AB	AB	AB	-	AA	AB	AA	BB	BB	AB	AA	AB	AA	AB	AB	AA	BB	AB	AB	AB	AA	AA	AB	AB	AA	AB	AB	AB	AB	AB	AB	AA	AB	AA	AB	AB	AB	AB	AA
128986_pos120	3	42.3	-	-	-	-	AB	-	AA	-	-	-	-	-	-	-	AA	-	-	-	-	AB	AA	-	-	-	-	-	-	AB	AA	-	-	-	-	-	-	-	-	-	-	-	-	AA	-	AB	AB	-	-
128986_pos183	3	42.3	-	-	-	-	AB	-	AA	-	-	-	-	-	-	-	AA	-	-	-	-	AB	AA	-	-	-	-	-	-	AB	AA	-	-	-	-	-	-	-	-	-	-	-	-	AA	-	AB	-	-	-
176566_pos43	3	42.3	-	AA	BB	AB	AB	-	AA	-	-	-	-	AA	AA	AB	-	BB	BB	-	-	-	-	-	-	-	-	-	BB	-	-	AA	-	-	-	-	-	-	-	-	-	AA	-	-	-	-	-	-	AA
7329_pos180	3	42.3	AA	AB	BB	AB	AB	BB	AA	BB	AB	AB	AB	AB	AA	AB	AA	BB	BB	-	-	AB	AA	AB	AB	AA	BB	AB	AB	AB	AA	AA	AB	AB	AA	AB	AB	AB	-	AB	AB	AA	AB	AA	AB	AB	AB	-	AA
25758_pos3	3	42.3	AA	AB	BB	AB	AB	BB	AA	-	AB	AB	AB	AB	AA	AB	AA	-	-	-	AA	-	AA	AB	AB	AA	BB	AB	AB	AB	AA	AA	AB	AB	AA	AB	AA	AB	AB	AB	-	AA	AB	AA	-	AA	-	AB	AA
25758_pos19	3	42.3	AA	AB	BB	AB	AB	BB	AA	-	AB	AB	AB	AB	AA	AB	AA	-	-	-	AA	-	AA	AB	AB	AA	BB	AB	AB	AB	AA	AA	AB	AB	AA	AB	AA	AB	AB	AB	-	AA	AB	AA	-	AA	-	AB	AA
76767_pos163	3	42.3	-	AB	BB	AB	-	-	-	-	AB	AB	AB	AB	AA	AB	AA	-	-	AB	AA	AB	AA	-	AB	AA	BB	-	AB	-	AA	-	AB	AB	AA	-	AB	AB	AA	AB	AB	AA	AB	AA	-	-	AB	AB	AA
164428_pos79	3	42.3	AA	AB	BB	AB	AB	BB	AA	-	-	AB	-	AB	AA	AB	AA	BB	BB	-	AA	AB	AA	AB	AB	AA	BB	AB	AB	AB	AA	AA	AB	AB	-	AB	BB	AB	-	AB	-	AA	AB	AA	AB	AB	AB	AB	AA
198664_pos164	3	42.3	-	AB	-	-	AB	BB	AA	BB	AB	AB	AB	-	AA	AB	AA	BB	BB	-	-	AB	AA	AB	AB	-	BB	AB	AB	-	AA	AA	AB	AB	AA	AB	AB	-	-	AB	-	AA	AB	AA	AB	-	AB	AA	AA
108907_pos206	3	46.1	AA	AB	BB	-	AB	AB	-	BB	-	AB	AB	AB	AA	AB	AA	BB	BB	-	AA	AB	AA	AB	AB	AA	BB	-	AB	-	AA	AA	AB	AB	AB	AB	AB	AB	AB	AB	AB	AA	AB	AA	AB	AB	-	AB	AA
10886_pos74	3	46.1	-	-	-	-	-	-	-	-	-	-	AB	AB	-	-	AA	BB	BB	-	AA	-	-	-	-	-	-	-	-	-	-	-	-	-	-	-	-	-	AB	AB	AB	AA	AB	AA	-	AB	-	AB	AA
19538_pos68	3	46.1	AA	AB	BB	AB	-	AB	AA	-	AB	AB	AB	AB	-	AB	AA	BB	BB	AB	AA	AB	AA	-	AB	AA	BB	AB	AB	-	AA	AA	AB	AB	AB	AB	AB	AB	-	AB	AB	AA	AB	AA	AB	AB	AB	AB	-
42766_pos170	3	46.1	AA	AB	BB	AB	AB	-	AA	BB	AB	AB	AB	-	AA	-	-	BB	BB	AB	AA	AB	-	AB	AB	AA	BB	AB	-	AB	AA	AA	AB	AB	-	-	AB	AB	AB	-	AB	AA	-	AA	-	-	AB	-	AA
44822_pos28	3	46.1	AA	AB	BB	-	-	AB	-	-	AB	AB	AB	AB	AA	AB	AA	-	BB	AB	AA	AB	AA	-	-	AA	BB	AB	AB	AB	AA	-	AB	-	-	-	-	AB	-	AB	-	AA	AB	AA	AB	AB	AB	AB	AA
72238_pos13	3	46.1	AA	AB	BB	-	-	AB	AA	BB	AB	-	AB	AB	AA	AB	AA	BB	BB	AB	AA	AB	AA	AB	AB	AA	BB	AB	-	AB	-	AA	AB	AB	AB	-	AB	AB	-	AB	AB	AA	-	AA	AB	AB	AB	AB	AA
72238_pos263	3	46.1	AA	AB	BB	-	-	AB	AA	BB	AB	-	AB	AB	AA	AB	AA	BB	BB	AB	AA	AB	AA	AB	AB	AA	BB	AB	-	AB	-	AA	AB	AB	AB	-	AB	AB	-	AB	AB	AA	-	AA	-	AB	AB	AB	AA
111967_pos240	3	46.1	-	AB	BB	AB	-	-	AA	-	AB	-	AB	AB	-	AB	-	BB	BB	AB	AA	AB	-	AB	AB	AA	-	AB	AB	-	-	AA	AB	AB	AB	AB	AB	AB	AB	-	-	AA	AB	AA	AB	-	AB	-	AA
116835_pos59	3	46.1	AA	-	-	AB	-	AB	-	BB	-	AB	AB	AB	-	AB	AA	-	-	-	AA	AB	AA	-	-	AA	-	AB	AB	-	-	AA	AB	BB	-	-	AB	-	AB	AB	-	-	-	AA	-	AB	-	-	-
119205_pos81	3	46.1	AA	-	-	AB	AB	-	AA	-	-	AB	AB	-	AA	AB	-	-	BB	AB	-	AB	AA	AB	-	AA	BB	AB	AB	-	AA	AA	AB	AB	-	AB	-	AB	AB	AB	AB	AA	AB	AA	AB	AB	AB	AB	AA
129374_pos42	3	46.1	AA	AB	BB	AB	AB	AB	AA	BB	-	AB	AB	AB	AA	AB	-	BB	BB	-	AA	AB	AA	AB	-	AA	BB	AB	AB	AB	AA	AA	AB	AB	AB	AB	AB	AB	AB	AB	-	AA	AB	-	AB	AB	AB	-	AA
129374_pos44	3	46.1	AA	AB	BB	AB	AB	AB	AA	BB	-	AB	AB	AB	AA	AB	-	BB	BB	-	AA	AB	AA	AB	-	AA	BB	AB	AB	AB	AA	AA	AB	AB	AB	AB	AB	AB	AB	AB	-	AA	AB	-	AB	AB	AB	-	AA
131165_pos232	3	46.1	-	-	BB	AB	AB	AB	AA	-	-	AB	AB	-	AA	AB	AA	BB	-	-	AA	AB	AA	-	-	AA	-	AB	AB	-	AA	-	AB	AB	AB	AB	AB	AB	-	AB	AB	AA	-	AA	AB	AB	-	-	-
179957_pos66	3	46.1	AA	AB	BB	AB	AB	-	AA	BB	-	AB	-	AB	-	AB	AA	BB	BB	AB	-	AB	AA	AB	AB	AA	BB	AB	AB	AB	-	AA	AB	AB	AB	AB	AB	AB	AB	-	-	AA	-	AA	-	AB	AB	-	AA
192448_pos55	3	46.1	AA	-	BB	AB	AB	-	-	-	-	AB	AB	AB	AA	AB	AA	BB	-	AB	AA	AB	AA	AB	-	-	-	-	-	-	-	-	AB	AB	-	-	-	AB	AB	-	AB	AA	AB	AA	AB	AB	-	AB	-
79222_pos61	3	46.5	-	AB	-	AB	AB	AB	AA	BB	AB	AB	AB	AB	AA	AB	AA	BB	BB	AB	AA	AB	AA	AB	AB	AA	BB	AB	AB	AB	AA	AA	AB	AB	AB	-	AB	-	AB	AB	AB	AA	AB	AA	AB	AB	AB	AB	AA
29750_pos84	3	46.5	AA	-	BB	AB	BB	AB	AA	-	AB	-	AB	-	AA	AB	-	BB	-	AB	AA	AB	AA	AB	AB	AA	-	-	AB	AB	AA	-	AB	AB	AB	-	AB	-	-	AB	AB	AA	AB	AA	-	AB	AB	AB	-
43438_pos52	3	46.5	AA	AB	BB	AB	-	AB	AA	BB	AB	-	AB	AB	AA	-	-	-	BB	AB	-	AB	AA	AB	-	AA	BB	AB	AB	AB	AA	AA	-	AB	AB	-	AB	AB	-	AB	-	AA	AB	AA	AB	AB	AB	-	AA
44911_pos108	3	46.5	AA	-	-	AB	AB	-	AA	-	AB	AB	AB	AB	-	-	AA	BB	-	-	-	AB	AA	AB	AB	AA	-	AB	AB	AB	AA	-	AB	AB	AB	AB	-	-	-	-	AB	AA	AB	AA	AB	-	-	AB	AA
55170_pos110	3	46.5	AA	-	-	AB	-	AB	AA	-	AB	-	-	AB	AA	AB	AA	-	-	AB	AA	AB	AA	AB	-	-	-	AB	-	-	-	-	-	AB	-	-	-	AB	-	AB	-	-	-	-	-	-	-	AB	-
57012_pos14	3	46.5	-	-	-	AB	AB	AB	AA	-	AB	-	AB	AB	-	AB	AA	-	-	-	AA	AB	AA	AB	-	AA	BB	AB	AB	-	AA	-	AB	AB	AB	-	-	-	-	AB	-	AA	-	AA	-	AB	AB	-	-
57012_pos54	3	46.5	-	-	-	AB	AB	AB	AA	-	AB	-	AB	AB	-	AB	AA	-	-	-	AA	AB	AA	AB	-	AA	BB	AB	AB	-	AA	-	AB	AB	AB	-	-	-	-	AB	-	AA	-	AA	-	AB	AB	-	-
57012_pos157	3	46.5	-	-	-	AB	AB	AB	AA	-	AB	-	AB	AB	-	AB	AA	-	-	-	AA	AB	AA	-	-	AA	-	AB	AB	-	AA	-	AB	AB	AB	-	-	-	-	AB	-	AA	-	AA	-	AB	-	-	-
57012_pos170	3	46.5	-	-	-	AB	AB	AB	AA	-	AB	-	AB	AB	-	AB	AA	-	-	-	AA	AB	AA	AB	-	AA	BB	AB	AB	-	AA	-	AB	AB	AB	-	-	-	-	AB	-	AA	-	AA	-	AB	AB	-	-
57012_pos204	3	46.5	-	-	-	AB	AB	AB	AA	-	AB	-	AB	AB	-	AB	AA	-	-	-	AA	AB	AA	AB	-	AA	BB	AB	AB	-	AA	-	AB	AB	AB	-	-	-	-	AB	-	AA	-	AA	-	AB	AB	-	-
57012_pos246	3	46.5	-	-	-	AB	AB	AB	AA	-	AB	-	AB	AB	-	AB	AA	-	-	-	AA	AB	AA	AB	-	AA	BB	AB	AB	-	AA	-	AB	AB	AB	-	-	-	-	AB	-	AA	-	AA	-	AB	AB	-	-
57012_pos278	3	46.5	-	-	-	AB	AB	AB	AA	-	AB	-	AB	AB	-	AB	AA	-	-	-	AA	AB	AA	AB	-	AA	BB	AB	AB	-	AA	-	AB	AB	AB	-	-	-	-	AB	-	AA	-	AA	-	AB	AB	-	-
57012_pos285	3	46.5	-	-	-	AB	AB	AB	AA	-	AB	-	AB	AB	-	AB	AA	-	-	-	AA	AB	AA	AB	-	AA	BB	AB	AB	-	AA	-	AB	AB	AB	-	-	-	-	AB	-	AA	-	AA	-	AB	AB	-	-
57012_pos290	3	46.5	-	-	-	AB	AB	AB	AA	-	AB	-	AB	AB	-	AB	AA	-	-	-	AA	AB	AA	AB	-	AA	BB	AB	AB	-	AB	-	AB	AB	AB	-	-	-	-	AB	-	AA	-	AA	-	AB	AB	-	-
64310_pos95	3	46.5	AA	AB	BB	AB	AB	AB	AA	BB	AB	AB	AB	AB	AA	AB	-	BB	-	AB	AA	AB	AA	-	AB	AA	-	AB	AB	-	AA	AA	AB	AB	-	-	AB	-	AB	AB	AB	AA	AB	-	AB	-	AB	-	AA
81981_pos8	3	46.5	AA	AB	-	AB	AB	AB	AA	BB	AB	AB	AB	-	AA	AB	AA	-	BB	-	AA	AB	AA	AB	AB	AA	BB	-	-	AB	AA	AA	-	AB	AB	AB	-	AB	AB	AB	AB	AA	AB	AA	AB	AB	-	AB	AA
131165_pos125	3	46.5	-	-	BB	AB	AB	AB	AA	-	-	AB	AB	-	AA	AB	AA	BB	-	-	AA	AB	AA	-	-	AA	-	AB	AB	-	AA	-	AB	AB	AB	AB	AB	AB	-	AB	AB	AA	-	AA	AB	AB	-	-	-
131165_pos164	3	46.5	-	-	BB	AB	AB	AB	AA	-	-	AB	AB	-	AA	AB	AA	BB	-	-	AA	AB	AA	-	-	AA	-	AB	AB	-	AA	-	AB	AB	AB	AB	AB	AB	-	AB	AB	AA	-	AA	AB	AB	-	-	-
131165_pos260	3	46.5	-	-	BB	AB	AB	AB	AA	-	-	AB	AB	-	AA	AB	AA	BB	-	-	AA	AB	AA	-	-	AA	-	AB	AB	-	AA	-	AB	AB	AB	AB	AB	AB	-	AB	AB	AA	-	AA	AB	AB	-	-	-
156777_pos162	3	46.5	AA	AB	BB	AB	AB	AB	AA	BB	AB	AB	AB	AB	AA	AB	AA	-	-	AB	AA	AB	AA	AB	AB	AA	-	AB	AB	-	AA	AA	AB	AB	AB	AB	AB	AB	-	AB	AB	AA	AB	AA	AB	AB	AB	AB	AA
167058_pos98	3	46.5	-	AB	BB	AB	AB	AB	AA	-	-	AB	-	AB	AA	AB	AA	BB	BB	AB	AA	AB	AA	AB	AB	AA	BB	AB	-	AB	AA	-	AB	AB	-	AB	AB	AB	BB	AB	AB	AA	AB	AA	AB	AB	AB	-	AA
179957_pos124	3	46.5	AA	AB	BB	AB	AB	-	AA	BB	-	AB	-	AB	-	AB	AA	BB	BB	AB	-	AB	AA	-	AB	AA	BB	AB	AB	AB	-	AA	-	AB	AB	AB	AB	AB	AB	-	-	AA	-	AA	AA	AB	AB	-	AA
200463_pos104	3	46.5	-	AB	BB	-	-	-	AA	BB	-	AB	-	-	-	AB	AA	-	BB	-	-	AB	AA	-	AB	-	-	AB	-	-	-	-	-	-	AB	-	-	AB	-	-	-	AA	AB	AA	BB	AB	AB	AB	-
71446_pos204	3	50.8	AA	AB	BB	AB	-	AB	AA	BB	AB	AB	BB	-	-	AB	AA	-	-	AB	-	AB	AA	AB	AB	AA	BB	AB	AB	AB	AA	AA	AB	AB	AB	AB	AB	AB	AB	AB	-	-	AB	AA	AB	AB	AB	AB	AA
12220_pos64	3	50.8	-	AB	BB	AB	AB	AB	AA	BB	-	AB	BB	AA	AA	AB	AA	BB	AB	AB	AA	AB	-	AB	-	-	-	-	-	AB	AA	-	AB	AB	-	-	AB	AB	AB	AB	AB	AA	AB	-	AB	-	AB	AB	-
54189_pos21	3	50.8	-	-	-	-	-	-	-	-	-	-	BB	AA	AA	AB	AA	BB	-	-	-	-	-	-	-	-	-	-	-	-	-	-	-	-	-	-	-	-	-	-	-	-	-	-	-	AB	-	-	AA
62717_pos226	3	50.8	-	-	-	-	-	-	-	-	-	-	-	-	-	-	-	-	-	-	-	-	-	-	-	AA	BB	-	AB	-	-	-	-	-	-	-	-	-	-	-	-	-	-	-	-	-	-	-	-
72824_pos21	3	50.8	-	-	-	-	-	-	-	-	-	-	BB	AA	-	-	AA	BB	-	-	-	-	-	-	-	-	-	-	-	-	-	-	-	-	-	-	-	-	-	-	-	-	-	-	-	AB	-	AB	-
72824_pos130	3	50.8	-	-	-	-	-	-	-	-	-	-	BB	AA	-	-	AA	BB	-	-	-	-	-	-	-	-	-	-	-	-	-	-	-	-	-	-	-	-	-	-	-	-	-	-	-	AB	-	AB	-
82186_pos72	3	50.8	-	AB	BB	AB	AB	AB	AA	BB	-	AB	-	-	-	-	-	-	-	-	-	-	-	-	AB	AA	-	-	AB	AB	AA	AA	-	AB	-	AB	AB	-	-	-	-	-	-	-	-	-	-	-	-
101252_pos166	3	50.8	-	-	-	-	-	-	-	-	-	-	-	-	-	-	-	-	BB	AB	AA	AB	-	AB	-	-	-	-	-	-	-	-	-	-	-	-	-	-	AB	AB	AB	AA	-	-	AB	-	-	-	-
101252_pos261	3	50.8	-	-	-	-	-	-	-	-	-	-	-	-	-	-	-	-	BB	AB	AA	AB	-	AB	-	-	-	-	-	-	-	-	-	-	-	-	-	-	AB	AB	AB	AA	-	-	AB	-	-	-	-
161333_pos92	3	50.8	AA	AB	BB	AB	AB	AB	AA	-	AB	AB	BB	AA	AA	AB	AA	BB	-	AB	AA	AB	AA	AB	-	-	-	-	-	-	AA	AA	AB	AB	-	AB	AB	-	AB	AB	AB	AA	-	AA	AB	-	AB	-	AA
208114_pos51	3	50.8	-	-	-	-	-	-	-	-	-	-	-	-	-	-	-	-	-	-	-	-	-	-	AB	AA	BB	AB	AB	-	-	-	-	-	-	-	-	-	-	-	-	-	-	-	-	-	-	-	-
208114_pos162	3	50.8	-	-	-	-	-	-	-	-	-	-	-	-	-	-	-	-	-	-	-	-	-	-	AB	AA	BB	AB	AB	-	-	-	-	-	-	-	-	-	-	-	-	-	-	-	-	-	-	-	-
208114_pos195	3	50.8	-	-	-	-	-	-	-	-	-	-	-	-	-	-	-	-	-	-	-	-	-	-	AB	AA	BB	AB	AB	-	-	-	-	-	-	-	-	-	-	-	-	-	-	-	-	-	-	-	-
208114_pos258	3	50.8	-	-	-	-	-	-	-	-	-	-	-	-	-	-	-	-	-	-	-	-	-	-	AB	AA	BB	AB	AB	-	-	-	-	-	-	-	-	-	-	-	-	-	-	-	-	-	-	-	-
15936_pos61	3	50.8	-	AB	BB	AB	-	-	AA	-	-	-	BB	-	AA	AB	AA	-	AB	-	AA	AB	AA	-	AB	AA	-	-	-	AB	AA	-	AB	AB	AB	-	AB	-	-	AB	-	AA	-	-	AB	-	AB	BB	AA
21747_pos1	3	50.8	-	-	BB	-	AB	-	AA	-	-	AB	AB	AB	AA	AB	AA	BB	-	-	AA	AB	AA	-	AB	AA	-	-	-	-	-	AA	AB	AB	-	-	AB	AB	AB	AB	-	AA	-	AA	AB	AB	AB	AB	-
21747_pos115	3	50.8	-	-	BB	-	AB	-	AA	-	-	AB	AB	AB	AA	AB	AA	BB	-	-	AA	AB	AA	-	AB	AA	-	-	-	-	-	AA	AB	AB	-	-	AB	AB	AB	AB	-	AA	-	AA	AB	AB	AB	AB	-
32434_pos235	3	50.8	AA	AB	-	AB	AB	AB	AA	BB	AB	-	-	-	AA	AB	AA	-	AB	AB	-	AB	-	AB	AB	-	BB	AB	AB	AB	AA	AA	AB	AB	AB	AB	AB	AB	AB	AB	AB	AA	-	AA	AB	AB	AB	AB	-
39241_pos99	3	50.8	-	AB	-	-	-	-	AA	-	-	-	-	AA	AA	-	AA	BB	AB	-	AA	AB	-	-	AB	AA	BB	AB	-	-	-	-	AB	AB	-	-	AB	AB	-	-	BB	AA	AB	AA	AB	BB	AB	BB	-
43951_pos65	3	50.8	-	AB	BB	-	-	AB	-	-	AA	AB	-	AA	AA	AB	AA	-	-	AB	-	AB	AA	-	AB	AA	BB	-	AB	-	-	-	AB	-	-	-	AB	-	-	-	AB	AA	-	AA	AB	AB	-	AB	-
43951_pos266	3	50.8	-	AB	BB	-	-	AB	-	-	AA	AB	-	AA	AA	AB	AA	-	-	AB	-	AB	AA	-	AB	AA	BB	-	AB	-	-	-	AB	-	-	-	AB	-	-	-	AB	AA	-	AA	AB	AB	-	AB	-
61496_pos117	3	50.8	AA	AB	BB	AB	AB	AB	AA	BB	AB	-	-	-	-	-	AA	-	-	AB	AA	AB	-	AB	-	AA	BB	-	AB	-	AA	AA	AB	AB	AB	AB	AB	AB	AB	AB	AB	AA	-	-	AB	-	AB	-	AA
61496_pos198	3	50.8	AA	AB	BB	AB	AB	AB	AA	BB	AB	-	-	-	-	-	AA	-	-	AB	AA	AB	-	AB	-	AA	BB	-	AB	-	AA	-	AB	AB	AB	AB	AB	AB	AB	AB	AB	AA	-	-	AB	-	AB	-	AA
132195_pos46	3	50.8	-	AB	-	AB	-	-	-	-	-	-	-	-	-	AB	-	-	-	-	AA	AB	AA	-	-	-	BB	-	-	AB	AA	AA	-	-	-	AB	AB	AB	-	AB	AB	-	-	AA	-	AB	-	-	AA
135262_pos244	3	50.8	AA	AB	BB	AB	-	AB	-	-	AB	AB	BB	AA	AA	-	AA	BB	BB	AB	AA	AB	AA	AB	AB	AA	BB	AB	AB	AB	-	-	AB	AB	AB	AB	AB	AB	-	-	AB	AA	AB	AA	AB	AB	AB	AB	-
162928_pos49	3	50.8	AA	-	-	AB	-	-	-	-	-	AB	-	-	-	-	AA	-	AB	-	AA	AB	AA	-	AB	-	-	AB	-	-	-	-	-	AB	-	-	AB	-	AB	-	AB	-	AB	AA	-	-	AB	-	-
162928_pos112	3	50.8	AA	-	-	AB	-	-	-	-	-	AB	-	-	-	-	AA	-	AB	-	AA	AB	AA	-	AB	-	-	AB	-	-	-	-	-	AB	-	-	AB	-	AB	-	AB	-	AB	AA	-	-	AB	-	-
206784_pos16	3	50.8	AA	AB	BB	AB	AB	AA	AA	BB	-	AB	BB	AA	AA	AB	AA	BB	AB	AB	AA	AB	-	AB	AB	AA	BB	AB	-	-	AA	AA	-	AB	AB	AB	AB	AB	AB	AB	AB	AA	AB	AA	AB	AB	AB	AB	AA
60565_pos174	3	54.1	AA	AB	BB	AB	AB	AB	-	AB	AB	AB	BB	AA	-	AB	AA	BB	BB	AB	AA	AB	AA	AB	AB	AA	BB	AB	AB	AB	AA	AB	AB	AB	AB	AB	AB	-	AB	AB	AB	AA	AA	AA	AB	AB	AB	AB	-
28261_pos276	3	54.1	-	-	-	-	-	-	-	-	-	-	BB	-	AA	AB	AA	BB	BB	AB	AA	AB	AA	AB	-	-	-	-	-	-	-	-	-	-	-	-	-	-	AB	AB	AB	AA	AA	AA	-	-	AB	AB	-
56947_pos170	3	54.1	-	-	-	-	-	-	-	-	-	-	-	-	-	-	-	-	-	-	-	-	-	-	AB	AA	BB	AB	AB	-	-	-	-	-	-	-	-	-	-	-	-	-	-	-	-	-	-	-	-
60335_pos140	3	54.1	-	-	-	-	-	-	-	-	-	-	-	-	-	-	-	-	-	AB	AA	AB	-	AB	-	-	-	-	-	-	-	-	-	-	-	-	-	-	-	AB	AB	AA	AA	AA	AB	-	-	-	-
72181_pos121	3	54.1	-	-	-	-	-	-	-	-	-	-	-	-	-	-	-	-	-	-	-	-	-	-	AB	AA	BB	AB	AB	-	-	-	-	-	-	-	-	-	-	-	-	-	-	-	-	-	-	-	-
73833_pos29	3	54.1	-	-	-	-	-	-	-	-	-	-	-	-	-	-	-	-	-	-	-	-	-	-	AB	-	-	AB	AB	-	-	-	-	-	-	-	-	-	-	-	-	-	-	-	-	-	-	-	-
73833_pos155	3	54.1	-	-	-	-	-	-	-	-	-	-	-	-	-	-	-	-	-	-	-	-	-	-	AB	-	-	AB	AB	-	-	-	-	-	-	-	-	-	-	-	-	-	-	-	-	-	-	-	-
83038_pos112	3	54.1	-	-	-	-	-	-	-	-	-	-	-	-	-	-	-	-	-	-	-	-	-	-	AB	AA	BB	AB	AB	-	-	-	-	-	-	-	-	-	-	-	-	-	-	-	-	-	-	-	-
83038_pos238	3	54.1	-	-	-	-	-	-	-	-	-	-	-	-	-	-	-	-	-	-	-	-	-	-	AB	AA	BB	AB	AB	-	-	-	-	-	-	-	-	-	-	-	-	-	-	-	-	-	-	-	-
83654_pos121	3	54.1	-	-	-	-	-	-	-	-	-	-	-	-	-	-	-	-	-	-	-	-	-	-	AB	AA	BB	AB	AB	-	-	-	-	-	-	-	-	-	-	-	-	-	-	-	-	-	-	-	-
83654_pos126	3	54.1	-	-	-	-	-	-	-	-	-	-	-	-	-	-	-	-	-	-	-	-	-	-	AB	AA	BB	AB	AB	-	-	-	-	-	-	-	-	-	-	-	-	-	-	-	-	-	-	-	-
110118_pos144	3	54.1	-	-	-	-	-	-	-	-	-	-	-	-	-	-	-	-	-	-	-	-	-	-	-	AA	BB	AB	AB	-	-	-	-	-	-	-	-	-	-	-	-	-	-	-	-	-	-	-	-
122760_pos235	3	54.1	AA	AB	BB	-	AB	-	AA	-	-	AB	-	-	-	-	-	-	-	-	-	-	-	-	AB	-	BB	AB	AB	-	AA	AB	AB	AB	-	AB	AB	AB	-	-	-	-	-	-	-	-	-	-	-
206925_pos114	3	54.1	-	-	-	-	-	-	-	-	-	-	-	-	-	-	-	-	BB	-	AA	-	AA	AB	-	-	-	-	-	-	-	-	-	-	-	-	-	-	AB	AB	AB	AA	AA	AA	-	-	-	-	-
206925_pos166	3	54.1	-	-	-	-	-	-	-	-	-	-	-	-	-	-	-	-	BB	-	AA	-	AA	AB	-	-	-	-	-	-	-	-	-	-	-	-	-	-	AB	AB	AB	AA	AA	AA	-	-	-	-	-
115931_pos205	3	54.1	AA	AB	BB	AB	AB	AB	AA	-	AB	-	BB	AA	AA	AB	AA	BB	-	-	AA	AB	-	AB	AB	-	BB	AB	AB	AB	AA	AB	AB	-	AB	AB	AB	AB	AB	AB	AB	AA	AA	AA	AB	AB	AB	AB	AA
161679_pos32	3	54.1	-	-	BB	-	BB	BB	-	-	-	-	BB	-	-	-	-	AB	-	-	AA	AB	-	-	-	AA	BB	-	-	-	AA	-	AB	-	AB	-	AB	-	-	-	AB	-	AA	AA	-	-	-	-	AA
161679_pos55	3	54.1	-	-	BB	-	BB	BB	-	-	-	-	BB	-	-	-	-	AB	-	-	AA	AB	-	-	-	AA	BB	-	-	-	AA	-	AB	-	AB	-	AB	-	-	-	AB	-	AA	AA	-	-	-	-	AA
181897_pos104	3	54.1	-	-	BB	AB	-	AB	AA	-	-	-	BB	AA	-	-	AA	-	-	-	AA	AB	AA	-	AB	AA	BB	AB	-	-	AA	-	AB	-	-	-	-	AB	-	-	AB	AA	AA	AA	AB	AB	-	-	AA
181897_pos180	3	54.1	-	-	BB	AB	-	AB	AA	-	-	-	BB	AA	-	-	AA	-	-	-	AA	AB	AA	-	AB	AA	BB	AB	AB	-	AA	-	AB	-	-	-	-	AB	-	-	AB	AA	AA	AA	AB	AB	-	-	AA
181897_pos251	3	54.1	-	-	BB	AB	-	AB	AA	-	-	-	BB	AA	-	-	AA	-	-	-	AA	AB	AA	-	AB	AA	BB	AB	AB	-	AA	-	AB	-	-	-	-	AB	-	-	AB	AA	AA	AA	AB	AB	-	-	AA
56534_pos25	3	54.8	AA	AB	BB	-	AB	AB	AA	AB	-	AB	BB	AA	AA	AB	AA	BB	-	AB	AA	AB	AA	AB	-	AA	-	AB	AB	AB	AA	AB	AB	AB	AB	AB	AB	AB	AB	-	AB	-	AA	AA	AB	-	AB	AB	AA
24411_pos134	3	54.8	-	-	-	-	-	-	-	-	-	-	-	AA	-	AB	-	-	-	AB	AA	AB	AA	-	-	-	-	-	-	-	-	-	-	-	-	-	-	-	-	AB	AB	AA	AA	AA	AB	AB	-	AB	-
84841_pos198	3	54.8	-	-	-	-	-	-	-	-	-	-	-	-	-	-	-	-	-	AB	AA	AB	AA	AB	-	-	-	-	-	-	-	-	-	-	-	-	-	-	AB	AB	AB	AA	-	AA	-	-	-	-	-
114152_pos95	3	54.8	-	-	-	-	-	-	-	-	-	-	-	-	-	-	-	-	BB	AB	AA	-	-	AB	-	-	-	-	-	-	-	-	-	-	-	-	-	-	AB	-	-	AA	AA	-	AB	-	-	-	-
122760_pos207	3	54.8	AA	AB	BB	-	AB	-	AA	-	AA	AB	-	-	-	-	-	-	-	-	-	-	-	-	AB	AA	BB	AB	AB	-	AA	AB	AB	AB	-	AB	AB	AB	-	-	-	-	-	-	-	-	-	-	-
122760_pos279	3	54.8	AA	AB	BB	-	AB	-	AA	-	AA	AB	-	-	-	-	-	-	-	-	-	-	-	-	AB	AA	BB	AB	AB	-	AA	AB	AB	AB	-	AB	AB	AB	-	-	-	-	-	-	-	-	-	-	-
192736_pos41	3	54.8	-	-	-	-	-	-	-	-	-	-	-	-	-	-	-	-	BB	AB	AA	-	-	AB	-	-	-	-	-	-	-	-	-	-	-	-	-	-	AB	AA	AB	AB	AA	AA	AB	-	-	-	-
40031_pos103	3	54.8	AA	AB	BB	AB	AB	AB	AA	-	AB	AB	BB	-	AA	AB	AA	-	BB	-	AA	AB	-	AB	AB	AA	BB	AB	AB	-	AA	-	AB	AB	AB	-	AB	AB	-	AB	-	AA	AA	AA	AB	-	-	AB	AA
53432_pos9	3	54.8	AA	AB	-	AB	AB	AB	-	-	-	AB	BB	AA	-	AB	AA	-	BB	AB	AA	AB	AA	AB	AB	AA	-	AB	-	-	AA	-	AB	AB	AB	-	AB	AB	AB	-	AB	AA	AA	-	AB	AA	-	AB	-
70410_pos12	3	54.8	-	-	-	BB	-	-	AA	-	-	-	-	AA	AA	AB	AA	-	-	AB	AA	AB	AA	-	AB	-	-	AB	AB	AB	-	-	AB	-	-	-	AB	-	-	-	BB	AA	AA	-	AB	-	AB	-	-
70410_pos123	3	54.8	-	-	-	BB	-	-	AA	-	-	-	-	AA	AA	AB	AA	-	-	AB	AA	AB	AA	-	AB	-	-	AB	AB	AB	-	-	AB	-	-	-	AB	-	-	-	BB	AA	AA	-	AB	-	AB	-	-
70410_pos157	3	54.8	-	-	-	BB	-	-	AA	-	-	-	-	AA	AA	AB	AA	-	-	AB	AA	AB	AA	-	-	-	-	AB	AB	-	-	-	AB	-	-	-	AB	-	-	-	BB	AA	AA	-	-	-	AB	-	-
70410_pos178	3	54.8	-	-	-	BB	-	-	AA	-	-	-	-	AA	AA	AB	AA	-	-	AB	AA	AB	AA	-	AB	-	-	AB	AB	-	-	-	AB	-	-	-	AB	-	-	-	BB	AA	AA	-	-	-	AB	-	-
70410_pos195	3	54.8	-	-	-	BB	-	-	AA	-	-	-	-	AA	AA	AB	AA	-	-	AB	AA	AB	AA	-	AB	-	-	AB	AB	AB	-	-	AB	-	-	-	AB	-	-	-	BB	AA	AA	-	AB	-	AB	-	-
80055_pos17	3	54.8	AA	AB	BB	-	AB	AB	AA	-	AB	AB	-	-	AA	-	-	BB	BB	-	AA	AB	AA	AB	AB	AA	BB	AB	AB	-	AA	AB	-	AB	-	AB	AB	AB	AB	AB	AB	AA	AA	-	AB	AB	AB	AB	AA
80055_pos32	3	54.8	AA	AB	BB	-	AB	AB	AA	-	AB	AB	-	-	AA	-	-	BB	BB	-	AA	AB	AA	AB	AB	AA	BB	AB	AB	-	AA	AB	-	AB	-	AB	AB	AB	AB	AB	AB	AA	AA	-	AB	AB	AB	AB	AA
80055_pos254	3	54.8	AA	AB	BB	-	AB	AB	AA	-	AA	AB	-	-	AA	-	-	BB	BB	-	AA	AB	AA	AB	AB	AA	BB	AB	AB	-	AA	AB	-	AB	-	AB	AB	AB	AB	AB	AB	AA	AA	-	AB	AB	AB	AB	AA
94971_pos107	3	54.8	AA	-	-	-	-	-	AA	-	-	-	BB	AA	AA	-	-	-	BB	-	AA	AB	AA	-	-	AA	BB	-	-	-	-	-	-	-	-	-	AB	AB	-	-	AB	AA	AA	-	-	-	-	AB	-
98544_pos95	3	54.8	AA	AB	BB	AB	AB	AB	AA	AB	AB	AB	BB	-	AA	AB	-	BB	BB	AB	AA	-	AA	AB	-	AA	BB	AB	-	-	AA	-	AB	-	AB	AB	AB	AB	AB	AB	AB	AA	AA	AA	AB	AB	-	AB	AA
127488_pos26	3	54.8	-	-	BB	BB	-	-	-	-	-	AB	BB	AA	-	AB	AA	-	-	-	AA	-	AA	-	AA	-	BB	-	AB	-	-	AB	AB	AB	-	-	AB	-	-	AB	AB	AA	AA	AA	-	-	-	AB	-
163396_pos66	3	54.8	-	AB	BB	BB	AB	AB	AA	AB	-	-	-	-	AA	-	-	-	BB	-	-	AA	-	AB	-	AA	BB	-	AB	AB	-	-	AB	-	-	-	AB	AB	-	-	AB	AA	-	AA	-	-	AB	-	-
170159_pos23	3	54.8	AA	AB	BB	AB	AB	BB	-	-	AB	AB	BB	-	AA	AB	-	BB	-	-	AA	AB	AA	-	-	-	-	AB	-	AB	AA	AB	AB	AB	AB	-	AB	-	AB	AA	-	AA	AA	AA	AB	-	AB	-	AA
182755_pos192	3	54.8	AA	-	BB	AB	AB	AB	AA	AB	AB	AB	BB	-	AA	AB	AA	BB	BB	AB	-	AB	-	AB	-	-	BB	AB	AB	AB	AA	AB	AB	AB	AB	AB	AB	AB	AB	AB	AB	-	AA	AA	AB	AB	AB	AB	AA
40571_pos273	3	54.8	AA	AB	BB	AB	AB	AB	AA	AB	AB	AB	-	-	AA	AB	AA	BB	BB	AB	AA	AB	AA	AB	AB	AA	BB	-	AB	AB	AA	AB	AB	AB	AB	-	AB	AB	AB	AB	AB	-	-	AA	AB	-	AB	AB	AA
128034_pos122	3	54.8	-	-	-	-	-	-	-	-	-	-	-	-	-	-	-	-	-	-	-	-	-	-	AB	AA	BB	AB	AB	-	-	-	-	-	-	-	-	-	-	-	-	-	-	-	-	-	-	-	-
128034_pos179	3	54.8	-	-	-	-	-	-	-	-	-	-	-	-	-	-	-	-	-	-	-	-	-	-	AB	AA	BB	AB	AB	-	-	-	-	-	-	-	-	-	-	-	-	-	-	-	-	-	-	-	-
166891_pos94	3	54.8	-	-	-	-	-	-	-	-	-	-	-	-	-	-	-	-	-	-	-	-	-	-	AB	-	-	AB	AB	-	-	-	-	-	-	-	-	-	-	-	-	-	-	-	-	-	-	-	-
7676_pos171	3	54.8	-	-	-	AB	-	AB	-	-	-	AB	-	-	-	-	AA	-	-	-	-	-	-	AB	-	-	-	AB	AB	-	AA	-	AB	AB	-	-	-	-	AB	-	AB	AB	-	-	AB	BB	AB	-	-
147446_pos130	3	54.8	AA	AB	BB	AB	AB	AB	AA	AB	AB	-	BB	AA	AA	AB	AA	BB	BB	AB	AA	AB	AA	AB	AB	AA	-	AB	AB	AB	-	-	AB	-	AB	AA	AB	AB	AB	AB	-	AA	AA	AA	AB	AB	AB	AB	AA
132564_pos172	3	55.3	AA	AB	BB	AB	AB	AB	AA	-	-	AB	BB	AA	AA	AB	AA	-	BB	AB	AA	AB	AA	-	AB	AA	BB	AB	AB	AB	AA	AB	AB	AB	AB	AB	AB	AB	AB	AB	AB	AA	AA	AA	AB	AB	AB	AB	AA
122760_pos254	3	55.3	AA	AB	BB	-	AB	-	AA	-	AA	AB	-	-	-	-	-	-	-	-	-	-	-	-	AB	AA	BB	AB	AB	-	AA	AB	AB	AB	-	AB	AB	AB	-	-	-	-	-	-	-	-	-	-	-
24467_pos47	3	55.3	AA	AB	BB	AB	AB	AB	AA	-	AB	AB	BB	-	AA	-	AA	-	BB	AB	AA	AB	-	AB	AB	AA	BB	AB	AB	AB	AA	AB	AB	AB	AA	AB	-	AB	AB	AB	-	AA	AA	AA	AB	AB	AB	AB	AA
85360_pos82	3	55.3	-	BB	BB	-	-	-	AA	-	AB	-	-	AA	AA	AB	AA	-	BB	-	-	AA	AA	-	-	-	-	AA	-	AB	AA	-	-	AB	-	-	-	-	AB	-	AB	-	-	AA	-	AB	AB	-	AA
107712_pos39	3	55.3	AA	-	-	-	-	AB	AA	AB	-	AB	BB	AA	-	AB	AA	-	BB	-	-	AB	AA	AB	AB	AA	BB	AB	-	-	AA	-	AB	-	AB	-	-	-	-	AB	-	AA	AA	AA	AB	AB	-	-	-
107712_pos134	3	55.3	AA	-	-	-	-	AB	AA	AB	-	AB	BB	AA	-	AB	AA	-	BB	-	-	AB	AA	AB	AB	AA	BB	AB	-	-	AA	-	AB	-	AB	-	-	-	-	AB	-	AA	AA	AA	AB	AB	-	-	-
120071_pos36	3	55.3	AA	-	BB	AB	-	AB	AA	-	-	-	BB	AA	-	AB	AA	BB	BB	-	-	-	-	AB	AB	AA	BB	AB	-	AB	-	AB	AB	AB	AB	-	AB	AB	AB	AB	-	AA	AA	AA	-	-	-	AB	-
124736_pos8	3	55.3	AA	AB	BB	AB	AB	AB	AA	AB	-	AB	BB	-	AA	AB	AA	-	-	-	-	AB	-	AB	AB	AA	BB	-	-	AB	AA	-	AB	AB	-	-	AB	-	-	AB	AA	AA	AA	AA	AB	AB	AB	-	AA
132564_pos259	3	55.3	AA	AB	-	AB	AB	AB	AA	-	-	AB	BB	AA	AA	AB	AA	-	BB	AB	AA	AB	AA	-	AB	AA	BB	AB	AB	AB	AA	AB	AB	AB	AB	AB	AB	AB	AB	AB	AB	AA	AA	AA	AB	AB	AB	AB	AA
167416_pos83	3	55.3	AA	AB	BB	AB	AB	AB	AA	-	AB	AB	BB	AA	AA	AB	AA	AB	BB	AB	AA	-	AA	-	-	AA	BB	AB	AB	-	AA	AB	-	-	-	AB	AB	AB	AB	AB	-	AA	AA	-	AB	AB	AB	-	AA
182755_pos185	3	55.7	AA	-	BB	AB	AB	AB	AA	AB	AB	AB	BB	-	AA	AB	AA	BB	BB	AB	-	AB	-	AB	-	-	BB	AB	AB	AB	AA	AB	AB	AB	AB	AB	AB	AB	AB	AB	AB	-	AA	AA	AB	AB	AB	AB	AA
42946_pos168	3	55.7	-	-	-	-	-	-	-	-	-	-	-	-	-	-	-	-	-	-	-	-	-	-	AB	AA	BB	AB	AB	-	-	-	-	-	-	-	-	-	-	-	-	-	-	-	-	-	-	-	-
42946_pos267	3	55.7	-	-	-	-	-	-	-	-	-	-	-	-	-	-	-	-	-	-	-	-	-	-	AB	AA	BB	AB	AB	-	-	-	-	-	-	-	-	-	-	-	-	-	-	-	-	-	-	-	-
86323_pos96	3	55.7	-	-	-	-	-	-	-	-	-	-	-	-	-	-	-	-	-	-	-	-	-	-	AB	-	BB	AB	AB	-	-	-	-	-	-	-	-	-	-	-	-	-	-	-	-	-	-	-	-
141719_pos195	3	55.7	-	-	-	-	-	-	-	-	-	-	-	-	-	-	-	-	-	-	-	-	-	-	AA	AA	BB	-	AB	-	-	-	-	-	-	-	-	-	-	-	-	-	-	-	-	-	-	-	-
207431_pos110	3	55.7	-	-	-	-	-	-	-	-	-	-	-	-	-	-	-	-	-	-	-	-	-	-	AB	AA	BB	AB	AB	-	-	-	-	-	-	-	-	-	-	-	-	-	-	-	-	-	-	-	-
207431_pos152	3	55.7	-	-	-	-	-	-	-	-	-	-	-	-	-	-	-	-	-	-	-	-	-	-	AB	AA	BB	AB	AB	-	-	-	-	-	-	-	-	-	-	-	-	-	-	-	-	-	-	-	-
88735_pos13	3	55.7	-	AB	-	AB	AB	AB	-	-	-	-	BB	AA	AA	-	-	-	-	-	-	-	AA	-	AB	AA	-	-	AB	AB	AA	-	AB	-	-	-	-	AB	-	AB	-	AA	-	-	AB	AB	AB	AB	-
171913_pos132	3	55.7	AA	BB	BB	AB	-	AB	AA	AB	-	AB	-	AA	AA	AB	AA	BB	BB	AB	AA	AB	AA	AB	AB	-	AB	AB	AB	AB	AA	AB	AB	AB	AB	AB	AB	AB	AB	AB	AB	AA	AA	AA	-	AB	AB	-	AA
44400_pos105	3	56.6	AA	AB	BB	AB	AB	AB	AA	AB	-	AB	BB	AA	AA	AB	AA	-	BB	AB	AA	AB	AA	AB	AB	AA	BB	AB	AB	-	AA	AB	AB	AB	AB	AB	AB	AB	AB	AB	AB	AA	AA	-	AB	AB	AB	AB	AA
7357_pos75	3	56.6	-	-	-	-	-	-	-	-	-	-	-	-	-	-	-	-	BB	-	-	AB	AA	AB	-	-	-	-	-	-	-	-	-	-	-	-	-	-	AB	AB	AB	AA	-	AA	-	-	-	-	-
7357_pos130	3	56.6	-	-	-	-	-	-	-	-	-	-	-	-	-	-	-	-	BB	-	-	AB	AA	AB	-	-	-	-	-	-	-	-	-	-	-	-	-	-	AB	AB	AB	AA	-	AA	-	-	-	-	-
7357_pos259	3	56.6	-	-	-	-	-	-	-	-	-	-	-	-	-	-	-	-	BB	-	-	AB	AA	AB	-	-	-	-	-	-	-	-	-	-	-	-	-	-	AB	AB	AB	AA	-	AA	-	-	-	-	-
64825_pos122	3	56.6	-	-	-	-	-	-	-	-	-	-	-	-	-	-	-	-	-	AB	AA	AB	AA	AB	-	-	-	-	-	-	-	-	-	-	-	-	-	-	AB	AB	-	AA	AA	AA	-	-	-	-	-
87567_pos195	3	56.6	-	-	-	-	-	-	-	-	-	-	-	-	-	-	-	-	BB	-	AA	AB	AA	AB	-	-	-	-	-	-	-	-	-	-	-	-	-	-	AB	AB	AB	AA	-	-	AB	-	-	-	-
92413_pos58	3	56.6	-	-	-	-	-	-	-	-	-	-	-	-	-	-	-	-	-	AB	AA	AB	AA	AB	-	-	-	-	-	-	-	-	-	-	-	-	-	-	AB	AB	AB	AA	-	-	AB	-	-	-	-
109469_pos19	3	56.6	AA	AB	BB	-	-	-	-	-	-	BB	-	AA	-	-	-	-	BB	-	-	AB	-	-	-	-	-	-	AA	AB	AA	-	-	-	-	-	-	-	-	-	-	AA	AA	-	-	-	-	-	AA
188814_pos44	3	56.6	AA	AB	BB	AB	AB	AB	AA	-	-	AB	-	AA	-	AB	AA	BB	BB	AB	AA	AB	AA	AB	AB	AA	BB	AB	AB	-	AA	AB	-	AB	AB	AB	AB	AB	AB	AB	AB	AA	-	-	AB	-	AB	-	AA
29190_pos81	3	57.4	AA	AB	BB	AB	AB	AB	AA	AB	AB	AB	BB	-	AA	AB	-	BB	BB	AB	AA	AB	AA	-	AB	AA	BB	AB	AB	AB	AA	AB	AB	-	AB	AB	AB	AB	AB	AB	AB	-	AA	AA	AB	AB	AB	AB	AA
181789_pos31	3	57.4	-	-	-	-	-	-	-	-	-	-	-	-	-	-	-	-	-	-	-	-	-	-	AB	AA	BB	AB	AB	-	-	-	-	-	-	-	-	-	-	-	-	-	-	-	-	-	-	-	-
43730_pos2	3	57.4	AA	AB	BB	AB	AB	-	AA	-	AB	AB	BB	AA	AA	AB	-	-	BB	AB	AA	AB	-	AB	-	AA	BB	AB	AB	AB	AA	AB	AB	AB	AB	-	AB	AB	AB	AB	AB	AA	AA	AA	BB	AB	AB	AB	-
82554_pos27	3	57.4	AA	-	-	AB	AB	AB	-	AB	-	AB	BB	AA	AA	AB	AA	-	-	AB	AA	-	AA	AB	AB	AA	BB	AB	-	AB	AA	AB	AB	AB	-	-	AB	-	AB	AB	AB	AA	AA	-	-	AB	-	AB	AA
86053_pos28	3	57.4	AA	AB	BB	-	AB	-	AA	-	-	-	BB	AA	-	AB	-	BB	-	AB	AA	-	AA	AB	AB	AA	BB	AB	AB	-	AA	-	AB	AA	-	AB	AB	AB	AB	-	-	AA	-	AA	AB	AB	-	AB	AA
122151_pos150	3	57.4	AA	AB	-	-	-	-	AA	-	AB	AB	BB	AA	AA	BB	AA	-	BB	AB	AA	AB	AA	-	AB	AA	BB	AB	-	-	-	-	-	BB	-	-	AB	AB	-	-	-	-	-	AA	AB	AB	AB	AB	-
184402_pos95	3	57.6	AA	AB	BB	AB	AB	AB	AA	AB	AB	AB	BB	AA	AA	AB	AA	BB	BB	AB	AA	AB	AA	AB	AB	AA	BB	AB	AB	AB	AA	AB	AB	AB	AB	-	AB	AB	AB	AB	AB	AA	AA	AA	AB	AB	AB	AB	AA
68358_pos62	3	57.6	-	-	-	-	-	-	-	-	-	-	-	-	-	-	-	-	-	-	-	-	-	-	-	AA	BB	AB	AB	-	-	-	-	-	-	-	-	-	-	-	-	-	-	-	-	-	-	-	-
68358_pos115	3	57.6	-	-	-	-	-	-	-	-	-	-	-	-	-	-	-	-	-	-	-	-	-	-	-	AA	BB	AB	AB	-	-	-	-	-	-	-	-	-	-	-	-	-	-	-	-	-	-	-	-
69890_pos37	3	57.6	-	-	-	-	-	-	-	-	-	-	-	-	-	-	-	-	BB	AB	-	AB	-	-	AB	AA	BB	AB	AB	-	-	-	-	-	-	-	-	-	AB	AB	AB	AA	-	AA	AB	-	-	-	-
43730_pos29	3	57.6	AA	AB	BB	AB	AB	-	AA	-	AB	AB	BB	AA	AA	AB	-	-	BB	AB	AA	AB	-	AB	-	AA	BB	AB	AB	AB	AA	AB	AB	AB	AB	-	AB	AB	AB	AB	AB	AA	AA	AA	BB	AB	AB	AB	-
43730_pos218	3	57.6	AA	AB	BB	AB	AB	-	AA	AB	AB	AB	BB	AA	AA	AB	-	-	BB	AB	AA	AB	-	AB	-	AA	BB	AB	AB	AB	AA	AB	AB	AB	AB	-	AB	AB	AB	AB	AB	AA	AA	AA	BB	AB	AB	AB	-
90144_pos113	3	57.6	-	AB	BB	AB	AB	AB	-	-	-	AB	BB	AA	AA	AA	AA	BB	-	-	AA	AB	AA	-	AB	AA	BB	AB	AB	-	AA	-	AB	AB	AB	-	AB	AB	AB	AB	-	AA	AA	AA	AB	AB	AB	AB	AA
90144_pos139	3	57.6	-	AB	BB	AB	AB	AB	-	-	-	AB	BB	AA	AA	AA	AA	BB	-	-	AA	AB	AA	-	AB	AA	BB	AB	AB	-	AA	-	AB	AB	AB	-	AB	AB	AB	AB	-	AA	AA	AA	AB	AB	AB	AB	AA
90144_pos160	3	57.6	-	AB	BB	AB	AB	AB	-	-	-	AB	BB	AA	AA	AA	AA	BB	-	-	AA	AB	AA	-	AB	AA	BB	AB	AB	-	AA	-	AB	AB	AB	-	AB	AB	AB	AB	-	AA	AA	AA	AB	AB	AB	AB	AA
98544_pos8	3	57.6	AA	AB	BB	AB	AB	AB	AA	AB	AB	AB	BB	-	AA	AB	-	BB	BB	AB	AA	-	AA	AB	-	AA	BB	AB	-	-	AA	-	AB	-	AB	AB	AB	AB	AB	AB	AB	AA	AA	AA	AB	AB	-	AB	AA
152549_pos47	3	57.6	AA	AB	BB	AB	AB	AB	AA	-	AB	AB	BB	AA	AA	AB	AA	-	-	AB	AA	AB	AA	AB	AB	AA	BB	AB	-	-	AA	-	AB	AB	AB	AB	AB	AB	AB	AB	AB	AA	AA	AA	AB	AB	AB	-	AA
205066_pos85	3	57.6	AA	AB	BB	AB	AB	AB	-	AB	AB	AB	BB	AA	-	-	AA	-	BB	AB	-	AB	AA	AB	AB	AA	BB	-	-	AB	AA	AB	AB	-	AB	-	AB	AB	-	-	-	AA	-	AA	-	AB	AB	AB	AA
83909_pos74	3	58.8	AA	AB	BB	AB	AB	AB	-	AB	AB	AB	BB	AA	AA	AB	AA	BB	BB	AB	AA	AB	AA	-	AB	AA	BB	AB	AB	AB	AA	AB	AB	AB	AB	AB	AB	AB	AB	AB	-	AA	-	-	AB	AB	-	AB	AA
24411_pos90	3	58.8	-	AB	BB	-	AB	-	-	-	-	-	-	AA	-	AB	-	-	-	AB	AA	AB	AA	-	-	-	-	-	-	-	-	AB	AB	AB	AB	-	AB	AB	-	AB	AB	AA	AA	AA	AB	AB	-	AB	-
121592_pos246	3	58.8	-	-	-	-	-	-	-	-	-	-	-	AA	AA	AB	AA	BB	-	-	-	-	-	-	AB	AA	BB	AB	AB	-	-	-	-	-	-	-	-	-	-	-	-	-	-	-	-	AB	AB	-	AA
83909_pos81	3	58.8	AA	AB	BB	AB	AB	AB	-	AB	AB	AB	BB	AA	AA	AB	AA	BB	BB	AB	AA	AB	AA	-	AB	AA	BB	AB	AB	AB	AA	AB	AB	AB	AB	AB	AB	AB	AB	AB	-	AA	-	-	AB	AB	-	AB	AA
110139_pos89	3	58.8	-	AB	BB	-	AB	-	AA	-	-	AB	BB	-	AA	AB	AA	BB	BB	-	AA	-	AA	AA	AB	AA	BB	AB	AB	AB	AA	AB	AB	AB	AA	AB	AB	AB	-	AB	AB	-	-	AB	AB	AB	-	AB	AA
6357_pos158	3	59.9	AA	AB	BB	AB	AB	AB	AA	AB	AB	AB	BB	AA	AA	AB	AA	-	BB	AB	AA	AB	-	AB	AB	AA	BB	AB	AB	AB	AA	AB	AB	AB	AB	-	AB	AB	AB	AB	AB	AA	-	AA	AB	AB	AB	AB	AA
14882_pos15	3	59.9	-	-	-	-	-	-	-	-	-	-	-	-	-	-	-	-	-	-	-	-	-	-	AB	AA	-	AB	-	-	-	-	-	-	-	-	-	-	-	-	-	-	-	-	-	-	-	-	-
54751_pos17	3	59.9	-	-	-	-	-	-	-	-	-	-	-	-	-	-	-	-	-	-	-	-	-	-	AB	AA	BB	AB	AB	-	-	-	-	-	-	-	-	-	-	-	-	-	-	-	-	-	-	-	-
54751_pos131	3	59.9	-	-	-	-	-	-	-	-	-	-	-	-	-	-	-	-	-	-	-	-	-	-	AB	AA	BB	AB	AB	-	-	-	-	-	-	-	-	-	-	-	-	-	-	-	-	-	-	-	-
54751_pos214	3	59.9	-	-	-	-	-	-	-	-	-	-	-	-	-	-	-	-	-	-	-	-	-	-	AB	AA	BB	AB	AB	-	-	-	-	-	-	-	-	-	-	-	-	-	-	-	-	-	-	-	-
125467_pos1	3	59.9	-	-	-	-	-	-	-	-	-	-	-	-	-	-	-	-	-	-	-	-	-	-	-	AA	BB	AB	AB	-	-	-	-	-	-	-	-	-	-	-	-	-	-	-	-	-	-	-	-
125467_pos118	3	59.9	-	-	-	-	-	-	-	-	-	-	-	-	-	-	-	-	-	-	-	-	-	-	-	AA	BB	AB	AB	-	-	-	-	-	-	-	-	-	-	-	-	-	-	-	-	-	-	-	-
125467_pos173	3	59.9	-	-	-	-	-	-	-	-	-	-	-	-	-	-	-	-	-	-	-	-	-	-	-	AA	BB	AB	AB	-	-	-	-	-	-	-	-	-	-	-	-	-	-	-	-	-	-	-	-
125467_pos211	3	59.9	-	-	-	-	-	-	-	-	-	-	-	-	-	-	-	-	-	-	-	-	-	-	-	AA	BB	AB	AB	-	-	-	-	-	-	-	-	-	-	-	-	-	-	-	-	-	-	-	-
95939_pos148	3	59.9	AA	AB	BB	AB	AB	AB	-	AB	AB	AB	-	AA	AA	-	-	BB	BB	AB	AA	-	AA	-	AB	AA	BB	AB	AB	-	-	AB	AB	-	AB	AB	AB	-	AB	-	-	AA	AA	-	AB	AB	AB	-	AA
95939_pos159	3	59.9	AA	AB	BB	AB	AB	AB	-	AB	AB	AB	-	AA	AA	-	-	BB	BB	AB	AA	-	AA	-	AB	AA	BB	AB	AB	-	-	AB	AB	-	AB	AB	AB	-	AB	-	AB	AA	AA	-	AB	AB	AB	-	AA
120071_pos47	3	59.9	AA	-	BB	AB	-	AB	AA	-	-	-	BB	AA	-	AB	AA	BB	BB	-	-	-	-	AB	AB	AA	BB	AB	-	-	-	AB	AB	AB	-	-	-	AB	AB	-	-	AA	AA	AA	-	-	-	AB	-
174942_pos22	3	59.9	AA	AB	BB	AB	-	AB	AA	-	-	AB	-	-	AA	AB	-	BB	BB	AB	AA	AB	AA	AB	-	AA	BB	AB	AB	AB	-	AA	-	-	AB	-	AB	AB	-	-	AB	AA	AA	AA	AB	AB	AB	-	-
198788_pos73	3	62.5	AA	AB	BB	AB	-	AB	AA	-	-	AB	-	AA	AA	AB	AA	BB	-	AB	-	AB	AA	-	AB	AA	-	AB	BB	AB	AA	AB	AB	AB	-	-	AB	AB	AB	AB	AB	AA	AA	AA	AB	AB	AB	AB	AA
40520_pos135	3	62.5	-	-	-	-	-	-	-	-	-	-	-	-	-	-	-	-	-	AB	AA	AB	AA	AB	-	-	-	-	-	-	-	-	-	-	-	-	-	-	AB	-	AB	AA	AA	AA	-	-	-	-	-
50532_pos167	3	62.5	-	-	-	-	-	-	-	-	-	-	-	-	-	-	-	-	-	AB	-	AB	AA	AB	-	-	-	-	-	-	-	-	-	-	-	-	-	-	AB	AB	AB	AA	AA	AA	AB	-	-	-	-
53251_pos251	3	62.5	-	-	-	-	-	-	-	-	-	-	-	-	-	-	-	-	BB	AB	-	AB	AA	AB	-	-	-	-	-	-	-	-	-	-	-	-	-	-	AB	AB	AB	AA	AA	AA	AB	-	-	-	-
61146_pos86	3	62.5	-	-	-	-	-	-	-	-	-	-	-	-	-	-	-	-	BB	-	AA	AB	AA	AB	-	-	-	-	-	-	-	-	-	-	-	-	-	-	AB	AB	-	AA	AA	AA	-	-	-	-	-
61980_pos41	3	62.5	-	-	-	-	-	-	-	-	-	-	-	-	-	-	-	-	-	AB	AA	AB	-	AB	-	-	-	-	-	-	-	-	-	-	-	-	-	-	AB	AB	AB	AA	-	AA	AB	-	-	-	-
92413_pos198	3	62.5	-	-	-	-	-	-	-	-	-	-	-	-	-	-	-	-	-	AB	AA	AB	AA	AB	-	-	-	-	-	-	-	-	-	-	-	-	-	-	AB	AB	AB	AA	-	-	AB	-	-	-	-
122660_pos50	3	62.5	-	-	-	-	-	-	-	-	-	-	-	-	-	-	-	-	BB	-	AA	AB	AA	AB	-	-	-	-	-	-	-	-	-	-	-	-	-	-	-	AB	-	AA	-	AA	AB	-	-	-	-
135703_pos74	3	62.5	-	-	-	-	-	-	-	-	-	-	-	-	-	-	-	-	BB	AB	AA	AB	-	AB	-	-	-	-	-	-	-	-	-	-	-	-	-	-	AB	AB	-	-	AA	AA	AB	-	-	-	-
135703_pos176	3	62.5	-	-	-	-	-	-	-	-	-	-	-	-	-	-	-	-	BB	AB	AA	AB	-	-	-	-	-	-	-	-	-	-	-	-	-	-	-	-	AB	AB	-	AA	AA	AA	AB	-	-	-	-
182848_pos184	3	62.5	-	-	-	-	-	-	-	-	-	-	-	-	-	-	-	-	-	-	AA	AB	AA	AB	-	-	-	-	-	-	-	-	-	-	-	-	-	-	AB	AB	AB	AA	AA	AA	AB	-	-	-	-
198788_pos258	3	62.5	AA	AB	BB	AB	-	AB	AA	-	-	AB	-	AA	AA	-	AA	BB	-	AB	AA	AB	AA	-	AB	AA	-	AB	BB	AB	AA	-	AB	AB	BB	-	AB	AB	AB	AB	AB	AA	AA	AA	AB	AB	AB	AB	AA
198788_pos285	3	62.5	AA	AB	BB	AB	-	AB	AA	-	-	AB	-	AA	AA	-	AA	BB	BB	AB	AA	AB	AA	-	AB	AA	-	AB	BB	AB	AA	AB	AB	AB	BB	-	AB	AB	AB	AB	AB	AA	AA	AA	AB	AB	AB	AB	AA
203370_pos62	3	62.5	AA	-	-	-	AB	-	AA	-	-	AB	BB	AA	-	AB	AA	-	-	AB	AA	AB	AA	AB	-	-	-	AB	-	-	-	-	-	AB	-	-	-	-	AB	AB	-	-	-	AA	AB	AB	-	-	-
141324_pos74	3	76.3	AA	-	BB	BB	AB	AB	AB	AA	AB	-	BB	-	AB	AB	AA	BB	-	AB	AA	BB	AA	AB	AB	AA	AB	AB	BB	-	AA	AB	AB	AB	AB	AB	AB	AA	AB	AA	AB	-	-	AA	-	AB	AB	AB	AA
13345_pos57	3	76.3	-	-	-	-	-	-	-	-	-	-	-	-	-	-	-	-	BB	-	AA	BB	AA	-	-	-	-	-	-	-	-	-	-	-	-	-	-	-	AB	AA	AB	AB	AA	AA	AB	-	-	-	-
25102_pos279	3	76.3	-	-	-	-	-	-	-	-	-	-	-	-	-	-	-	-	BB	AB	AA	BB	AA	AB	-	-	-	-	-	-	-	-	-	-	-	-	-	-	AB	AA	AB	AB	AA	AA	-	-	-	-	-
43963_pos77	3	76.3	-	-	-	-	-	-	-	-	-	-	-	-	-	-	-	-	BB	-	AA	BB	AA	-	-	-	-	-	-	-	-	-	-	-	-	-	-	-	-	AA	-	AB	-	AA	AB	-	-	-	-
57892_pos33	3	76.3	-	-	-	-	-	-	-	-	-	-	-	-	-	-	-	-	BB	AB	AA	BB	-	AB	-	-	-	-	-	-	-	-	-	-	-	-	-	-	AB	AA	AB	AB	AA	-	AB	-	-	-	-
72337_pos101	3	76.3	AA	-	BB	BB	AB	-	AB	AA	AB	-	-	-	AB	AB	AA	BB	BB	AB	-	BB	-	AB	-	-	-	-	-	AB	-	AB	-	AB	AB	AB	AB	AA	AB	AA	AB	AB	AA	AA	AB	AB	AB	AB	AA
72337_pos132	3	76.3	AA	-	BB	BB	AB	-	AB	AA	AB	-	-	-	AB	AB	AA	BB	BB	AB	-	BB	-	AB	-	-	-	-	-	AB	-	AB	-	AB	AB	AB	AB	AA	AB	AA	AB	AB	AA	AA	AB	AB	AB	AB	AA
97535_pos79	3	76.3	-	-	-	-	-	-	-	-	-	-	-	-	-	-	-	-	BB	AB	-	-	AA	AB	-	-	-	-	-	-	-	-	-	-	-	-	-	-	AB	-	-	-	-	-	AB	-	-	-	-
115431_pos172	3	76.3	-	-	-	-	-	-	-	-	-	-	-	-	-	-	-	-	BB	AB	AA	BB	AA	AB	-	-	-	-	-	-	-	-	-	-	-	-	-	-	AB	-	AB	-	-	-	-	-	-	-	-
119064_pos181	3	76.3	-	-	-	-	-	-	-	-	-	-	-	-	-	-	-	-	BB	AB	AA	BB	AA	AB	-	-	-	-	-	-	-	-	-	-	-	-	-	-	-	AA	AB	AB	AA	AA	-	-	-	-	-
121652_pos134	3	76.3	-	-	-	-	-	-	-	-	-	-	-	-	-	-	-	-	BB	AB	AA	BB	AA	AB	-	-	-	-	-	-	-	-	-	-	-	-	-	-	-	AA	AB	AB	AA	-	AB	-	-	-	-
121652_pos171	3	76.3	-	-	-	-	-	-	-	-	-	-	-	-	-	-	-	-	BB	AB	AA	BB	AA	AB	-	-	-	-	-	-	-	-	-	-	-	-	-	-	-	AA	AB	AB	AA	-	AB	-	-	-	-
125927_pos279	3	76.3	-	-	-	-	-	-	-	-	-	-	-	-	-	-	-	-	BB	AB	AA	BB	AA	AB	-	-	-	-	-	-	-	-	-	-	-	-	-	-	AB	AA	AB	AB	AA	-	AB	-	-	-	-
125927_pos281	3	76.3	-	-	-	-	-	-	-	-	-	-	-	-	-	-	-	-	BB	AB	AA	BB	AA	AB	-	-	-	-	-	-	-	-	-	-	-	-	-	-	AB	AA	AB	AB	AA	-	AB	-	-	-	-
181882_pos58	3	76.3	-	-	-	-	-	-	-	-	-	-	-	-	-	-	-	-	BB	AB	AA	-	-	AB	-	-	-	-	-	-	-	-	-	-	-	-	-	-	AB	-	AB	AB	-	-	AB	-	-	-	-
19108_pos213	3	76.3	-	AB	-	-	-	-	AB	-	-	AB	-	-	AB	-	-	-	-	-	AA	BB	-	-	-	AA	AB	AB	-	-	-	-	-	-	-	-	AB	-	-	-	-	AB	-	-	-	-	AB	-	-
65421_pos71	3	76.3	AA	AB	BB	BB	AB	-	AB	AA	-	AB	-	AA	AB	AB	AA	BB	BB	AB	AA	BB	AA	AB	AB	AA	AB	AB	BB	-	AA	AB	AB	AB	AB	AB	AB	AA	AB	AA	AB	AB	-	AA	-	AB	AB	AB	AA
68155_pos60	3	76.3	-	AB	BB	-	-	AB	AB	AA	-	AB	BB	AA	AB	-	AA	-	BB	AB	AA	BB	AA	AB	AB	AA	AB	AB	BB	AB	AA	-	AB	AB	-	AB	AB	AA	AB	AA	-	AB	AA	AA	AB	-	AB	AB	AA
69446_pos156	3	76.3	AA	AB	BB	BB	AB	-	AB	-	-	AB	BB	AA	-	AB	AA	BB	BB	AB	AA	BB	AA	-	-	AA	-	AB	BB	-	-	-	AB	AB	-	-	AB	AA	AB	AA	AB	AB	AA	AA	AB	AB	AB	AB	-
73333_pos153	3	76.3	AA	-	BB	BB	AB	AB	AB	-	AB	AB	BB	AA	AB	AB	-	BB	BB	-	-	BB	AA	AB	AB	-	AB	-	-	-	AA	AB	AB	-	AB	AB	AB	AA	AB	AA	AB	AB	AA	-	-	-	AB	-	AA
73333_pos244	3	76.3	AA	-	BB	BB	AB	AB	AB	-	AB	AB	BB	AA	AB	AB	-	BB	BB	-	-	BB	AA	AB	AB	-	AB	-	-	-	AA	AB	AB	-	AB	AB	AB	AA	AB	AA	AB	AB	AA	-	-	-	AB	-	AA
79398_pos55	3	76.3	AA	AB	BB	BB	-	AB	-	-	-	AB	BB	AA	-	-	-	-	BB	-	AA	-	-	AB	AB	AA	-	-	BB	-	AA	-	-	-	-	-	AB	-	-	AA	-	AB	AA	-	-	-	AB	-	-
79398_pos124	3	76.3	AA	AB	BB	BB	-	AB	-	-	-	AB	BB	AA	-	-	-	-	BB	-	AA	-	-	AB	AB	AA	-	-	BB	-	AA	-	-	-	-	-	AB	-	-	AA	-	AB	AA	-	-	-	AB	-	-
86509_pos116	3	76.3	AA	-	BB	-	AB	AB	-	-	-	AB	BB	AA	-	AB	AA	BB	BB	-	AA	BB	AA	AB	-	AB	-	AB	AB	-	AA	AB	AB	AB	-	-	AB	AA	-	BB	AB	AA	AA	AA	AB	AB	AB	AB	AA
111243_pos137	3	76.3	AA	AB	BB	-	AB	AB	-	AA	AB	-	BB	-	AB	AB	AA	BB	BB	AB	AA	BB	AA	AB	AB	AA	AB	AB	BB	-	AA	AB	-	AB	AB	AB	AB	AA	-	AA	-	AB	AA	AA	-	AB	AB	AB	AA
111243_pos168	3	76.3	AA	AB	BB	-	AB	AB	-	AA	AB	-	BB	-	AB	AB	AA	BB	BB	AB	AA	BB	AA	AB	AB	AA	AB	AB	BB	-	AA	AB	-	AB	AB	AB	AB	AA	-	AA	-	AB	AA	AA	-	AB	AB	AB	AA
137241_pos43	3	76.3	AA	-	BB	-	-	-	AA	AA	AB	-	-	AA	AB	AB	AA	-	-	-	-	BB	AA	-	-	AA	AB	-	BB	AB	AA	-	AB	AB	-	-	AB	AA	AB	AA	-	AA	AA	AA	AB	AB	-	AB	-
137241_pos87	3	76.3	AA	-	BB	-	-	-	AA	AA	AB	-	-	AA	AB	AB	AA	-	-	-	-	BB	AA	-	-	AA	AB	-	BB	AB	AA	-	AB	AB	-	-	AB	AA	AB	AA	-	AA	AA	AA	AB	AB	-	AB	-
159304_pos17	3	76.3	AA	AB	BB	-	-	-	-	-	-	-	BB	AA	-	-	AA	-	BB	-	AA	BB	AA	-	-	AA	AB	-	BB	-	AA	-	-	-	-	-	-	AA	-	AA	-	AB	AA	AA	AA	AB	-	AB	AA
159563_pos128	3	76.3	-	AB	BB	BB	AB	AB	AA	AA	AB	AB	BB	AA	AB	-	AA	BB	-	-	AA	BB	AA	AB	-	AA	AB	AB	BB	AB	AA	-	AB	AB	-	AB	AB	AA	-	AA	AB	AA	AA	AA	AB	AB	AB	AB	AA
173044_pos105	3	76.3	AA	AB	BB	BB	-	-	AB	AA	-	AB	BB	AA	AB	-	-	BB	BB	AB	AA	BB	AA	AB	AB	AA	AB	AB	BB	AB	AA	-	AB	-	-	-	AB	AA	AB	AA	AB	-	AA	AA	AB	AB	AB	AB	AA
189873_pos6	3	76.3	-	-	-	BB	-	-	AB	-	-	-	-	-	-	-	-	-	-	-	AA	BB	-	-	-	-	-	AB	BB	-	AA	-	-	-	-	AB	AB	-	AB	AA	AB	-	-	AA	-	-	AB	-	-
190370_pos193	3	76.3	AA	AB	-	BB	AB	AB	AB	AA	AB	-	BB	AA	AB	AB	AA	BB	BB	AB	AA	BB	AA	AB	AB	AA	-	-	BB	AB	AA	AB	AB	AB	-	-	AB	AA	AB	AA	AB	AB	-	AA	AB	AB	AB	AB	AA
202157_pos84	3	76.3	AA	-	BB	BB	AB	AB	AB	-	AB	-	-	-	-	AB	AA	BB	BB	AB	-	-	-	AB	AB	AA	AB	AB	BB	AB	AA	AB	-	AB	AB	AB	-	AA	AB	AA	AB	AB	AA	-	AB	AB	AB	-	-
202157_pos165	3	76.3	AA	-	BB	BB	AB	AB	AB	-	AB	-	-	-	-	AB	AA	BB	BB	AB	-	-	-	AB	AB	AA	AB	AB	BB	AB	AA	AB	-	AB	AB	AB	-	AA	AB	AA	AB	AB	AA	-	AB	AB	AB	-	-
202157_pos220	3	76.3	AA	-	BB	BB	AB	AB	AB	-	AB	-	-	-	-	AB	AA	BB	BB	AB	-	-	-	AB	AB	AA	AB	AB	BB	AB	AA	AB	-	AB	AB	AB	-	AA	AB	AA	AB	AB	AA	-	AB	AB	AB	-	-
202157_pos241	3	76.3	AA	-	BB	BB	AB	AB	AB	-	AB	-	-	-	-	AB	AA	BB	BB	AB	-	-	-	AB	AB	AA	AB	AB	BB	AB	AA	AB	-	AB	AB	AB	-	AA	AB	AA	AB	AB	AA	-	AB	AB	AB	-	-
190370_pos175	3	76.7	AA	AB	-	BB	AB	AB	AB	AA	AB	-	BB	AA	AB	AB	AA	BB	BB	AB	AA	BB	AA	AB	AB	AA	-	-	BB	AB	AA	AB	AB	AB	-	-	AB	AA	AB	AA	AB	AB	-	AA	AB	AB	AB	AB	AA
18822_pos42	3	76.7	AA	AB	-	-	-	-	AB	-	-	AB	BB	-	-	AB	AA	BB	-	-	-	-	-	-	-	-	-	-	-	-	-	-	-	AB	-	-	AB	AA	-	-	-	-	-	-	-	-	AB	-	-
42683_pos28	3	76.7	AA	AB	BB	BB	AB	AB	AB	AA	AB	-	BB	AA	AB	AB	AA	BB	BB	AB	AA	BB	AA	AB	AB	AA	-	AB	BB	AB	AA	AB	AB	AB	-	AB	-	AA	AB	AA	-	AB	AA	AA	AB	AB	AB	AB	AA
143175_pos219	3	76.7	-	-	-	-	-	-	-	-	-	-	BB	AA	AB	AB	AA	-	-	AB	AA	BB	AA	AB	-	-	-	-	-	-	-	-	-	-	-	-	-	-	-	-	-	AB	-	AA	AB	AB	AB	-	-
118168_pos163	3	76.7	-	AB	BB	BB	-	AB	AB	AA	-	AB	BB	AA	-	AB	AA	-	BB	AB	AA	BB	AA	AB	AB	AA	AB	AB	BB	AB	AA	AB	AB	AB	-	-	AB	AA	AB	AA	AB	AB	-	AA	AB	AB	AB	AB	-
131423_pos51	3	76.7	-	-	-	BB	AB	AB	AA	-	-	AB	-	-	AB	-	AA	BB	BB	AB	-	-	-	AB	AB	AA	AB	BB	BB	-	AA	AB	AB	-	-	-	AB	AA	-	-	-	AB	-	AA	-	-	AB	-	AA
190370_pos214	3	76.7	AA	AB	-	BB	AB	AB	AB	AA	AB	-	BB	AA	AB	AB	AA	BB	BB	AB	AA	BB	AA	AB	AB	AA	-	-	BB	AB	AA	AB	AB	AB	-	-	AB	AA	AB	AA	AB	AB	-	AA	AB	AB	AB	AB	AA
190370_pos217	3	76.7	AA	AB	-	BB	AB	AB	AB	AA	AB	-	BB	AA	AB	AB	AA	BB	BB	AB	AA	BB	AA	AB	AB	AA	-	-	BB	AB	AA	AB	AB	AB	-	-	AB	AA	AB	AA	AB	AB	-	AA	AB	AB	AB	AB	AA
190370_pos247	3	76.7	AA	AB	-	BB	AB	AB	AB	AA	AB	-	BB	AA	AB	AB	AA	BB	BB	AB	AA	BB	AA	AB	AB	AA	-	-	BB	AB	AA	AB	AB	AB	-	-	AB	AA	AB	AA	AB	AB	-	AA	AB	AB	AB	AB	AA
195406_pos75	3	76.7	AA	-	-	BB	AB	-	AB	AA	-	AB	-	-	AB	-	AA	-	BB	-	-	BB	-	AB	AB	AA	AB	AB	BB	AB	AA	-	AB	-	AB	AB	AB	AA	AB	-	AB	AB	AA	AA	AB	-	AB	AB	AA
195406_pos144	3	76.7	AA	-	-	BB	AB	-	AB	AA	-	AB	-	-	AB	-	AA	-	BB	-	-	-	-	AB	AB	AA	AB	AB	BB	AB	AA	-	AB	-	AB	AB	AB	AA	AB	-	AB	AB	AA	AA	AB	-	AB	AB	AA
64240_pos202	3	76.7	AA	AB	BB	BB	AB	-	-	AA	AB	AB	BB	AA	AB	AB	AA	BB	BB	-	-	BB	AA	AB	AB	AA	AB	AB	-	AB	AA	AB	-	AB	AB	-	AB	AA	-	AA	AB	AB	AA	AA	AB	AB	AB	AB	AA
18822_pos231	3	76.7	AA	AB	-	-	-	-	AB	-	-	AB	BB	-	-	AB	AA	BB	-	-	-	-	-	-	-	-	-	-	-	-	-	-	-	AB	-	-	AB	AA	-	-	-	-	-	-	-	-	AB	-	-
8726_pos163	3	76.7	-	AB	BB	BB	AB	AB	AA	AA	AB	AB	BB	-	-	AB	AA	BB	-	AB	AA	BB	AA	AB	-	AA	AB	AB	BB	AB	AA	-	AB	AB	AB	AB	AB	AA	AB	AA	AB	-	AA	-	AB	AB	-	AB	AA
131411_pos8	3	76.7	AA	-	BB	BB	-	AB	AA	-	-	AB	BB	AA	AB	-	-	BB	BB	AB	AA	-	AA	-	-	-	-	AB	BB	-	-	-	AB	AB	-	-	AB	AA	-	-	-	-	AA	-	-	AB	-	BB	-
131411_pos48	3	76.7	AA	-	BB	BB	-	AB	AA	-	-	AB	BB	AA	AB	-	-	BB	BB	AB	AA	-	AA	-	-	-	-	AB	BB	-	-	-	AB	AB	-	-	AB	AA	-	-	-	-	AA	-	-	AB	-	BB	-
62598_pos6	3	76.7	AA	AB	BB	BB	AB	AB	AB	AA	AB	AB	BB	AA	AB	AB	AA	BB	BB	-	AA	BB	AA	AB	-	AA	-	AB	BB	-	AA	AB	AB	AB	AB	AB	AB	AA	AB	AA	AB	AB	AA	AA	AB	AB	AB	AB	AA
115728_pos286	3	76.7	-	-	-	-	-	-	-	-	-	-	BB	AA	-	AB	AA	-	BB	AB	AA	BB	AA	AB	AB	-	AB	-	BB	-	-	-	-	-	-	-	-	-	AB	AA	AB	-	AA	AA	AB	AB	AB	AB	AA
151079_pos174	3	76.7	AA	AB	BB	BB	AB	AB	-	-	-	AB	BB	AA	-	AB	-	-	-	AB	AA	BB	AA	AB	AB	AA	AB	AB	-	-	AA	-	AB	AB	-	AB	AB	AA	AB	-	AB	AB	AA	AA	AB	AB	AA	AB	AA
204093_pos6	3	76.7	-	-	-	-	-	-	-	-	-	-	-	-	-	-	-	-	BB	AB	AA	BB	AA	-	-	-	-	-	-	-	-	-	-	-	-	-	-	-	AB	AA	AB	AB	AA	AA	AB	-	-	-	-
204093_pos196	3	76.7	-	-	-	-	-	-	-	-	-	-	-	-	-	-	-	-	BB	AB	AA	BB	AA	-	-	-	-	-	-	-	-	-	-	-	-	-	-	-	AB	AA	AB	AB	AA	AA	AB	-	-	-	-
62598_pos248	3	76.7	AA	AB	BB	BB	AB	AB	AA	AA	AB	AB	BB	AA	AB	AB	AA	BB	BB	-	AA	BB	AA	AB	-	AA	-	AB	BB	BB	AA	AB	AB	AB	AB	AB	AB	AA	AB	AA	AB	AB	AA	AA	AB	AB	AB	AB	AA
179465_pos152	3	76.7	AA	AB	BB	BB	AB	AB	-	-	AB	AB	BB	AA	AB	AB	AA	BB	BB	AB	AA	BB	AA	AB	AB	AA	AB	AB	BB	AB	-	-	AB	-	-	AB	AB	AA	-	AA	AB	AB	AA	AA	AB	AB	AB	-	AA
195782_pos99	3	76.7	AA	AB	BB	BB	AB	AB	-	AA	BB	AB	BB	AA	-	AB	AA	BB	BB	BB	AA	BB	AA	AB	AB	AA	AB	AB	BB	-	AA	AB	AB	AA	-	AB	AB	AA	-	-	-	AA	AA	AA	AB	AB	AB	AB	AA
204088_pos73	3	76.7	AA	AB	BB	BB	AB	AB	-	-	-	AB	-	AA	AB	-	-	BB	BB	-	-	-	-	AB	AB	AA	AB	AB	BB	AB	AA	BB	-	AB	-	AB	AB	AA	-	-	AB	-	-	-	-	-	-	-	AA
14265_pos60	3	76.7	-	AB	BB	BB	AB	AB	AB	-	-	AB	BB	AA	-	AB	AA	BB	BB	AB	AA	BB	AA	-	AB	AA	AB	AB	BB	-	AA	AB	AB	AB	-	AB	AB	AA	AB	AA	AB	AB	AA	AA	-	AB	AB	AB	AA
551_pos137	3	76.7	-	-	-	-	-	-	-	-	-	-	-	-	-	-	-	-	BB	AB	AA	BB	AA	AB	-	-	-	-	-	-	-	-	-	-	-	-	-	-	AB	AA	AB	AB	AA	AA	AB	-	-	-	-
126397_pos99	3	76.7	-	-	-	-	-	-	-	-	-	-	BB	AA	BB	-	AA	BB	-	-	-	-	-	-	-	-	-	-	-	-	-	-	-	-	-	-	-	-	-	-	-	-	-	-	-	-	AB	BB	AA
14265_pos114	3	76.7	-	AB	BB	BB	AB	AB	AB	-	-	AB	BB	AA	-	AB	AA	BB	BB	AB	AA	BB	AA	-	AB	AA	AB	AB	BB	-	AA	-	AB	AB	-	AB	AB	AA	AB	AA	AB	AB	AA	AA	-	AB	AB	AB	AA
90956_pos78	3	76.7	AA	AB	-	-	-	-	-	-	AA	AB	BB	-	-	-	AA	-	-	-	-	-	-	-	AB	-	-	-	-	-	-	-	-	-	-	-	AB	-	-	-	AB	-	-	-	-	-	-	-	-
137079_pos9	3	76.7	AA	AB	BB	BB	AA	AB	AB	AA	-	AB	-	AA	-	-	AA	BB	BB	AB	AA	BB	-	-	AB	-	AB	AB	BB	-	AA	AB	-	-	-	AB	AB	AA	-	AA	AB	AB	AA	AA	AB	AB	AB	-	AA
137079_pos57	3	76.7	AA	AB	BB	BB	AA	AB	AB	AA	-	AB	-	AA	-	-	AA	BB	BB	AB	AA	BB	-	-	AB	-	AB	AB	BB	-	AA	AB	-	-	-	AB	AB	AA	-	AA	AB	AB	AA	AA	AB	AB	AB	-	AA
160059_pos105	3	76.7	-	AB	BB	BB	AB	AB	-	AA	-	AB	BB	-	-	AB	AA	-	BB	-	-	BB	-	AB	AB	AA	-	AB	BB	-	AA	-	AB	-	-	-	AB	AA	AB	AA	-	AB	AA	-	AB	AB	AB	AB	AA
199208_pos15	3	76.7	AA	AB	-	BB	AB	AB	AB	AA	AB	AB	BB	AA	-	AB	AA	BB	BB	AB	AA	BB	AA	-	-	AA	AB	-	BB	AB	-	-	-	AB	BB	AB	AB	AA	AB	-	AB	AB	AA	AA	AB	AB	-	AB	AA
135980_pos174	3	76.7	AA	AB	BB	BB	AB	AB	AB	AA	AB	AB	BB	AA	AB	AB	AA	BB	BB	AB	AA	BB	AA	AB	AB	AA	-	AB	BB	-	AA	AB	AB	AB	AB	-	AB	AA	AB	AA	AB	AB	AA	AA	AB	AB	AB	AB	AA
49522_pos124	3	76.7	-	-	BB	BB	AB	AB	AB	-	AB	AB	BB	AA	AB	AB	AA	BB	BB	AB	AA	BB	AA	AA	AB	AA	-	AB	BB	BB	AA	-	AB	AB	-	-	AB	AA	AB	AA	-	AB	AA	AA	AB	AB	AB	-	-
49522_pos169	3	76.7	-	-	BB	BB	AB	AB	AB	-	AB	AB	BB	AA	AB	AB	AA	BB	BB	AB	AA	BB	AA	AA	AB	AA	-	AB	BB	BB	AA	-	AB	AB	-	-	AB	AA	AB	AA	-	AB	-	AA	AB	AB	AB	AB	-
92124_pos3	3	76.7	AA	AB	BB	BB	AB	-	-	-	-	-	-	AA	AB	-	AA	-	BB	BB	AA	-	AA	-	AB	AA	-	-	BB	-	AA	AB	-	AB	-	-	-	AA	-	-	-	AB	-	-	-	AB	AB	AB	AA
112605_pos170	3	76.7	AA	-	BB	BB	AB	-	-	AA	-	-	-	AA	-	-	-	-	BB	-	AA	BB	AA	-	-	AA	-	AB	BB	-	AA	-	-	-	-	-	AB	AA	AB	AA	-	AB	AA	AA	AB	-	-	AB	AA
123615_pos156	3	76.7	AA	AB	-	BB	-	AB	AB	-	-	AB	BB	AA	AB	AB	AA	-	BB	AB	AA	BB	AA	AB	-	AA	AB	AB	BB	-	AA	AB	AB	AB	AB	AB	AB	-	AB	AA	AB	AB	-	AA	AB	AB	-	AB	AA
148544_pos106	3	76.7	AA	AB	BB	BB	AB	AB	-	-	-	-	BB	AA	AB	AB	AA	-	BB	AB	AA	BB	AA	AB	-	AA	AB	AB	BB	-	-	-	-	AB	-	-	AB	-	-	AA	AB	AB	AA	AA	-	-	AB	AB	AA
173288_pos107	3	76.7	AA	AB	BB	BB	AB	AB	-	AA	-	AB	BB	AA	AB	AB	AA	-	BB	-	AA	BB	AA	-	AB	AA	AB	AB	BB	-	AA	AB	AB	-	-	AB	AB	-	AB	AA	-	AB	-	-	AB	AB	AB	AB	-
193229_pos100	3	76.7	AA	AB	BB	BB	AB	AB	AB	-	-	AB	-	AA	-	AB	-	-	BB	-	AA	BB	-	-	AB	AA	-	AB	BB	AB	AA	AB	AB	AB	AB	AB	-	-	AB	-	AB	AB	AA	AA	AB	AB	AB	AB	AA
205889_pos19	3	76.7	AA	AB	BB	BB	AB	AB	-	AA	AB	AB	-	-	AB	AB	AA	BB	BB	AB	AA	BB	-	AB	AB	AA	AB	AB	BB	AB	-	-	AB	AB	AB	-	AB	AA	AB	AA	-	AB	AA	AA	AB	AB	AB	AB	AA
193272_pos41	3	77.9	AA	AB	BB	BB	AB	AB	AB	AA	AB	AB	BB	AA	AB	AB	AA	BB	BB	AB	AA	BB	AA	AB	AB	AA	AB	AB	BB	AB	AA	AB	AB	AB	AB	-	AB	AA	AB	AA	AB	AB	-	AA	-	AB	AB	-	AA
194602_pos24	3	77.9	-	-	BB	BB	-	AB	-	AA	-	AB	BB	AA	AB	AB	AA	-	-	-	-	-	-	-	-	-	-	-	-	AB	-	-	AB	AB	-	-	-	AA	-	-	-	-	-	-	-	AB	BB	-	AA
194602_pos126	3	77.9	-	-	BB	BB	-	AB	-	AA	-	AB	BB	AA	AB	AB	AA	-	-	-	-	-	-	-	-	-	-	-	-	AB	-	-	AB	AB	-	-	-	AA	-	-	-	-	-	-	-	AB	BB	-	AA
16539_pos34	3	77.9	AA	AB	BB	BB	AB	AB	-	AA	AB	AB	BB	-	AB	AB	-	BB	BB	AB	-	-	-	AB	AB	-	-	AB	-	AB	AA	AB	AB	AB	AB	AB	AB	-	AB	AA	-	AB	AA	-	AB	AB	AB	AB	AA
21428_pos32	3	77.9	AA	AB	BB	-	-	-	AB	AA	AB	-	BB	-	AB	-	AA	BB	BB	AB	-	BB	-	AB	AB	-	BB	AB	BB	AB	-	-	AB	AB	-	AB	-	AA	-	AA	AB	AB	-	AA	-	AB	AB	-	-
21428_pos138	3	77.9	AA	AB	BB	-	-	-	AB	AA	AB	-	BB	-	-	-	AA	BB	BB	AB	-	BB	-	AB	AB	-	BB	AB	BB	AB	-	-	AB	AB	-	AB	BB	AA	-	AA	AB	AB	-	AA	-	AB	AB	-	-
21428_pos278	3	77.9	AA	AB	BB	-	-	-	AB	AA	AB	-	BB	-	AB	-	AA	BB	BB	AB	-	BB	-	AB	AB	-	BB	AB	BB	AB	-	-	AB	AB	-	AB	BB	AA	-	AA	AB	AB	-	AA	-	AB	AB	-	-
33403_pos165	3	77.9	-	AB	BB	BB	-	-	AB	-	AB	-	BB	AA	-	AB	AA	-	-	-	AA	BB	AA	-	AB	AA	AB	AB	BB	-	AA	AB	AB	-	-	AB	AB	-	AB	AA	-	-	-	-	AB	-	AB	-	AA
33403_pos267	3	77.9	-	AB	BB	BB	-	-	AB	-	AB	-	BB	AA	-	AB	AA	-	-	-	AA	BB	AA	-	AB	AA	AB	AB	BB	-	AA	AB	AB	-	-	AB	AB	-	AB	AA	-	-	-	-	AB	-	AB	-	AA
94220_pos10	3	77.9	AA	AB	-	BB	AB	AB	-	-	-	-	BB	AA	AB	-	-	BB	BB	BB	AA	BB	-	AB	AB	-	-	AB	BB	AB	AA	AB	AB	-	AB	-	AB	AA	AB	AA	AB	-	AA	AA	AB	AB	AB	-	AA
94220_pos88	3	77.9	AA	AB	-	BB	AB	AB	-	-	-	-	BB	AA	AB	-	-	BB	BB	BB	AA	BB	-	AB	AB	-	-	AB	BB	AB	AA	AB	AB	-	AB	-	AB	AA	AB	AA	AB	-	AA	AA	AB	AB	AB	-	AA
126345_pos75	3	77.9	-	AB	BB	BB	-	-	-	-	-	AB	-	-	-	AB	AA	-	-	-	-	-	AA	-	-	-	-	-	-	-	AA	-	-	AB	-	-	-	-	-	-	-	-	AA	AA	AB	-	-	BB	-
193272_pos187	3	77.9	AA	AB	BB	BB	AB	AB	AB	AA	AB	AB	BB	AA	AB	AB	AA	BB	BB	AB	AA	BB	AA	AB	AB	AA	AB	AB	BB	AB	AA	AB	AB	AB	AB	-	AB	AA	AB	AA	AB	AB	-	AA	-	AB	AB	-	AA
163622_pos107	3	81.2	AA	AB	BB	BB	AB	AB	AB	AA	AB	AB	BB	AB	AB	AB	AA	-	BB	AB	AA	BB	AA	AB	-	AB	AB	AB	BB	AB	AA	AB	AB	AB	-	AB	AB	AA	AB	AA	-	AB	AA	AA	AB	AB	AB	AB	AA
114610_pos98	3	81.2	-	-	-	-	-	-	-	-	-	-	-	-	-	-	-	-	-	AB	AA	BB	AA	AB	-	-	-	-	-	-	-	-	-	-	-	-	-	-	AB	AA	-	AB	AA	AA	AB	-	-	-	-
12029_pos25	3	81.2	AA	AB	BB	BB	AB	AB	AB	AA	AB	AB	-	AB	-	-	AA	BB	BB	AB	AA	-	AA	-	-	AB	AB	AB	BB	AB	AA	AB	AB	-	AB	AB	AB	AA	AB	AA	AB	AB	AA	-	AB	-	-	AB	AA
12029_pos32	3	81.2	AA	AB	BB	BB	AB	AB	AB	AA	AB	AB	-	AB	-	-	AA	BB	BB	AB	AA	-	AA	AB	-	AB	AB	AB	BB	AB	AA	AB	AB	-	AB	AB	AB	AA	AB	AA	AB	AB	AA	-	AB	-	-	AB	AA
77600_pos43	3	81.2	AA	AB	BB	BB	AB	AB	AB	-	-	AB	BB	AB	AB	AB	AA	BB	BB	AB	AA	BB	AA	AB	AB	-	-	AB	-	AB	AA	AB	AB	-	AB	AB	-	AA	AB	AA	AB	AB	AA	AA	AB	-	AB	AB	AA
132459_pos97	3	81.2	AA	BB	BB	BB	-	-	AB	-	-	-	BB	AB	AB	-	AA	BB	BB	AB	AA	BB	AA	-	AB	AB	-	-	BB	AB	AA	-	AB	AB	AB	AB	-	AA	AB	AA	AA	AB	AA	AA	AB	-	AB	AB	AA
131489_pos82	3	82.3	AA	AB	BB	BB	-	-	AB	AA	-	-	BB	AB	AB	AB	AA	-	BB	-	AA	BB	AA	AB	AB	AB	-	AB	BB	AB	AA	-	AB	AB	-	-	AB	AA	AB	AA	AB	AB	AA	AA	-	-	-	AB	-
17513_pos247	3	82.3	-	-	-	-	-	-	-	-	-	-	-	-	-	-	-	-	-	-	-	-	-	-	AB	AB	AB	AB	BB	-	-	-	-	-	-	-	-	-	-	-	-	-	-	-	-	-	-	-	-
97511_pos38	3	82.3	-	AB	BB	BB	-	-	-	AA	AB	-	BB	AB	-	AB	AA	-	BB	AA	AA	BB	-	AB	AB	AB	-	AB	BB	AB	-	-	-	AB	-	-	-	AA	-	AA	AB	AB	AA	AA	-	-	-	-	AA
97511_pos111	3	82.3	-	AB	BB	BB	-	-	-	AA	AB	-	BB	AB	-	AB	AA	-	BB	AA	AA	BB	-	AB	AB	AB	-	AB	BB	AB	-	-	-	AB	-	-	-	AA	-	AA	AB	AB	AA	AA	-	-	-	-	AA
75268_pos276	3	83.6	AA	AB	BB	BB	AB	AB	AB	-	-	AB	-	AB	-	AB	-	BB	-	AB	AA	BB	AA	AB	AB	AB	AB	AB	BB	AB	AA	-	AB	AB	AB	-	AB	AA	AB	AA	AB	AB	AA	AA	AB	AB	AB	AB	AA
160415_pos139	3	84.6	AA	BB	BB	BB	AB	AB	AB	AA	-	AB	BB	AB	AB	AB	AA	BB	BB	AB	AA	BB	AA	AB	AB	AB	AB	AB	-	AB	AA	AB	AB	-	AB	AB	AB	AA	-	-	AB	AB	AA	AA	-	AB	AB	AB	AA
38137_pos181	3	84.6	AA	BB	BB	BB	AB	AB	AB	-	AB	AB	-	AB	AB	AB	-	-	BB	AB	-	BB	AA	-	AB	AB	AB	AB	BB	AB	AA	AB	-	AB	-	AB	-	AA	AB	AA	AB	AB	AA	AA	AB	AB	-	AB	AA
45977_pos165	3	84.6	-	BB	-	-	-	AB	AB	AA	AB	AB	BB	AB	AB	AB	AA	BB	BB	AB	-	BB	AA	-	AB	AB	AB	AB	BB	-	-	AB	AB	AB	AB	AB	AB	AA	-	AA	AB	AB	-	AA	AB	AB	-	-	AA
91476_pos246	3	84.6	AA	BB	-	-	-	-	AB	-	-	-	BB	-	AB	AB	AA	BB	BB	-	AA	-	AA	-	AB	AB	AB	AB	-	-	-	-	AB	AB	-	-	AB	AA	-	AA	AB	AB	AA	AA	AB	AB	AB	-	-
102023_pos256	3	84.6	-	BB	BB	BB	AB	AB	AB	AA	AB	AB	BB	-	-	-	-	BB	BB	AB	-	-	-	AB	AB	AB	AB	AB	BB	AB	AA	AB	-	-	AB	AB	AB	AA	AB	AA	AB	AB	-	-	-	-	AB	-	AA
132515_pos151	3	84.6	-	BB	-	BB	-	AB	-	-	-	-	-	AB	AB	-	-	-	-	-	-	BB	-	AB	AB	-	-	AB	-	-	AA	-	-	-	-	-	AB	-	-	-	-	AB	-	-	AB	-	-	AB	-
133419_pos17	3	84.6	AA	BB	-	-	-	-	AB	-	-	AB	BB	-	AB	-	AA	BB	BB	-	-	BB	AA	-	AB	AB	AB	AB	-	-	-	-	-	AB	-	-	AB	-	-	-	-	-	-	AA	AB	-	AB	-	-
133419_pos22	3	84.6	AA	BB	-	-	-	-	AB	-	-	AB	BB	-	AB	-	AA	BB	BB	-	-	BB	AA	-	AB	AB	AB	AB	-	-	-	-	-	AB	-	-	AB	-	-	-	-	-	-	AA	AB	-	AB	-	-
160415_pos203	3	84.6	AA	BB	BB	BB	AB	AB	AB	AA	-	AB	BB	AB	AB	AB	AA	BB	BB	AB	AA	BB	AA	AB	AB	-	AB	AB	-	AB	AA	AB	AB	-	AB	AB	AB	AA	AB	-	AB	AB	AA	AA	-	AB	AB	AB	AA
195428_pos184	3	84.6	-	BB	-	-	AB	AB	AB	AA	-	AB	BB	-	-	-	AA	-	-	-	-	-	AA	-	AB	-	-	AB	BB	AB	AA	-	-	-	-	-	AB	-	AB	AA	-	AB	-	AA	-	-	-	-	-
74325_pos42	3	84.6	AA	BB	BB	BB	AB	AB	AB	AA	AB	AB	BB	AB	AB	AB	AA	-	BB	AB	-	BB	AA	AB	AB	AB	-	AB	BB	AB	AA	AB	AB	AB	-	-	AB	AA	-	AA	AB	AB	AA	AA	AB	AB	AB	AB	AA
24877_pos14	3	84.6	-	-	-	-	-	-	-	-	-	-	-	-	-	-	-	-	BB	AB	AA	BB	AA	AB	-	AB	AB	AB	BB	-	-	-	-	-	-	-	-	-	AB	AA	-	AB	-	AA	AB	-	-	-	-
27351_pos120	3	84.6	AA	BB	-	BB	AB	AB	AB	AA	-	AB	-	AB	AB	AB	-	BB	-	-	-	BB	AA	-	AB	AB	AB	AB	BB	-	AA	AB	-	AB	AA	-	AB	AA	AB	AA	AB	AB	AA	AA	-	AB	AB	-	-
58067_pos57	3	84.6	AA	BB	-	BB	AB	BB	AB	AA	-	-	-	-	AB	AB	AA	BB	-	-	AA	-	AA	-	AB	-	-	AB	BB	-	AA	-	AB	AB	-	-	-	-	-	AA	-	AB	AA	AA	AB	AB	BB	-	-
58067_pos131	3	84.6	AA	BB	-	BB	AB	BB	AB	AA	-	-	-	-	AB	AB	AA	BB	-	-	AA	-	-	AB	AB	-	-	AB	BB	-	AA	-	AB	AB	-	-	-	-	-	-	-	AB	AA	AA	AB	AB	BB	-	-
66226_pos122	3	84.6	AA	BB	BB	BB	AB	-	AB	AA	-	-	BB	AB	AB	AB	AA	BB	BB	AB	-	BB	AA	-	AB	AB	-	-	BB	-	-	-	AB	AB	-	AB	-	-	AB	AA	AB	-	AA	AA	AB	AB	AB	AB	-
119484_pos80	3	84.6	AA	BB	BB	BB	AB	AB	-	-	-	-	BB	AB	AB	AB	AA	-	BB	AB	AA	BB	AA	AB	AB	-	-	AB	BB	AB	AA	AB	AB	AB	AB	-	AB	AA	AB	AA	AB	AB	AA	AA	AB	AB	AB	AB	AA
163691_pos84	3	84.6	AA	-	BB	BB	AB	AB	-	-	-	-	BB	AB	AB	-	AA	-	BB	-	AA	BB	-	-	-	AB	-	-	BB	AB	-	-	-	AB	-	-	AB	AA	AB	AA	AB	-	-	AA	-	AB	-	AB	AA
102344_pos108	3	84.6	AA	BB	BB	BB	AB	AB	AB	AA	-	AB	BB	-	AB	AB	AA	BB	BB	-	AA	BB	AA	AB	AB	-	AB	AB	BB	AB	AA	AB	AB	AB	AB	AB	AB	AA	-	AA	AB	AB	AA	AA	AB	-	AB	AB	AA
83773_pos65	3	84.6	AA	BB	BB	BB	AB	AB	AB	AA	AB	AB	-	AB	AB	AB	-	BB	BB	AB	-	BB	-	AB	AB	AB	AB	AB	BB	AB	AA	AB	AB	AB	AB	-	AB	AA	AB	AA	-	AB	AA	-	-	-	-	-	AA
97107_pos54	3	84.6	AA	BB	-	-	-	-	AB	-	-	-	BB	AB	AB	-	AA	-	BB	-	AA	BB	AA	-	AB	-	-	-	-	-	-	-	-	-	-	-	-	AA	-	AA	-	AB	AA	AA	AB	-	AB	-	-
101280_pos89	3	84.6	AA	BB	BB	-	-	-	AB	AA	AB	-	-	AB	AB	-	-	-	BB	-	-	BB	AA	-	AB	-	-	AB	BB	-	-	-	AB	-	-	-	AB	AA	-	AA	-	AB	-	-	AB	-	AB	AB	-
131780_pos32	3	84.6	AA	BB	BB	BB	-	AB	-	-	AB	AB	-	AB	AB	AB	AA	-	BB	-	AA	BB	AA	-	-	AB	-	AB	BB	-	AA	-	AB	AB	-	-	AB	AA	AB	AA	-	AB	-	AA	AB	AB	AB	AB	-
176640_pos151	3	84.6	-	BB	BB	-	AB	AB	BB	-	AB	AB	BB	AB	AB	AB	AA	BB	BB	AB	AA	BB	AA	-	AB	AB	AB	AB	BB	AB	AA	AA	AB	AB	AB	AB	AB	AA	AB	AA	AB	AB	AA	AA	AB	AB	AB	-	AA
184598_pos3	3	84.6	AA	BB	BB	-	-	-	AB	-	AB	-	-	AA	-	-	-	-	BB	-	-	-	AA	-	-	-	-	BB	-	AB	AA	-	-	-	-	-	AB	AA	-	-	AB	AB	AA	AA	-	AA	AB	-	AA
184598_pos67	3	84.6	AA	BB	BB	-	-	-	AB	-	AB	-	-	AA	-	-	-	-	BB	-	-	-	AA	-	-	-	-	BB	-	AB	AA	-	-	-	-	-	AB	AA	-	-	AB	AB	AA	AA	-	AA	AB	-	AA
197145_pos107	3	84.6	AA	BB	BB	BB	AB	AB	-	AA	-	-	BB	-	AB	AB	AA	BB	BB	-	AA	BB	AA	AB	AB	AB	AB	AB	BB	AB	AA	AB	-	-	AB	-	-	AA	AB	AA	AB	AB	AA	-	-	-	AB	-	AA
14478_pos280	3	89.5	AA	BB	AB	BB	AB	BB	AB	AA	AB	AB	BB	-	AB	AB	-	-	-	AB	AA	-	AA	AB	-	-	AB	AB	BB	AB	AB	BB	AB	AB	AB	AB	BB	-	AB	AA	AB	AB	AA	AA	AB	AA	AB	AB	AA
14478_pos288	3	89.5	AA	BB	AB	BB	AB	BB	AB	AA	AB	AB	BB	-	AB	AB	-	-	-	AB	AA	-	AA	AB	-	-	AB	AB	BB	AB	AB	BB	AB	AB	AB	AB	BB	-	AB	AA	AB	AB	AA	AA	AB	AA	AB	AB	AA
71898_pos144	3	89.5	AA	BB	-	BB	-	-	AB	-	AB	AB	BB	AB	AB	-	AA	AA	BB	-	-	BB	AA	AB	AA	AB	AB	AB	-	AB	AB	BB	AB	AB	-	-	BB	AA	AB	AA	AB	-	-	AA	AB	-	AB	AB	-
84152_pos69	3	89.5	AA	BB	-	BB	-	BB	AB	-	AB	AB	BB	AB	AB	AB	AA	-	BB	-	AA	BB	AA	-	AB	-	-	AB	BB	AB	AB	BB	-	AB	AB	AB	BB	AA	-	AA	AB	AB	AA	AA	AB	AA	-	AB	-
142616_pos52	3	89.5	-	-	-	BB	AB	BB	AB	AA	-	AB	BB	AB	AB	-	AA	-	BB	-	AA	BB	AA	-	AB	-	AB	AB	-	-	AB	BB	AB	-	-	AB	BB	AA	-	AA	AB	AB	AA	AA	AB	AA	AB	AB	AA
157914_pos32	3	89.5	-	BB	AB	BB	-	BB	-	AA	-	BB	-	AB	-	AB	AA	-	-	AB	AA	-	AA	AB	AB	-	AB	AB	-	AB	AB	BB	AB	-	AB	BB	BB	AA	-	AA	AB	AB	-	AA	-	-	AB	-	AA
208136_pos120	3	89.5	AA	-	AB	BB	AB	BB	AB	-	-	AB	BB	AB	AB	-	AA	-	BB	AB	AA	BB	AA	-	-	-	AB	-	BB	AB	AB	BB	-	AB	AB	-	BB	AA	AB	AA	AB	AB	AA	AA	-	AA	-	AB	AA
208136_pos176	3	89.5	AA	-	AB	BB	AB	BB	AB	-	-	AB	BB	AB	AB	-	AA	-	BB	AB	AA	BB	AA	-	-	-	AB	-	BB	AB	AB	BB	-	AB	AB	-	BB	AA	AB	AA	AB	AB	AA	AA	-	AA	-	AB	AA
208136_pos177	3	89.5	AA	-	AB	BB	AB	BB	AB	-	-	AB	BB	AB	AB	-	AA	-	BB	AB	AA	BB	AA	-	-	-	AB	-	BB	AB	AB	BB	-	AB	AB	-	BB	AA	AB	AA	AB	AB	AA	AA	-	AA	-	AB	AA
13874_pos45	3	90.5	AA	BB	AB	BB	AB	BB	AB	-	AB	AB	BB	AB	AB	AB	AA	-	BB	AB	AA	BB	-	AB	AB	AB	AB	AB	BB	AB	-	BB	AB	AB	AB	AB	BB	AA	AB	AA	AB	AB	-	-	AB	AA	AB	AB	AA
74638_pos219	3	90.5	AA	BB	AB	-	AB	BB	AB	-	AB	AB	-	-	-	-	-	-	-	-	-	-	-	-	-	-	-	-	-	AB	-	BB	AB	AB	AB	AB	BB	AA	-	-	-	-	-	-	-	-	-	-	-
94702_pos283	3	90.5	-	BB	AB	BB	-	BB	-	-	AB	AB	BB	AB	AB	AB	AA	AB	BB	AB	AA	BB	AA	AB	AB	AB	AB	AB	-	AB	AB	BB	AB	AB	AB	AA	BB	AA	AB	AA	AB	AB	AA	AA	AB	AA	AB	AB	-
143619_pos82	3	90.5	-	-	-	-	-	-	-	-	-	-	BB	AB	AB	-	AA	AB	BB	-	AA	BB	AA	AB	-	-	-	-	-	-	-	-	-	-	-	-	-	-	-	-	AB	AB	AA	AB	AB	AA	AB	AB	-
88824_pos85	3	90.5	-	BB	-	BB	AB	BB	AB	-	-	AB	BB	AB	-	-	-	-	-	-	-	BB	-	-	AB	-	AB	AB	BB	AB	-	BB	AB	-	-	-	-	AA	-	AA	AB	AB	-	AA	AB	AA	AB	-	AA
88824_pos269	3	90.5	-	BB	-	BB	AB	BB	AB	-	-	AB	BB	AB	-	-	-	-	-	-	-	BB	-	-	AB	-	AB	AB	BB	AB	-	BB	AB	-	-	-	BB	AA	-	AA	AB	AB	-	AA	AB	AA	AB	-	AA
167496_pos222	3	90.5	AA	-	-	BB	-	BB	AB	-	-	-	BB	AB	-	AB	-	-	-	-	-	-	AA	AB	-	AB	-	AB	-	AB	-	-	-	-	-	AA	-	-	-	-	-	AB	-	AA	-	AA	AB	-	-
181746_pos183	3	90.5	-	BB	AB	-	AB	BB	AB	-	AB	AB	-	AB	-	AB	-	AB	-	AB	-	BB	-	AB	AB	AB	AB	AB	-	AB	-	-	-	-	-	AB	BB	AA	AB	-	AB	AB	-	AA	-	AA	AB	AB	-
186683_pos41	3	90.5	AA	BB	AB	BB	AB	BB	AB	AA	-	AB	BB	AB	AB	AB	AA	-	BB	-	AA	BB	AA	-	AB	AB	AB	AB	BB	AB	-	-	-	AB	-	AB	BB	AA	-	AA	AB	AB	AA	-	AB	AB	AB	AB	AA
198068_pos42	3	93.4	AA	BB	AB	BB	AB	BB	AB	AA	AB	AB	BB	AB	AB	AB	AA	AB	BB	AA	AA	BB	AA	AB	AB	AB	AB	AB	BB	AB	AB	BB	AB	AB	AB	AB	BB	AA	AB	AA	AB	AB	AA	AA	AB	AA	-	AB	AA
45312_pos146	3	93.4	-	-	-	-	-	-	-	-	-	-	-	-	-	-	-	-	BB	AA	AA	-	AA	AB	AB	-	AB	AB	BB	-	-	-	-	-	-	-	-	-	AB	AA	AB	AB	-	-	AB	-	-	-	-
69915_pos160	3	93.4	AA	BB	AB	BB	AB	BB	AB	AA	-	AB	-	-	-	-	-	-	BB	AA	AA	-	-	AB	-	-	-	-	-	AB	AB	-	AB	AB	AB	AB	BB	AA	AB	AA	AB	AB	AA	AA	AB	-	-	-	-
112654_pos39	3	93.4	-	-	-	-	-	-	-	-	-	-	-	-	-	-	-	-	BB	-	AA	BB	AA	AB	-	-	-	-	-	-	-	-	-	-	-	-	-	-	AB	AA	-	AB	-	AA	AB	-	-	-	-
137914_pos31	3	93.4	-	BB	-	BB	AB	-	AB	-	-	AB	BB	AB	AB	AB	AA	-	BB	AA	-	BB	AA	AB	AB	AB	-	AB	BB	BB	AB	BB	AB	AB	AB	-	BB	-	-	AA	AB	AB	-	AA	AB	AA	-	-	AA
1153_pos135	3	93.4	AA	BB	AB	BB	AB	BB	AB	AA	AB	-	BB	AB	AB	-	AA	-	BB	-	-	BB	AA	AB	-	AB	-	AB	BB	AB	AB	BB	AB	-	-	AB	BB	AA	AB	AA	AB	AB	-	AA	AB	AA	AB	AB	AA
53517_pos193	3	93.4	-	BB	AB	BB	AB	-	-	-	-	AB	BB	AB	-	-	AA	-	-	-	-	-	-	AB	AB	-	-	-	-	AB	AB	BB	-	-	-	AB	BB	AA	-	-	AB	AB	-	-	-	-	-	-	-
53517_pos212	3	93.4	-	BB	AB	BB	AB	-	-	-	-	AB	BB	AB	-	-	AA	-	-	-	-	-	-	AB	AB	-	-	-	-	AB	AB	BB	-	-	AB	AB	BB	AA	-	-	AB	AB	-	-	-	-	-	-	-
53517_pos215	3	93.4	-	BB	AB	BB	AB	-	-	-	-	AB	BB	AB	-	-	AA	-	-	-	-	-	-	AB	AB	-	-	-	-	AB	AB	BB	-	-	-	-	BB	AA	-	-	AB	AB	-	-	-	-	-	-	-
53517_pos275	3	93.4	-	BB	AB	BB	AB	-	-	-	-	AB	BB	AB	-	-	AA	-	-	-	-	-	-	AB	AB	-	-	-	-	AB	AB	BB	-	-	AB	AB	BB	AA	-	-	AB	AB	-	-	-	-	-	-	-
68981_pos69	3	93.4	-	BB	AB	BB	-	BB	-	-	-	-	BB	-	-	-	-	-	-	-	AA	BB	-	-	-	AB	-	-	-	-	-	-	-	-	AB	-	-	AA	-	-	-	-	-	AA	-	-	-	-	AA
92728_pos115	3	93.4	AA	BB	AB	BB	AB	BB	AB	AA	-	AB	BB	AB	AB	AB	AA	AB	BB	-	AA	BB	AA	AB	-	AB	AB	AB	BB	-	AB	BB	AB	AB	AB	-	BB	AA	-	AA	-	AB	AA	-	AB	AA	AB	-	AA
112654_pos8	3	93.4	AA	BB	AB	BB	AB	BB	AB	AA	-	AB	BB	-	AB	-	AA	AB	BB	-	AA	BB	AA	AB	AB	AB	-	AB	-	AB	AB	BB	-	-	-	AB	BB	AA	AB	AA	-	AB	-	AA	AB	AA	AB	-	AA
112654_pos165	3	93.4	AA	BB	AB	BB	AB	BB	AB	AA	-	AB	BB	-	AB	-	AA	AB	BB	-	AA	BB	AA	AB	AB	AB	-	-	-	AB	AB	BB	-	-	-	AB	BB	AA	AB	AA	-	AB	-	AA	AB	AA	AB	-	AA
112654_pos168	3	93.4	AA	BB	AB	BB	AB	BB	AB	AA	-	AB	BB	-	AB	-	AA	AB	BB	-	AA	BB	AA	AB	AB	AB	-	AB	-	AB	AB	BB	-	-	-	AB	BB	AA	AB	AA	-	AB	-	AA	AB	AA	AB	-	AA
145059_pos135	3	93.4	AA	BB	AB	BB	-	BB	-	AA	-	-	-	-	-	-	AA	-	BB	-	AA	BB	AA	-	AA	-	-	-	-	-	-	BB	-	-	-	-	BB	AA	AB	AA	-	-	-	AA	-	AA	-	-	AA
201275_pos24	3	93.4	-	BB	AB	BB	AB	BB	-	AA	AB	-	BB	AB	AB	AB	-	-	-	AA	AA	BB	AA	AB	AB	AB	-	AB	BB	AB	AB	BB	AB	AB	AB	-	BB	AA	AB	-	AB	AB	AA	AA	AB	AA	-	AB	AA
30952_pos3	3	95	AA	BB	AB	BB	AB	BB	AB	AA	AB	-	BB	-	AB	AB	AA	AB	BB	-	AA	BB	AA	AB	AB	AB	AB	AB	BB	AB	AB	BB	AB	AB	AB	AB	BB	-	AB	-	AB	AB	AA	-	AB	AA	AB	AB	AA
18091_pos101	3	95	AA	-	-	BB	-	-	-	AA	-	-	-	-	-	-	-	-	BB	AB	-	BB	-	-	-	-	-	-	-	-	-	BB	-	-	-	-	BB	-	-	AA	-	-	AA	AA	-	AA	-	-	AA
30952_pos149	3	95	AA	BB	AB	BB	AB	BB	AB	AA	AB	-	BB	-	AB	AB	AA	AB	BB	-	AA	BB	AA	AB	AB	AB	AB	AB	BB	AB	AB	BB	AB	AB	AB	AB	BB	-	AB	-	AB	AB	AA	-	AB	AA	AB	AB	AA
30952_pos179	3	95	AA	BB	AB	BB	AB	BB	AB	AA	AB	-	BB	-	AB	AB	AA	AB	BB	-	AA	BB	AA	AB	AB	AB	AB	AB	BB	AB	AB	BB	AB	AB	AB	AB	BB	-	AB	-	AB	AB	AA	-	AB	AA	AB	AB	AA
30952_pos201	3	95	AA	BB	AB	BB	AB	BB	AB	AA	AB	-	BB	-	AB	AB	AA	AB	BB	-	AA	BB	AA	AB	AB	AB	AB	AB	BB	AB	AB	BB	AB	AB	AB	AB	BB	-	AB	-	AB	AB	AA	-	AB	AA	AB	AB	AA
46425_pos13	3	95	-	BB	AB	BB	AB	BB	AB	AA	AB	-	BB	AB	AB	AB	AA	-	-	AB	-	BB	-	AB	AB	AB	-	AB	BB	AB	AB	BB	AB	AB	AB	-	BB	AA	AB	AA	AB	AB	AA	AA	-	AA	-	AB	-
46425_pos127	3	95	-	BB	AB	BB	AB	BB	AB	AA	AB	-	BB	AB	AB	AB	AA	-	-	AB	-	BB	-	AB	AB	AB	-	AB	BB	AB	AB	BB	AB	AB	AB	-	BB	AA	AB	AA	AB	AB	AA	AA	-	AA	-	AB	-
53970_pos35	3	95	-	BB	AB	BB	AB	BB	AB	AA	AB	-	BB	AB	AB	AB	AA	-	-	AA	AA	BB	AA	AB	AB	AB	AB	AB	BB	-	-	-	AB	AB	-	AB	BB	AA	AB	AA	AB	AB	AA	AA	AB	-	AB	AB	AA
94518_pos115	3	95	AA	BB	AB	BB	AB	BB	AB	-	AB	AB	BB	AB	BB	AB	AA	-	BB	-	AA	BB	AA	-	-	AB	AB	AB	BB	-	AB	BB	-	AB	AB	AB	BB	AA	AB	AA	AB	AB	AA	AA	AB	AA	AB	AB	AA
163610_pos95	3	95	AA	BB	AB	BB	AB	-	BB	-	-	-	BB	AB	AB	AB	AA	AA	BB	-	AA	BB	AA	-	-	AB	AB	AB	BB	AB	AB	-	AB	AB	-	AB	BB	AA	AB	AA	-	-	AA	AA	AB	AA	-	-	AA
183940_pos17	3	95	AA	-	AB	BB	AB	BB	AB	AA	-	AB	BB	-	-	AB	AA	AB	BB	-	-	BB	AA	AB	AB	AA	-	AB	BB	AB	AA	BB	-	-	AB	-	BB	AA	-	AA	AB	-	AA	AA	BB	-	AB	AB	AA
183940_pos84	3	95	AA	-	AB	BB	AB	BB	AB	AA	-	AB	BB	-	-	AB	AA	AB	BB	-	-	BB	AA	AB	AB	AA	-	AB	BB	AB	AA	BB	-	-	AB	-	BB	AA	-	AA	AB	-	AA	AA	BB	-	AB	AB	AA
183940_pos174	3	95	AA	-	AB	BB	AB	BB	AB	AA	-	AB	BB	-	AA	AB	AA	AB	BB	-	-	BB	AA	AB	AB	AA	-	AB	BB	AB	AA	BB	-	-	AB	-	BB	AA	-	AA	AB	-	AA	AA	BB	-	AB	AB	AA
55715_pos230	3	97.2	AA	BB	AB	BB	AB	-	AB	AA	AB	AB	BB	AB	AB	AB	AA	AB	BB	AA	AA	BB	AA	-	AB	AB	AB	AB	-	AB	AB	BB	AB	AB	AB	-	-	-	AB	-	AB	AB	AA	-	AB	AA	AB	-	AA
53517_pos188	3	97.2	-	BB	AB	BB	AB	-	-	-	-	AB	BB	AB	-	-	AA	-	-	-	-	-	-	AB	AB	-	-	-	-	AB	AB	BB	-	-	AB	AB	BB	AA	-	-	AB	AB	-	-	-	-	-	-	-
149881_pos87	3	97.2	AA	BB	AB	BB	-	-	-	AA	-	AB	BB	AB	AB	-	AA	-	BB	AA	AA	BB	AA	AB	-	AB	AB	AB	BB	-	AB	BB	AB	AB	-	-	BB	AA	AB	AA	AB	AB	AA	AA	AB	AA	-	AB	AA
163610_pos67	3	97.2	AA	BB	AB	BB	AB	-	BB	-	-	-	BB	AB	AB	AB	AA	AA	BB	-	AA	BB	AA	-	-	AB	AB	AB	BB	AB	AB	-	AB	AB	-	AB	BB	AA	AB	AA	-	-	AA	AA	AB	AA	-	-	AA
203726_pos151	3	97.6	AA	BB	AB	BB	AB	BB	AB	AA	AB	AB	-	AB	AB	AB	AA	AB	BB	AA	AA	BB	AA	AB	AB	AB	-	AB	BB	AB	AB	BB	AB	AB	AB	AB	BB	AA	AB	AA	AB	AB	AA	AA	AB	AA	AB	AB	AA
25300_pos131	3	97.6	AA	-	-	BB	AB	BB	AB	AA	AB	AB	BB	AB	-	AB	-	-	BB	AA	AA	-	AA	AB	-	AB	AB	AB	-	AB	AB	BB	AB	AB	AB	AB	BB	AA	-	AA	-	AB	-	AA	AB	AA	AB	AB	AA
45427_pos119	3	97.6	-	BB	-	-	-	BB	AB	-	-	-	-	AB	-	-	-	-	-	-	-	-	AA	-	-	-	-	-	BB	-	-	BB	AB	-	-	-	-	-	-	-	-	AB	-	-	-	-	-	-	-
45427_pos234	3	97.6	-	BB	-	-	-	BB	AB	-	-	-	-	AB	-	-	-	-	-	-	-	-	AA	-	-	-	-	-	BB	-	-	BB	AB	-	-	-	-	-	-	-	-	AB	-	-	-	-	-	-	-
92728_pos167	3	97.6	AA	BB	AB	BB	AB	BB	AB	AA	-	AB	BB	AB	AB	AB	AA	AB	BB	-	AA	BB	AA	AB	-	AB	AB	AB	BB	-	AB	BB	AB	AB	AB	-	BB	AA	-	AA	-	AB	AA	-	AB	AA	AB	-	AA
125704_pos147	3	97.6	AA	BB	AB	BB	AA	BB	AB	-	AB	-	BB	-	AB	-	AA	-	-	-	-	BB	AA	AB	AB	AB	-	AB	-	AB	AB	-	-	-	-	AB	BB	AA	-	-	-	AB	-	-	AB	AA	AB	AB	-
163496_pos113	3	97.6	-	-	AB	BB	AB	BB	AB	-	-	AB	BB	AB	AB	AB	AA	AB	BB	AA	AA	-	AA	AB	-	-	-	AB	-	-	AB	BB	AB	AB	-	-	BB	AA	-	AA	AA	-	AA	AA	AB	AA	AB	AB	AA
3814_pos24	3	99.3	AA	BB	AB	BB	AB	BB	AB	AA	-	AB	-	AB	AB	AB	-	AB	BB	AA	-	-	-	AB	AB	AB	AB	AB	BB	AB	AB	BB	AB	-	AB	AB	BB	AA	AB	AA	AB	AB	AA	-	-	AA	AB	AB	AA
3814_pos26	3	99.3	AA	BB	AB	BB	AB	BB	AB	AA	-	AB	-	AB	AB	AB	-	AB	BB	AA	-	-	-	AB	AB	AB	AB	AB	BB	AB	AB	BB	AB	AA	AB	AB	BB	AA	AB	AA	AB	AB	AA	-	-	AA	AB	AB	AA
3814_pos199	3	99.3	AA	BB	AB	BB	AB	BB	AB	AA	-	AB	-	AB	AB	AB	-	AB	BB	AA	-	-	-	AB	AB	AB	AB	AB	BB	AB	AB	BB	AB	AA	AB	AB	BB	AA	AB	AA	AB	AB	AA	-	-	AA	AB	AB	AA
72692_pos179	3	120.5	AB	BB	AB	BB	AB	BB	AB	AB	AB	AA	AB	AB	AB	BB	AA	AA	BB	AA	AB	BB	AB	AB	AB	AB	AB	AB	AB	BB	BB	BB	-	AB	AB	AB	BB	AA	AB	AA	-	AB	AA	BB	AB	AA	AB	AA	AA
60277_pos31	3	120.5	-	BB	AB	-	-	BB	AB	-	-	-	AB	AB	AB	-	AA	-	BB	-	AB	BB	AB	AB	-	-	-	-	-	BB	-	BB	AB	AB	-	AB	BB	AA	AB	AA	AB	AB	AA	BB	-	AA	-	AA	AA
76689_pos159	3	120.5	-	-	-	-	-	-	-	-	-	-	AB	AB	AB	BB	AA	AA	BB	AA	AB	BB	AB	AB	-	-	-	-	-	-	-	-	-	-	-	-	-	-	AB	AA	AB	AB	AA	-	AB	AA	AB	AA	AA
16571_pos60	3	120.5	-	BB	AB	BB	-	BB	AB	-	-	AA	AB	-	AB	BB	AA	AA	BB	-	AB	BB	AB	AB	-	AB	-	AB	AB	BB	BB	BB	AB	-	-	AB	BB	AA	-	AA	-	AB	AA	BB	AB	AA	-	AA	AA
16571_pos114	3	120.5	-	BB	AB	BB	-	BB	AB	-	-	AA	AB	-	AB	BB	AA	AA	BB	-	AB	BB	AB	AB	-	AB	-	AB	AB	BB	BB	BB	AB	-	-	AB	BB	AA	-	AA	-	AB	AA	BB	AB	AA	-	AA	AA
85910_pos207	3	120.5	-	BB	AB	BB	AB	BB	-	-	AB	AA	AB	AB	-	BB	AA	AA	BB	AA	AB	BB	AB	AB	-	AB	-	AB	AB	-	BB	BB	AB	AB	-	AB	BB	AA	AB	AA	AB	AB	AA	-	AB	-	-	-	-
104125_pos71	3	120.5	-	BB	AB	BB	-	BB	AB	AB	AB	AA	BB	AB	AB	BB	AA	-	BB	AA	-	-	AB	AB	-	AB	-	AB	AB	BB	BB	BB	-	-	-	AB	BB	AA	AB	-	AA	AB	-	-	-	-	-	-	AA
159444_pos167	3	120.5	-	BB	-	BB	AB	-	-	AB	-	-	-	-	AB	BB	AA	AA	BB	AA	-	BB	-	AB	AB	AB	AB	AB	AB	-	-	BB	AB	AB	-	AB	BB	AA	AB	AA	-	-	AA	BB	AB	AA	AB	AA	AA
206091_pos65	3	120.5	AB	-	AB	BB	AB	BB	AB	AB	AB	AA	AB	-	AB	-	-	AA	BB	AA	AB	BB	AB	AB	AB	AB	AB	AB	AB	BB	BB	BB	AB	AB	-	AB	BB	AA	-	AA	AB	AB	AA	BB	AB	-	AB	AA	AA
36698_pos244	3	121	AB	BB	-	BB	AB	BB	AB	AB	AB	AA	AB	AB	AB	BB	AA	AA	-	AA	AB	BB	-	AB	AB	AB	-	AB	AB	-	BB	BB	AB	-	-	AB	BB	AA	AB	AA	AB	AB	AA	BB	AB	AA	AB	AA	AA
26780_pos163	3	121	-	BB	-	BB	AB	BB	-	-	AB	AB	-	-	-	-	-	-	-	-	-	-	-	-	-	-	-	-	-	AB	BB	BB	AB	AB	AB	AB	BB	-	-	-	-	-	-	-	-	-	-	-	-
124897_pos62	3	121	-	BB	AB	BB	AB	BB	-	AB	-	AA	AB	AB	AB	BB	AA	AA	BB	AA	AB	BB	-	AB	AB	AB	-	-	AB	-	BB	BB	AB	AB	BB	-	BB	AA	-	AA	-	-	AA	BB	AB	AA	-	-	-
158487_pos48	3	121	-	BB	-	BB	AB	BB	-	-	AB	AA	AB	AB	AB	BB	AA	-	BB	-	AA	BB	AB	AB	AB	-	-	AB	AB	-	BB	-	-	-	-	AB	BB	AA	-	AA	-	-	AA	BB	-	AA	-	-	-
179696_pos154	3	121	AB	BB	AB	BB	AB	BB	AB	AB	AB	AA	AB	AB	AB	BB	AA	AA	BB	AA	AB	-	AB	AB	AB	AB	AB	AB	AB	BB	BB	BB	AB	AB	AB	AB	BB	AA	AB	AA	AB	AB	AA	BB	AB	AA	AB	AA	AA
57206_pos136	3	121	-	-	AB	BB	AB	BB	AB	-	AB	AA	AB	AB	BB	BB	-	AA	-	AA	AB	BB	AB	AB	-	AB	AB	-	AB	BB	BB	BB	-	AB	AB	AB	BB	AA	AB	AA	AB	AB	AA	BB	AB	-	-	AA	AA
60277_pos125	3	121	-	BB	AB	-	-	BB	AB	-	-	-	AB	AB	AB	-	AA	-	BB	-	AB	BB	AB	AB	AB	-	AB	AB	AB	BB	-	BB	AB	AB	-	AB	BB	AA	AB	AA	AB	AB	AA	BB	-	AA	BB	AA	AA
75817_pos61	3	121	AB	BB	AB	-	AB	BB	-	-	AB	-	AB	AB	AB	BB	AA	-	-	AA	AB	-	AB	-	AB	AB	AB	AB	-	-	BB	BB	AB	AB	AB	-	BB	AA	-	-	-	AB	AA	BB	AB	AA	AB	-	AA
159444_pos46	3	121	-	BB	-	BB	AB	-	-	AB	-	AB	-	-	AB	BB	AA	AA	BB	AA	-	BB	-	AB	AB	AB	AB	AB	AB	-	-	BB	AB	AB	-	AB	BB	AA	AB	AA	-	-	AA	BB	AB	AA	AB	AA	AA
163710_pos152	3	121	-	BB	AB	BB	AB	AB	AB	AB	-	AA	AB	-	AB	BB	-	AA	BB	-	-	-	-	-	AB	AB	AB	AB	AB	BB	-	BB	-	-	-	-	BB	AA	AB	AA	AB	-	AA	BB	-	AA	AB	-	AA
101355_pos125	3	121	-	BB	AB	BB	AB	BB	AB	-	AB	AA	-	AB	AB	BB	AA	AA	BB	AA	AB	BB	AB	AB	-	AB	-	AB	AB	BB	BB	BB	AB	AB	-	AB	BB	AA	AB	-	AB	AB	-	BB	-	AA	AB	AA	AA
19382_pos220	3	121	-	BB	AB	BB	AB	BB	AB	-	AB	AB	-	-	-	-	-	-	-	-	-	-	-	-	-	-	-	-	-	AB	BB	BB	-	AB	AB	AB	-	AA	-	-	-	-	-	-	-	-	-	-	-
84072_pos94	3	121	AB	BB	AB	BB	AB	BB	AB	AB	AB	AA	-	AB	AB	BB	AA	AA	BB	AA	AB	BB	AB	AB	AB	AB	-	AB	AB	BB	BB	BB	AB	AB	AB	AB	BB	AA	-	AA	AB	AB	AA	BB	AB	AA	AB	AA	-
154083_pos240	3	121	AB	BB	AB	BB	AB	BB	-	AB	AB	AA	AB	AB	AB	-	AA	AB	-	-	-	-	-	-	-	-	-	-	-	BB	-	BB	-	AB	AB	AB	BB	-	-	-	-	-	-	-	-	-	AB	-	-
16844_pos104	3	121.5	AB	BB	AB	BB	-	BB	AB	AB	AB	AA	AB	AB	AB	BB	AA	AA	BB	AA	AB	BB	AB	AB	AB	AB	-	AB	AB	BB	BB	BB	-	AB	-	AB	BB	AA	AB	AA	AB	AB	AA	-	-	AA	AB	AA	AA
3554_pos275	3	121.5	-	-	-	-	-	-	-	-	-	-	-	-	-	-	-	-	-	-	AB	BB	AB	AB	-	-	-	-	-	-	-	-	-	-	-	-	-	-	AB	AA	AB	AB	-	AB	AB	-	-	-	-
54162_pos289	3	121.5	-	BB	AB	BB	AB	BB	AB	-	AB	AA	AB	AB	AB	BB	AA	-	BB	AA	AB	BB	AB	AB	AB	AB	AB	AB	AB	BB	-	BB	AB	AB	-	AB	BB	AA	AB	AA	-	BB	AA	BB	AB	AB	AB	AA	AA
54371_pos168	3	121.5	AB	BB	AB	BB	AB	BB	-	AB	-	AA	AB	AB	AB	BB	-	AA	BB	-	AB	BB	AB	AB	AB	AB	AB	AB	AB	-	BB	BB	AB	AB	-	AB	BB	AA	AB	AA	AB	AB	AA	BB	-	AA	AB	AA	AA
130382_pos83	3	121.5	-	BB	-	BB	AB	BB	AB	-	-	AA	AB	-	-	BB	-	AA	-	-	AB	BB	AB	-	-	AB	AB	AB	AB	BB	BB	-	AB	AB	AB	-	BB	AA	-	AA	-	AB	AA	BB	-	AA	-	AA	-
130382_pos112	3	121.5	-	BB	AB	BB	AB	BB	AB	-	-	AA	AB	-	-	BB	-	AA	-	-	AB	BB	AB	-	-	AB	AB	AB	AB	BB	BB	-	AB	AB	AB	-	BB	AA	-	AA	AB	AB	AA	BB	-	AA	AB	AA	-
54371_pos139	3	122.2	AB	BB	AB	BB	AB	BB	-	AB	AB	AA	AB	AB	AB	BB	-	AA	BB	-	AB	BB	AB	AB	AB	AB	AB	AB	AB	-	BB	BB	AB	AB	-	AB	BB	AA	AB	AA	AB	AB	AA	BB	-	AA	AB	AA	AA
177826_pos155	3	122.2	AB	-	AB	BB	-	-	AB	-	-	AA	-	AB	AB	BB	-	-	BB	AA	-	-	AB	AB	AB	-	-	AB	AB	BB	-	-	AB	-	-	-	-	AA	-	-	-	-	-	BB	-	-	AB	AA	AA
200651_pos168	3	122.2	AB	BB	AB	BB	AB	BB	-	AB	AB	AA	AB	-	AB	BB	AA	AA	BB	-	AB	-	-	AB	AB	-	AB	AB	-	BB	BB	BB	AB	AB	-	AB	BB	AA	AB	AA	-	AB	AA	BB	AB	AA	AB	-	AA
31221_pos74	4	0	AA	BB	AA	AA	AB	-	-	AB	-	AB	AB	-	AA	AB	AB	AB	-	BB	-	-	-	AA	AA	AB	BB	BB	BB	AB	BB	BB	AB	BB	AB	AB	AB	BB	-	BB	AA	BB	AB	-	AB	AB	AA	AA	AB
16044_pos14	4	0	-	-	-	-	-	-	-	-	-	-	-	-	-	-	-	-	-	BB	AB	BB	AB	AA	-	-	-	-	-	-	-	-	-	-	-	-	-	-	-	-	-	BB	AB	AA	AB	-	-	-	-
16044_pos35	4	0	-	-	-	-	-	-	-	-	-	-	-	-	-	-	-	-	-	BB	AB	BB	AB	AA	-	-	-	-	-	-	-	-	-	-	-	-	-	-	-	-	-	BB	AB	AA	AB	-	-	-	-
32726_pos139	4	0	AA	BB	AA	AA	AB	AB	AA	AB	-	-	-	-	-	-	-	-	-	-	-	-	-	-	-	-	-	-	-	AB	BB	BB	-	BB	AB	AB	AB	BB	-	-	-	-	-	-	-	-	-	-	-
50982_pos196	4	0	AA	BB	AA	AA	AB	AB	AA	BB	AB	AB	-	-	-	-	-	-	-	-	-	-	-	-	-	-	-	-	-	AB	BB	BB	-	BB	AB	AB	AB	BB	-	-	-	-	-	-	-	-	-	-	-
50982_pos271	4	0	AA	BB	AA	AA	AB	AB	AA	BB	AB	AB	-	-	-	-	-	-	-	-	-	-	-	-	-	-	-	-	-	AB	BB	BB	-	BB	AB	AB	AB	BB	-	-	-	-	-	-	-	-	-	-	-
64538_pos45	4	0	-	BB	AA	AA	AB	AB	AB	-	AB	AB	-	-	-	-	-	-	-	BB	AB	BB	AB	AA	-	-	-	-	-	AB	BB	BB	AB	BB	AB	-	AB	BB	-	BB	-	BB	-	AA	AB	-	-	-	-
68381_pos22	4	0	-	BB	AA	AA	AB	AB	AB	AB	AB	-	-	-	-	-	-	-	AB	BB	AB	BB	-	AA	-	AB	BB	BB	BB	-	BB	-	AB	-	-	AB	-	BB	AB	BB	-	-	AB	-	-	-	-	-	-
75287_pos198	4	0	AA	-	AA	AA	AB	AB	-	-	AB	AB	AB	AB	AA	-	AB	AB	AB	BB	AB	BB	AB	-	AA	AB	BB	BB	BB	AB	BB	BB	AB	BB	AB	AB	AB	-	-	BB	AA	BB	AB	AA	AB	AB	AB	AA	AB
84929_pos89	4	0	-	-	-	-	-	-	-	-	-	-	-	-	-	-	-	-	AB	BB	AB	-	AB	-	AA	-	BB	BB	BB	-	-	-	-	-	-	-	-	-	-	BB	AA	BB	AB	AA	-	-	-	-	-
100435_pos42	4	0	-	-	-	-	-	-	-	-	-	-	-	-	-	-	-	-	-	-	AB	BB	-	-	-	-	-	-	-	-	-	-	-	-	-	-	-	-	AB	BB	AA	-	-	AA	AB	-	-	-	-
110635_pos43	4	0	-	-	-	-	-	-	-	-	-	-	AB	AB	AA	AB	AB	AB	-	-	-	-	-	-	-	-	-	-	-	-	-	-	-	-	-	-	-	-	-	-	-	-	-	-	-	AB	AA	-	-
110635_pos88	4	0	-	-	-	-	-	-	-	-	-	-	AB	AB	AA	AB	AB	AB	-	-	-	-	-	-	-	-	-	-	-	-	-	-	-	-	-	-	-	-	-	-	-	-	-	-	-	AB	AA	-	-
161031_pos171	4	0	AA	BB	AA	AA	AB	AB	AA	AB	AB	AB	-	-	-	-	-	-	-	-	-	-	-	-	-	-	-	-	-	AB	BB	-	AB	BB	AB	AB	AB	BB	-	-	-	-	-	-	-	-	-	-	-
169808_pos116	4	0	AA	BB	AA	AA	AB	AB	-	AB	AB	AB	-	-	-	-	-	-	-	-	-	-	-	-	-	-	-	-	-	AB	BB	BB	AB	BB	AB	AB	AB	BB	-	-	-	-	-	-	-	-	-	-	-
199832_pos10	4	0	-	-	-	-	-	-	-	-	-	-	AB	AB	AA	AB	-	-	-	-	-	-	-	-	-	-	-	-	-	-	-	-	-	-	-	-	-	-	-	-	-	-	-	-	-	AB	AA	-	AB
199832_pos73	4	0	-	-	-	-	-	-	-	-	-	-	AB	AB	AA	AB	-	-	-	-	-	-	-	-	-	-	-	-	-	-	-	-	-	-	-	-	-	-	-	-	-	-	-	-	-	AB	AA	-	AB
199832_pos230	4	0	-	-	-	-	-	-	-	-	-	-	AB	AB	AA	AB	-	-	-	-	-	-	-	-	-	-	-	-	-	-	-	-	-	-	-	-	-	-	-	-	-	-	-	-	-	AB	AA	-	AB
199832_pos246	4	0	-	-	-	-	-	-	-	-	-	-	AB	AB	AA	AB	-	-	-	-	-	-	-	-	-	-	-	-	-	-	-	-	-	-	-	-	-	-	-	-	-	-	-	-	-	AB	AA	-	AB
206921_pos40	4	0	-	-	-	-	-	-	-	-	-	-	-	AB	AA	AB	AB	AB	-	-	-	-	-	-	-	-	-	-	-	-	-	-	-	-	-	-	-	-	-	-	-	-	-	-	-	-	AA	AA	AB
9627_pos202	4	0	AA	BB	AA	AA	AB	AB	AB	-	AB	AB	AB	AB	AA	AB	AB	AB	-	BB	AB	BB	AB	-	-	AB	BB	BB	BB	AA	-	BB	AB	BB	AB	-	AB	BB	-	BB	AA	BB	AB	-	AB	AB	AA	AA	AB
22283_pos42	4	0	AA	BB	-	AA	-	-	-	AB	AB	AB	-	AB	AA	AB	AB	-	AB	BB	AB	BB	AB	AA	AA	AB	-	BB	BB	AB	BB	BB	AB	BB	AB	-	AB	BB	AB	BB	-	BB	-	AA	AB	-	-	AA	-
22283_pos147	4	0	AA	BB	-	AA	-	-	-	AB	AB	AB	-	AB	AA	AB	AB	-	AB	BB	AB	BB	AB	AA	AA	AB	-	BB	BB	AB	BB	BB	AB	BB	AB	-	AB	BB	AB	-	-	BB	-	AA	AB	-	-	AA	-
35197_pos86	4	0	-	-	AA	AA	-	AB	-	AA	-	AB	-	-	-	-	-	-	-	-	AB	BB	-	AB	AA	-	-	BB	-	-	-	-	-	-	-	AB	AB	BB	-	-	AA	BB	-	-	-	-	-	-	-
56394_pos156	4	0	AA	-	AA	AA	-	AB	AB	AB	AB	AB	-	AB	AA	AB	AB	-	AB	BB	-	BB	AB	AA	-	AB	BB	BB	BB	AB	BB	BB	AB	BB	-	-	AB	BB	-	BB	AA	BB	AB	AA	AB	AB	-	-	-
56394_pos168	4	0	AA	-	AA	AA	-	AB	AB	AB	AB	AB	-	AB	AA	AB	AB	-	AB	BB	-	BB	AB	AA	-	AB	BB	BB	BB	AB	BB	BB	AB	BB	-	-	AB	BB	-	BB	AA	BB	AB	AA	AB	AB	-	-	-
89885_pos30	4	0	-	BB	AA	AA	-	AB	AB	-	-	AB	AB	AB	AA	-	-	AB	AB	-	-	-	AB	-	AA	-	BB	BB	-	AB	BB	BB	AB	-	AB	AB	-	-	AB	BB	-	BB	AB	-	AB	-	AA	AA	AB
113604_pos131	4	0	AA	BB	AA	AA	AB	AB	-	-	AB	AB	AB	AB	AA	AB	-	-	AB	-	-	BB	-	AA	AA	-	-	BB	-	-	BB	-	-	BB	AB	-	-	BB	-	BB	-	-	AB	-	-	AB	-	AA	AB
113604_pos147	4	0	AA	BB	AA	AA	AB	AB	-	-	AB	AB	AB	AB	AA	AB	-	-	AB	-	-	BB	-	AA	AA	-	-	BB	-	-	BB	-	-	BB	AB	-	-	BB	-	BB	-	-	AB	-	-	AB	-	AA	AB
113604_pos164	4	0	AA	BB	AA	AA	AB	AB	-	-	AB	AB	AB	AB	AA	AB	-	-	AB	-	-	BB	-	AA	AA	-	-	BB	-	-	BB	-	-	BB	AB	-	-	BB	-	BB	-	-	AB	-	-	AB	-	AA	AB
121538_pos36	4	0	AA	BB	AA	AA	AB	-	AB	-	AB	-	AB	AB	AA	-	AB	AB	AB	BB	AB	BB	AB	-	-	-	BB	BB	BB	AB	BB	BB	AB	BB	-	AB	-	BB	-	BB	-	BB	-	AA	-	-	AA	AA	-
121538_pos177	4	0	AA	BB	AA	AA	AB	-	AB	-	AB	-	AB	AB	AA	-	AB	AB	AB	BB	AB	BB	AB	-	-	-	BB	BB	BB	AB	BB	BB	AB	BB	-	AB	-	BB	-	BB	-	BB	-	AA	-	-	AA	AA	-
133513_pos154	4	0	AA	BB	AA	AA	AB	-	AB	AB	BB	AB	AB	AB	AA	AB	AB	AB	AB	BB	AB	BB	-	AA	AA	AB	BB	BB	-	AB	BB	BB	AB	BB	AB	AB	AB	BB	AB	BB	-	BB	-	AA	AB	AB	AA	AA	-
133513_pos232	4	0	AA	BB	AA	AA	AB	-	AB	AB	BB	AB	AB	AB	AA	AB	AB	AB	AB	BB	AB	BB	-	AA	AA	AB	BB	BB	-	AB	BB	BB	AB	BB	AB	AB	AB	BB	AB	BB	AA	BB	-	AA	AB	AB	AA	AA	-
133513_pos243	4	0	AA	BB	AA	AA	AB	-	AB	AB	BB	AB	AB	AB	AA	AB	AB	AB	AB	BB	AB	BB	-	AA	AA	AB	BB	BB	-	AB	BB	BB	AB	BB	AB	AB	AB	BB	AB	BB	AA	BB	-	AA	AB	AB	AA	AA	-
136267_pos89	4	0	AA	-	AA	AA	-	-	-	-	-	AB	AB	-	AA	AB	-	-	AB	-	AB	-	AB	AA	AA	-	-	BB	BB	-	BB	BB	AB	BB	AB	-	AB	-	-	BB	AA	BB	AB	-	AB	-	-	AA	AB
153722_pos74	4	0	AA	BB	AA	AA	AB	AB	AB	AB	-	AB	AB	AB	AA	AB	-	AB	AB	BB	AB	BB	AB	AA	AA	AB	BB	BB	BB	-	-	-	-	BB	AB	-	-	BB	-	BB	-	BB	AB	-	AB	AB	AA	AA	-
153722_pos89	4	0	AA	BB	AA	AA	AB	AB	AB	AB	-	AB	AB	AB	AA	AB	-	AB	AB	BB	AB	BB	AB	AA	AA	AB	BB	BB	BB	-	-	-	-	BB	AB	-	-	BB	-	BB	-	BB	AB	-	AB	AB	AA	AA	-
197829_pos128	4	0	-	BB	-	-	AB	-	-	-	-	-	-	-	AA	-	-	-	AB	-	-	-	-	AA	-	-	-	-	BB	-	BB	-	-	-	-	-	AB	-	-	BB	-	-	-	-	-	AB	AA	-	-
133513_pos110	4	1.7	AA	BB	AA	AA	AB	-	AB	AB	-	AB	AB	AB	AA	AB	AB	AB	AB	BB	-	BB	-	AA	AA	AB	BB	BB	-	AB	BB	BB	AB	BB	AB	AB	AB	BB	AB	BB	AA	BB	-	AA	AB	AB	AA	AA	-
15181_pos161	4	1.7	-	-	-	-	-	-	-	-	-	-	AB	AB	AA	AB	AB	AB	AB	BB	AB	BB	AB	AB	-	-	-	-	-	-	-	-	-	-	-	-	-	-	AB	BB	AA	BB	AB	AA	AB	AB	AA	AA	AB
15181_pos164	4	1.7	-	-	-	-	-	-	-	-	-	-	AB	AB	AA	AB	AB	AB	AB	BB	AB	BB	AB	AB	-	-	-	-	-	-	-	-	-	-	-	-	-	-	AB	BB	AA	BB	AB	AA	AB	AB	AA	AA	AB
19544_pos37	4	1.7	-	-	-	-	-	-	-	-	-	-	AB	AB	-	AB	AB	AB	AB	BB	-	BB	AB	AB	-	-	-	-	-	-	-	-	-	-	-	-	-	-	AB	BB	AA	BB	AB	-	AB	AB	AA	-	AB
19544_pos67	4	1.7	-	-	-	-	-	-	-	-	-	-	AB	AB	-	AB	AB	AB	AB	BB	-	BB	AB	AB	-	-	-	-	-	-	-	-	-	-	-	-	-	-	AB	BB	AA	BB	AB	-	AB	AB	AA	-	AB
64859_pos224	4	1.7	-	-	-	-	-	-	-	-	-	-	-	-	-	-	-	-	AB	BB	-	BB	-	AB	-	-	-	-	-	-	-	-	-	-	-	-	-	-	AB	BB	AA	BB	AB	AA	AB	-	-	-	-
64859_pos254	4	1.7	-	-	-	-	-	-	-	-	-	-	AB	-	AA	AB	AB	AB	AB	BB	-	BB	-	AB	-	-	-	-	-	-	-	-	-	-	-	-	-	-	AB	BB	AA	BB	AB	AA	AB	-	AA	AA	AB
65362_pos87	4	1.7	-	-	-	-	-	-	-	-	-	-	-	-	-	-	-	-	AB	BB	-	BB	AB	AB	-	-	-	-	-	-	-	-	-	-	-	-	-	-	AB	BB	AA	BB	-	-	AB	-	-	-	-
65362_pos90	4	1.7	-	-	-	-	-	-	-	-	-	-	-	-	-	-	-	-	AB	BB	-	BB	AB	AB	-	-	-	-	-	-	-	-	-	-	-	-	-	-	AB	BB	AA	BB	-	-	AB	-	-	-	-
118856_pos92	4	1.7	-	-	-	-	-	-	-	-	-	-	-	AB	-	AB	-	AB	AB	-	-	BB	-	AA	-	-	-	-	-	-	-	-	-	-	-	-	-	-	AB	BB	-	-	-	AA	AB	-	AB	AA	-
56394_pos135	4	1.7	AA	-	AA	AA	-	AB	AB	AB	AB	AB	-	AB	AA	AB	AB	-	AB	BB	-	BB	AB	AA	-	AB	BB	BB	AB	AB	BB	BB	AB	BB	-	-	AB	BB	-	BB	AA	BB	AB	AA	AB	AB	-	-	-
107713_pos129	4	1.7	AA	BB	-	AA	-	AB	AB	-	-	AB	-	-	AA	-	-	-	-	-	-	BB	-	AA	AA	-	-	BB	-	-	-	BB	-	-	-	AB	-	BB	AB	-	-	BB	AA	AA	-	-	-	-	-
113592_pos90	4	1.7	-	-	AA	AA	AB	-	AB	-	AB	AB	-	AB	AA	-	-	AA	-	BB	AA	BB	AB	AA	AA	AB	-	BB	BB	BB	-	BB	-	-	-	-	-	-	-	BB	AA	-	-	AA	-	AB	AA	AA	-
121994_pos209	4	1.7	AA	BB	-	-	AB	AB	AB	-	-	-	AB	AB	-	AB	AB	-	AB	-	AB	BB	AB	AA	AA	-	-	-	BB	-	-	-	AB	BB	-	AB	-	-	AB	BB	-	BB	AB	AA	AB	AB	-	AA	-
121994_pos223	4	1.7	AA	BB	-	-	AB	AB	AB	-	-	-	AB	AB	-	AB	AB	-	AB	-	AB	BB	AB	AA	AA	-	-	-	BB	-	-	-	AB	BB	-	AB	-	-	AB	BB	-	BB	AB	AA	AB	AB	-	AA	-
140206_pos21	4	1.7	-	BB	-	-	AA	BB	-	-	-	-	-	-	-	AB	-	-	-	-	-	-	-	AA	AA	-	-	-	-	-	BB	-	-	BB	-	-	-	BB	-	-	-	BB	-	AA	-	-	AA	AA	-
140206_pos70	4	1.7	-	BB	-	-	AA	BB	-	-	-	-	-	-	-	-	-	-	-	-	-	-	-	AA	AA	-	-	-	-	-	BB	-	-	BB	-	-	-	BB	-	-	-	BB	-	AA	-	-	AA	AA	-
156779_pos98	4	1.7	AA	BB	AA	AA	AB	AB	AB	-	AA	AB	AB	AB	-	AB	AB	AB	AB	-	AB	BB	AB	AA	AA	AB	BB	BB	BB	-	BB	BB	AB	BB	AB	-	AB	BB	-	BB	AB	BB	-	AA	AB	-	AA	AA	-
200595_pos35	4	1.7	-	BB	AA	AA	AB	AB	-	-	-	AB	-	-	AA	AB	-	AB	AB	BB	AA	BB	BB	AB	AA	AB	BB	BB	BB	AA	-	-	-	BB	-	-	-	BB	AB	BB	AA	-	AB	AA	-	AB	AA	-	-
155049_pos1	4	2.9	AA	BB	AA	AA	-	AB	AB	AB	AB	AB	AB	AB	-	AB	AB	AB	AB	BB	-	BB	AB	AA	AA	AB	BB	BB	BB	AB	BB	BB	AB	-	-	AB	AB	BB	AB	BB	AB	BB	AB	AA	-	AB	AA	-	AB
2100_pos82	4	2.9	-	-	-	-	-	-	-	-	-	-	AB	AB	AA	AB	AB	AB	-	BB	-	BB	-	AA	-	-	-	-	-	-	-	-	-	-	-	-	-	-	-	BB	AB	BB	AB	AA	AB	AB	-	AA	AB
2100_pos93	4	2.9	-	-	-	-	-	-	-	-	-	-	AB	AB	AA	AB	AB	AB	-	BB	-	BB	-	AA	-	-	-	-	-	-	-	-	-	-	-	-	-	-	-	BB	AB	BB	AB	AA	AB	AB	-	AA	AB
5191_pos192	4	2.9	-	-	-	-	-	-	-	-	-	-	AB	AB	AB	AB	AB	-	AB	BB	AB	BB	AB	AA	-	-	-	-	-	-	-	-	-	-	-	-	-	-	AB	BB	AB	BB	AB	AA	AB	AB	AA	AA	AB
9571_pos264	4	2.9	-	-	-	-	-	-	-	-	-	-	-	-	-	-	-	-	AB	BB	AB	BB	AB	AA	-	-	-	-	-	-	-	-	-	-	-	-	-	-	AB	BB	AB	BB	AB	AA	AB	-	-	-	-
15202_pos18	4	2.9	-	-	-	-	-	-	-	-	-	-	AB	AB	AB	AB	-	AB	-	BB	-	BB	AB	AA	-	-	-	-	-	-	-	-	-	-	-	-	-	-	AB	BB	AB	BB	-	-	-	-	AA	AA	-
20263_pos172	4	2.9	-	-	-	-	-	-	-	-	-	-	-	AB	AB	AB	AB	AB	AB	-	AB	-	AB	AA	-	-	-	-	-	-	-	-	-	-	-	-	-	-	AB	BB	AB	BB	AB	AA	AB	AB	AA	AA	AB
35254_pos273	4	2.9	-	-	-	-	-	-	-	-	-	-	AB	AB	AB	AB	AB	AB	AB	BB	AB	BB	-	AA	-	-	-	-	-	-	-	-	-	-	-	-	-	-	-	BB	-	-	-	-	AB	AB	AA	-	AB
35832_pos1	4	2.9	-	-	-	-	-	-	-	-	-	-	AB	AB	AB	AB	AB	-	AB	BB	AB	-	-	AA	-	-	-	-	-	-	-	-	-	-	-	-	-	-	AB	BB	AB	BB	-	-	AB	AB	-	AA	AB
35832_pos93	4	2.9	-	-	-	-	-	-	-	-	-	-	AB	AB	AB	AB	AB	-	AB	BB	AB	-	-	AA	-	-	-	-	-	-	-	-	-	-	-	-	-	-	AB	BB	-	BB	-	-	AB	AB	-	AA	AB
49370_pos63	4	2.9	-	-	-	-	-	-	-	-	-	-	AB	AB	AB	AB	AB	AB	AB	BB	AB	BB	AB	AA	-	-	-	-	-	-	-	-	-	-	-	-	-	-	-	BB	AB	BB	AB	AA	AB	AB	-	AA	AB
56142_pos22	4	2.9	-	-	-	-	-	-	-	-	-	-	AB	-	AA	AB	AB	-	-	-	-	BB	AB	AA	-	-	-	-	-	-	-	-	-	-	-	-	-	-	AB	BB	AB	BB	-	AA	AB	AB	AA	AA	AB
56142_pos36	4	2.9	-	-	-	-	-	-	-	-	-	-	AB	-	AA	AB	AB	-	-	-	AA	BB	AB	AA	-	-	-	-	-	-	-	-	-	-	-	-	-	-	AB	BB	AB	BB	-	AA	AB	AB	AA	AA	AB
59078_pos29	4	2.9	-	-	-	-	-	-	-	-	-	-	AB	AB	AA	AB	-	-	-	BB	AB	BB	AB	AA	-	-	-	-	-	-	-	-	-	-	-	-	-	-	AB	BB	AB	BB	AB	-	AB	AB	AA	AA	AB
85959_pos49	4	2.9	-	-	-	-	-	-	-	-	-	-	-	-	-	-	-	-	AB	BB	AB	-	-	AA	AA	AB	BB	-	BB	-	-	-	-	-	-	-	-	-	AB	-	AB	BB	AB	AA	AB	-	-	-	-
85959_pos168	4	2.9	-	-	-	-	-	-	-	-	-	-	-	-	-	-	-	-	AB	BB	AB	-	-	AA	AA	AB	BB	-	BB	-	-	-	-	-	-	-	-	-	-	-	AB	BB	AB	AA	AB	-	-	-	-
85959_pos182	4	2.9	-	-	-	-	-	-	-	-	-	-	-	-	-	-	-	-	AB	BB	AB	-	-	AA	AA	AB	BB	-	BB	-	-	-	-	-	-	-	-	-	-	-	AB	BB	AB	AA	AB	-	-	-	-
85959_pos207	4	2.9	-	-	-	-	-	-	-	-	-	-	-	-	-	-	-	-	AB	BB	AB	-	-	AA	AA	AB	BB	-	BB	-	-	-	-	-	-	-	-	-	-	-	AB	BB	AB	AA	AB	-	-	-	-
86461_pos81	4	2.9	-	-	-	-	-	-	-	-	-	-	-	AB	AB	AB	-	-	-	-	AB	BB	AB	-	-	-	-	-	-	-	-	-	-	-	-	-	-	-	-	BB	AB	BB	AB	AA	AB	-	AA	AA	AB
86461_pos130	4	2.9	-	-	-	-	-	-	-	-	-	-	-	AB	-	AB	-	-	-	-	AB	BB	AB	-	-	-	-	-	-	-	-	-	-	-	-	-	-	-	-	BB	AB	BB	AB	AA	AB	-	AA	AA	AB
90946_pos120	4	2.9	-	-	-	-	-	-	-	-	-	-	AB	AB	AB	AB	AB	AB	AB	BB	AB	BB	AB	AA	-	-	-	-	-	-	-	-	-	-	-	-	-	-	AB	BB	-	BB	AB	AA	AB	AB	AA	AA	AB
99519_pos151	4	2.9	-	-	-	-	-	-	-	-	-	-	AB	AB	AB	AB	AB	AB	AB	BB	AB	BB	AB	AA	-	-	-	-	-	-	-	-	-	-	-	-	-	-	AB	BB	AB	BB	-	AA	AB	AB	AA	AA	AB
100451_pos192	4	2.9	-	-	-	-	-	-	-	-	-	-	AB	AB	AB	AB	AB	-	AB	BB	AB	BB	AB	AA	-	-	-	-	-	-	-	-	-	-	-	-	-	-	AB	-	AB	BB	-	AA	AB	AB	-	AA	AB
111176_pos256	4	2.9	-	-	-	-	-	-	-	-	-	-	AB	-	AB	AB	-	AB	-	-	-	-	-	-	-	-	-	-	-	-	-	-	-	-	-	-	-	-	-	-	-	-	-	-	-	AB	AA	AA	-
111176_pos277	4	2.9	-	-	-	-	-	-	-	-	-	-	AB	-	AB	AB	-	AB	-	-	-	-	-	-	-	-	-	-	-	-	-	-	-	-	-	-	-	-	-	-	-	-	-	-	-	AB	AA	AA	-
130027_pos226	4	2.9	-	-	-	-	-	-	-	-	-	-	-	-	-	-	-	-	AB	BB	-	BB	AB	AA	-	-	-	-	-	-	-	-	-	-	-	-	-	-	-	BB	AB	-	BB	AA	-	-	-	-	-
145616_pos98	4	2.9	-	-	-	-	-	-	-	-	-	-	AB	-	AB	AB	AB	AB	-	-	-	-	-	-	-	-	-	-	-	-	-	-	-	-	-	-	-	-	-	-	-	-	-	-	-	-	AA	AA	AB
156406_pos99	4	2.9	-	-	-	-	-	-	-	-	-	-	AB	AB	AA	AA	AB	AB	-	-	-	-	-	-	-	-	-	-	-	-	-	-	-	-	-	-	-	-	-	-	-	-	-	-	-	AB	AA	AA	AB
159146_pos92	4	2.9	-	-	-	-	-	-	-	-	-	-	AB	AB	AB	AB	AB	AB	AB	BB	AB	-	AB	AA	-	-	-	-	-	-	-	-	-	-	-	-	-	-	AB	-	AB	-	AB	-	AB	AB	AA	-	AB
177824_pos192	4	2.9	-	-	-	-	-	-	-	-	-	-	AB	AB	AA	AB	AB	AB	AB	BB	AB	BB	AB	AA	-	-	-	-	-	-	-	-	-	-	-	-	-	-	AB	BB	AB	BB	-	AA	AB	AB	AA	-	AB
189934_pos209	4	2.9	-	-	-	-	-	-	-	-	-	-	AB	AB	AB	AB	AB	AB	-	-	-	-	-	-	-	-	-	-	-	-	-	-	-	-	-	-	-	-	-	-	-	-	-	-	-	AB	AA	AA	AB
202116_pos185	4	2.9	-	-	-	-	-	-	-	-	-	-	-	AB	AA	AB	AB	AB	AB	BB	AB	-	AB	-	-	-	-	-	-	-	-	-	-	-	-	-	-	-	AB	-	AB	BB	AB	AA	AB	AB	AA	AA	AB
205773_pos41	4	2.9	-	-	-	-	-	-	-	-	-	-	-	AB	BB	-	AB	AB	-	-	-	-	-	-	-	-	-	-	-	-	-	-	-	-	-	-	-	-	-	-	-	-	-	-	-	AB	AA	AA	-
205773_pos44	4	2.9	-	-	-	-	-	-	-	-	-	-	-	AB	BB	-	AB	AB	-	-	-	-	-	-	-	-	-	-	-	-	-	-	-	-	-	-	-	-	-	-	-	-	-	-	-	AB	AA	AA	-
9607_pos100	4	2.9	AA	BB	AA	-	AB	AB	AB	-	-	AB	AB	AB	AA	AB	AB	AB	AB	BB	AB	-	-	AA	AA	-	BB	BB	BB	AB	-	BB	AB	BB	AB	AB	AB	BB	AB	BB	AB	BB	AB	AA	-	-	AA	AA	-
27818_pos36	4	2.9	AA	BB	AA	AA	BB	-	-	-	AB	AB	-	AB	-	-	-	-	-	-	-	BB	AB	-	AA	AB	BB	BB	-	-	-	BB	-	BB	-	AB	AB	BB	AB	BB	AA	BB	-	AA	-	-	AA	-	AB
48568_pos2	4	2.9	AA	BB	AA	-	AB	AB	AB	-	AB	-	-	AB	AA	AB	AB	AB	AB	BB	AB	-	AB	AA	AA	AB	BB	BB	BB	AB	BB	BB	AB	BB	-	AB	AB	BB	-	BB	AB	-	AB	AA	AB	AB	AA	AA	-
48568_pos184	4	2.9	AA	BB	AA	-	AB	-	AB	-	AB	-	-	AB	AA	AB	AB	AB	AB	BB	AB	-	AB	AA	AA	AB	BB	BB	BB	AB	BB	BB	AB	BB	-	AB	AB	BB	-	BB	AB	-	AB	AA	AB	AB	AA	AA	-
80094_pos137	4	2.9	AA	BB	-	AA	AB	AB	AB	-	AB	AB	AB	AB	AA	AB	AB	-	AB	BB	AB	BB	AB	AA	AA	AB	BB	BB	BB	AB	BB	BB	-	BB	AB	-	AB	BB	AB	BB	AB	-	-	AA	AB	AB	-	AA	-
122225_pos12	4	2.9	AA	BB	AA	AA	AA	-	AB	AB	-	AB	-	AB	AA	-	AB	AB	AB	BB	-	BB	AB	AA	AA	AB	-	BB	BB	AB	BB	BB	AB	-	-	AB	AB	BB	AB	-	AB	BB	AB	AA	AB	AB	AA	AA	AB
123602_pos12	4	2.9	AA	BB	AA	AA	AB	-	-	AA	-	AB	AB	AB	-	-	AB	AB	AB	-	AB	BB	AB	AA	AA	AB	BB	BB	BB	-	BB	BB	AB	BB	AB	AB	-	-	AB	BB	AB	BB	AB	AA	AB	AB	AA	AA	AB
201106_pos152	4	3.1	AA	BB	AA	AA	AB	AB	AB	AB	AB	AB	AB	AB	AA	AB	AB	-	AB	-	AB	BB	AB	AA	AA	AB	-	BB	BB	-	BB	-	-	-	AB	AB	AB	BB	AB	BB	-	BB	AB	AA	AB	-	AA	AA	AB
72792_pos174	4	3.1	-	-	-	-	-	-	-	-	-	-	AB	AB	AA	AB	AB	-	AB	BB	AB	BB	-	AB	-	-	-	-	-	-	-	-	-	-	-	-	-	-	-	AB	AA	-	AB	AA	AB	AB	AA	AA	AB
84929_pos165	4	3.1	-	-	-	-	-	-	-	-	-	-	-	-	-	-	-	-	AB	BB	AB	-	AB	-	AA	-	BB	BB	BB	-	-	-	-	-	-	-	-	-	-	BB	AA	BB	AB	AA	-	-	-	-	-
84929_pos170	4	3.1	-	-	-	-	-	-	-	-	-	-	-	-	-	-	-	-	AB	BB	AB	-	AB	-	AA	-	BB	BB	BB	-	-	-	-	-	-	-	-	-	-	BB	AA	BB	AB	AA	-	-	-	-	-
102795_pos15	4	3.1	-	-	-	-	-	-	-	-	-	-	-	-	AA	AB	-	AB	AB	-	-	-	-	AB	-	-	-	-	-	-	-	-	-	-	-	-	-	-	AB	-	AA	BB	AB	AA	AB	AB	AA	AA	AB
154010_pos150	4	3.1	-	-	-	-	-	-	-	-	-	-	AB	AB	AA	AB	AB	AB	AB	BB	AB	BB	AB	AB	-	-	-	-	-	-	-	-	-	-	-	-	-	-	AB	AB	AA	BB	AB	-	-	-	AA	-	AB
199432_pos177	4	3.1	-	-	-	-	-	-	-	-	-	-	-	-	-	-	-	-	AB	-	AB	BB	AB	AA	-	-	-	-	-	-	-	-	-	-	-	-	-	-	BB	BB	AB	BB	AB	-	AB	-	-	-	-
200517_pos75	4	3.1	-	-	-	-	-	-	-	-	-	-	AB	-	-	AB	-	-	-	-	-	-	-	-	-	-	-	-	-	-	-	-	-	-	-	-	-	-	-	-	-	-	-	-	-	AA	-	AA	-
200517_pos130	4	3.1	-	-	-	-	-	-	-	-	-	-	AB	-	-	AB	-	-	-	-	-	-	-	-	-	-	-	-	-	-	-	-	-	-	-	-	-	-	-	-	-	-	-	-	-	AA	-	AA	-
200517_pos237	4	3.1	-	-	-	-	-	-	-	-	-	-	AB	-	-	AB	-	-	-	-	-	-	-	-	-	-	-	-	-	-	-	-	-	-	-	-	-	-	-	-	-	-	-	-	-	AA	-	AA	-
7073_pos57	4	3.1	AA	BB	AA	AA	-	-	-	-	-	AB	BB	-	AA	-	-	-	-	BB	-	-	-	-	AA	-	-	BB	BB	-	BB	-	-	-	AB	-	-	BB	-	-	-	BB	-	-	-	AA	AA	-	-
9627_pos121	4	3.1	AA	BB	AA	AA	AB	AB	AB	-	AB	AB	AB	AB	AA	AB	AB	AB	-	BB	AB	BB	AB	-	-	AB	BB	BB	BB	AA	-	BB	AB	BB	AB	-	AB	BB	-	BB	AA	BB	AB	-	AB	AB	AA	AA	AB
9627_pos126	4	3.1	AA	BB	AA	AA	AB	AB	AB	-	AB	AB	AB	AB	AA	AB	AB	AB	-	BB	AB	BB	AB	-	-	AB	BB	BB	BB	AA	-	BB	AB	BB	AB	-	AB	BB	-	BB	AA	BB	AB	-	AB	AB	AA	AA	AB
14256_pos92	4	3.1	-	-	-	AA	AA	-	-	-	-	-	AB	AB	-	AB	AB	AB	-	-	AB	-	-	-	AA	-	-	-	BB	-	BB	BB	BB	BB	-	-	AB	-	-	-	-	-	-	AA	-	AB	-	-	-
39211_pos125	4	3.1	AA	BB	AA	AA	-	-	AB	-	-	AB	AB	AB	-	-	AB	-	-	BB	AB	BB	AB	AA	AA	-	BB	BB	BB	-	-	-	AB	BB	-	BB	-	BB	-	-	-	BB	-	AA	AB	-	AA	AA	-
39211_pos182	4	3.1	AA	BB	AA	AA	-	AB	AB	-	-	AB	AB	AB	-	-	AB	-	-	BB	AB	BB	AB	AA	AA	AB	BB	BB	BB	-	-	-	AB	BB	-	BB	-	BB	-	-	-	BB	-	AA	AB	-	AA	AA	-
39211_pos194	4	3.1	AA	BB	AA	AA	-	AB	AB	-	-	AB	AB	AB	-	-	AB	-	-	BB	AB	BB	AB	AA	AA	-	BB	BB	BB	-	-	-	AB	BB	-	BB	-	BB	-	-	-	BB	-	AA	AB	-	AA	AA	-
39211_pos197	4	3.1	AA	BB	AA	AA	-	AB	AB	-	-	AB	AB	AB	-	-	AB	-	-	BB	AB	BB	AB	AA	AA	AB	BB	BB	BB	-	-	-	AB	BB	-	BB	-	BB	-	-	-	BB	-	AA	AB	-	AA	AA	-
39211_pos229	4	3.1	AA	BB	AA	AA	-	AB	AB	-	-	AB	AB	AB	-	-	AB	-	-	BB	AB	BB	AB	AA	AA	AB	AB	BB	BB	-	-	-	AB	BB	-	BB	-	BB	-	-	-	BB	-	AA	AB	-	AA	AA	-
39211_pos238	4	3.1	AA	BB	AA	AA	-	AB	AB	-	-	AB	AB	AB	-	-	AB	-	-	BB	AB	BB	AB	AA	AA	AB	BB	BB	BB	-	-	-	AB	BB	-	BB	-	BB	-	-	-	BB	-	AA	AB	-	AA	AA	-
39211_pos246	4	3.1	AA	BB	AA	AA	-	AB	AB	-	-	AB	AB	AB	-	-	AB	-	-	BB	AB	BB	AB	AA	AA	AB	BB	BB	BB	-	-	-	AB	BB	-	BB	-	BB	-	-	-	BB	-	AA	AB	-	AA	AA	-
39211_pos248	4	3.1	AA	BB	AA	AA	-	AB	AB	-	-	AB	AB	AB	-	-	AB	-	-	BB	AB	BB	AB	AA	AA	AB	BB	BB	BB	-	-	-	AB	BB	-	BB	-	BB	-	-	-	BB	-	AA	AB	-	AA	AA	-
39211_pos252	4	3.1	AA	BB	AA	AA	-	AB	AB	-	-	AB	AB	AB	-	-	AB	-	-	BB	AB	BB	AB	AA	AA	AB	BB	BB	BB	-	-	-	AB	BB	-	BB	-	BB	-	-	-	BB	-	AA	AB	-	AA	AA	-
117305_pos113	4	3.1	-	BB	-	AA	AB	-	-	-	-	AB	AB	-	AA	-	-	-	-	-	-	BB	-	AA	AA	-	BB	BB	BB	-	BB	BB	AB	-	-	AB	AB	BB	-	-	AB	BB	AB	AA	BB	AA	AA	-	AB
129503_pos127	4	3.1	-	-	-	AA	-	-	-	-	-	-	-	-	-	-	-	AA	AB	-	AB	BB	-	AA	AA	-	-	BB	-	-	-	-	AB	-	-	-	-	BB	-	-	BB	BB	AB	-	-	-	AA	-	-
182450_pos30	4	3.1	-	BB	AA	AA	-	-	-	-	-	AB	AB	AB	-	AB	AB	-	AB	BB	AB	BB	AB	AA	AA	AB	BB	BB	BB	-	BB	BB	AB	BB	-	AB	AB	BB	-	BB	AA	BB	AB	AA	-	AB	AB	AA	-
182450_pos157	4	3.1	-	BB	AA	AA	-	-	-	-	-	AB	AB	AB	-	AB	AB	-	AB	BB	AB	BB	AB	AA	AA	AB	BB	BB	BB	-	BB	BB	AB	BB	-	AB	AB	BB	-	BB	AA	BB	AB	AA	-	AB	AB	AA	-
182628_pos78	4	3.1	-	BB	AA	AA	AB	AB	AB	AB	AB	AB	AB	AB	AA	AB	AB	-	AB	-	AB	BB	AB	AA	AA	-	-	BB	BB	-	BB	-	AB	BB	AB	-	AB	BB	AB	BB	-	BB	AB	AA	AB	BB	AA	AA	-
182628_pos91	4	3.1	-	BB	AA	AA	AB	AB	AB	AB	AB	AB	AB	AB	AA	AB	AB	-	AB	-	AB	BB	AB	AA	AA	-	-	BB	BB	-	BB	-	AB	BB	AB	-	AB	BB	AB	BB	-	BB	AB	AA	AB	BB	AA	AA	-
182628_pos149	4	3.1	-	BB	AA	AA	AB	AB	AB	AB	AB	AB	AB	AB	AA	AB	AB	-	AB	-	AB	BB	AB	AA	AA	-	-	BB	BB	-	BB	-	AB	BB	AB	-	AB	BB	AB	BB	-	BB	AB	AA	AB	BB	AA	AA	-
208250_pos253	4	3.1	AA	-	AA	-	-	AB	AB	AB	AB	AB	AB	AB	AA	AB	AB	-	AB	BB	-	BB	AB	AA	AA	AB	-	BB	BB	AB	BB	BB	AB	BB	-	AB	AB	BB	AB	BB	AB	BB	AB	AA	-	AB	AA	AA	AB
46185_pos182	4	3.1	-	BB	-	AA	AA	-	AB	-	AB	-	-	-	-	-	-	-	-	-	-	-	-	-	-	-	-	-	-	-	BB	BB	-	BB	-	-	AB	BB	-	-	-	-	-	-	-	-	-	-	-
64478_pos170	4	3.1	-	-	-	-	-	-	-	-	-	-	-	-	-	-	-	-	AB	BB	-	BB	AB	AA	-	-	-	-	-	-	-	-	-	-	-	-	-	-	-	BB	AB	BB	AB	-	AB	-	-	-	-
64538_pos44	4	3.1	-	BB	AA	AA	AB	AB	AB	-	AB	AB	-	-	-	-	-	-	-	BB	AB	BB	AB	AA	-	-	-	-	-	AB	BB	BB	AB	BB	AB	-	AB	BB	-	BB	-	BB	-	AA	AB	-	-	-	-
84051_pos234	4	3.1	AA	BB	AA	AA	AB	AB	AB	AB	AB	-	AB	AB	AA	AB	AB	-	-	-	-	-	-	-	AA	AB	-	BB	BB	AB	BB	BB	AB	BB	AB	AB	AB	BB	-	-	-	-	-	-	-	AB	AA	AA	AB
83896_pos223	4	3.1	AA	BB	AA	-	AB	-	AB	AB	AB	-	-	AB	AA	AB	AB	AB	AB	BB	AB	BB	AB	-	AA	-	-	BB	BB	AB	BB	-	AB	BB	AB	AB	-	BB	AB	BB	AB	BB	AB	-	AB	AB	AA	-	AB
94611_pos140	4	3.1	AA	BB	AA	AA	-	AB	AB	AB	AB	AB	AB	AB	AA	AB	AB	AB	AB	BB	AB	-	AB	AA	AA	AB	BB	-	-	-	BB	BB	AB	-	AB	AB	AB	BB	AB	BB	AB	BB	-	AA	AB	-	AA	AA	AB
94611_pos190	4	3.1	AA	BB	AA	AA	-	AB	AB	AB	AB	AB	AB	AB	AA	AB	AB	AB	AB	BB	AB	-	AB	AA	AA	AB	BB	-	-	-	BB	BB	AB	-	AB	AB	AB	BB	AB	BB	AB	BB	-	AA	AB	-	AA	AA	AB
94611_pos199	4	3.1	AA	BB	AA	AA	-	AB	AB	AB	AB	AB	AB	AB	AA	AB	AB	AB	AB	BB	AB	-	AB	AA	AA	AB	BB	-	-	-	BB	BB	AB	-	AB	AB	AB	BB	AB	BB	AB	BB	-	AA	AB	-	AA	AA	AB
138267_pos9	4	3.1	AA	BB	AA	AA	AB	-	AB	AB	-	AB	AB	AB	AA	AB	AB	-	AB	-	AB	BB	AB	AA	-	AB	BB	BB	BB	AB	BB	-	AB	BB	AB	-	AB	BB	AB	BB	-	BB	AB	AA	AB	AB	AA	AA	AB
162913_pos171	4	3.1	AA	-	AA	AA	AB	AB	-	-	-	AB	AB	AB	-	-	-	AB	-	-	-	-	-	-	AA	-	-	BB	BB	-	BB	BB	-	-	AB	AB	AB	BB	AB	-	AB	BB	AB	AA	-	-	AA	-	-
169121_pos284	4	3.1	AB	-	AA	AA	AB	AB	AB	-	AB	AB	AB	AB	AA	AB	AB	-	AB	BB	AB	BB	-	-	-	AB	BB	BB	BB	-	BB	BB	AB	BB	BB	AB	-	BB	AB	BB	AB	BB	AB	AA	AB	AB	AA	AA	-
171251_pos247	4	3.1	AA	BB	AA	AB	AB	-	-	-	AB	AB	AB	AB	AA	AB	AB	-	-	-	AB	BB	AB	AA	AA	-	BB	BB	-	AB	BB	BB	AB	BB	AB	-	-	BB	AB	BB	AB	BB	AB	AA	AB	AB	AA	AA	AB
182439_pos266	4	3.1	AA	-	AA	AA	AB	AB	AB	AB	AB	AB	-	AB	AA	-	-	AB	AB	BB	AB	-	AB	AA	AA	AB	BB	BB	-	AB	BB	BB	AB	-	-	AB	AB	BB	AB	-	AB	BB	-	-	AB	-	AA	AA	AB
151984_pos200	4	3.2	AA	BB	AA	AA	AB	AB	AB	AB	AB	AB	AB	AB	AA	AB	AB	-	-	BB	AB	BB	AB	AA	AA	AB	BB	-	BB	AB	BB	BB	AB	BB	AB	AB	AB	BB	AB	BB	AB	BB	AB	AA	AB	AB	AA	AA	AB
64538_pos217	4	3.2	-	BB	AB	AA	AB	AB	AB	-	AB	AB	-	-	-	-	-	-	-	BB	AB	BB	AB	AA	-	-	-	-	-	AB	BB	BB	AB	BB	AB	-	AB	BB	-	BB	-	BB	-	AA	AB	-	-	-	-
126305_pos50	4	3.2	-	-	-	-	-	-	-	-	-	-	-	-	-	-	-	-	AA	BB	AB	BB	AB	AA	-	-	-	-	-	-	-	-	-	-	-	-	-	-	AB	BB	AB	BB	-	AA	AB	-	-	-	-
126305_pos230	4	3.2	-	-	-	-	-	-	-	-	-	-	-	-	-	-	-	-	AA	BB	AB	BB	AB	AA	-	-	-	-	-	-	-	-	-	-	-	-	-	-	AB	BB	AB	BB	-	AA	AB	-	-	-	-
138901_pos199	4	3.2	-	-	-	-	-	-	-	-	-	-	AB	AB	AB	AB	AB	-	-	-	-	-	-	-	-	-	-	-	-	-	-	-	-	-	-	-	-	-	-	-	-	-	-	-	-	AB	AA	AA	-
138901_pos291	4	3.2	-	-	-	-	-	-	-	-	-	-	AB	AB	AB	AB	AB	-	-	-	-	-	-	-	-	-	-	-	-	-	-	-	-	-	-	-	-	-	-	-	-	-	-	-	-	AB	AA	AA	-
197547_pos178	4	3.2	-	-	-	-	-	-	-	-	-	-	AB	AB	AA	AB	AB	AB	-	-	AB	BB	AB	AA	-	-	-	-	-	-	-	-	-	-	-	-	-	-	AB	BB	AB	BB	-	AA	AB	AB	AA	AA	AB
[truncated: 4,039 more rows]
[truncated: 88 more columns]
