# Supplementary material for: A high-density genetic map and molecular sex-typing assay for gerbils
Source: Mamm Genome. 2019 Apr 10;30(3):63–70. doi: 10.1007/s00335-019-09799-z (PMC6491409; doi:10.1007/s00335-019-09799-z)
Supplement: Supplementary file 6 — Online Resource 6: A list of scaffolds and which are autosomal, sex-linked, or unknown, and their location on the genetic map if known. This is a tab-separated file with five columns: marker, annotation, scaffold, linkage group, centiMorgans. ’Annotation’ can be A, X, Y, or U for autosomal, X-linked, Y-linked, or Unknown and was determined based on relative coverage in males and females. A “*” in the scaffold column indicates that the marker did not align to any scaffold (TXT 13118 kb) [file 335_2019_9799_MOESM6_ESM.txt]

Marker	Annotation	Scaffold	Linkage_Group	centiMorgans
1	A	NW_018663616.1	NA	NA
2	A	NW_018658814.1	NA	NA
3	A	NW_018683145.1	NA	NA
4	A	NW_018724722.1	NA	NA
5	A	NW_018706060.1	NA	NA
7	A	NW_018665747.1	NA	NA
8	A	NW_018669913.1	NA	NA
9	A	NW_018676746.1	NA	NA
11	A	NW_018658882.1	NA	NA
12	A	NW_018719738.1	NA	NA
13	A	NW_018712516.1	NA	NA
14	A	NW_018691554.1	NA	NA
15	A	NW_018725540.1	NA	NA
16	A	NW_018658030.1	NA	NA
17	A	NW_018660270.1	NA	NA
18	A	NW_018659212.1	NA	NA
19	A	NW_018658017.1	NA	NA
20	A	NW_018658735.1	NA	NA
21	A	NW_018662666.1	NA	NA
22	A	NW_018700575.1	NA	NA
23	A	NW_018658376.1	NA	NA
25	A	NW_018669255.1	NA	NA
26	A	NW_018666612.1	NA	NA
27	A	NW_018659012.1	NA	NA
28	A	NW_018706557.1	NA	NA
29	A	NW_018658170.1	NA	NA
30	A	*	NA	NA
33	A	NW_018708417.1	NA	NA
34	A	NW_018658758.1	NA	NA
36	A	NW_018658063.1	NA	NA
37	A	NW_018671942.1	NA	NA
38	A	NW_018657920.1	NA	NA
39	A	NW_018657885.1	NA	NA
40	A	NW_018658683.1	NA	NA
41	A	NW_018671702.1	NA	NA
43	A	NW_018657996.1	NA	NA
44	A	NW_018658815.1	NA	NA
45	A	NW_018659922.1	NA	NA
46	A	NW_018664598.1	NA	NA
47	A	NW_018658350.1	NA	NA
48	A	NW_018672059.1	NA	NA
49	A	NW_018658014.1	NA	NA
50	A	NW_018668468.1	NA	NA
51	A	*	NA	NA
52	A	NW_018707590.1	NA	NA
54	A	NW_018657849.1	NA	NA
56	A	NW_018657953.1	NA	NA
57	A	NW_018657873.1	NA	NA
58	A	NW_018658069.1	NA	NA
59	A	NW_018692972.1	NA	NA
60	A	NW_018658456.1	NA	NA
61	A	NW_018668117.1	NA	NA
62	A	NW_018663199.1	NA	NA
63	A	NW_018718493.1	NA	NA
64	A	NW_018711108.1	NA	NA
65	A	NW_018663837.1	NA	NA
66	A	NW_018665242.1	NA	NA
67	A	NW_018677739.1	NA	NA
68	A	NW_018672956.1	NA	NA
69	A	NW_018711278.1	NA	NA
70	A	NW_018657897.1	NA	NA
71	A	*	NA	NA
72	A	NW_018671702.1	NA	NA
73	A	NW_018666641.1	NA	NA
74	A	NW_018657840.1	NA	NA
75	A	NW_018658004.1	NA	NA
76	A	NW_018668569.1	NA	NA
77	A	NW_018658323.1	NA	NA
78	A	NW_018659419.1	NA	NA
79	A	NW_018657798.1	NA	NA
81	A	NW_018659097.1	NA	NA
82	A	NW_018658194.1	NA	NA
83	A	NW_018661625.1	NA	NA
84	A	NW_018725897.1	NA	NA
85	A	NW_018700163.1	NA	NA
86	A	NW_018658215.1	NA	NA
87	A	NW_018657843.1	NA	NA
88	A	NW_018711646.1	NA	NA
89	A	NW_018658171.1	NA	NA
90	A	NW_018657933.1	NA	NA
91	A	NW_018657831.1	NA	NA
92	A	NW_018658940.1	NA	NA
93	A	NW_018659667.1	NA	NA
94	A	NW_018714121.1	NA	NA
95	A	NW_018658049.1	NA	NA
96	A	NW_018683965.1	NA	NA
97	A	NW_018659713.1	NA	NA
98	A	NW_018670210.1	NA	NA
99	A	NW_018657933.1	NA	NA
100	A	NW_018663973.1	NA	NA
101	A	NW_018658591.1	NA	NA
102	A	NW_018665509.1	NA	NA
103	A	NW_018673782.1	NA	NA
104	A	NW_018658374.1	NA	NA
105	A	NW_018657756.1	NA	NA
106	A	NW_018659485.1	6	74
107	A	NW_018658722.1	NA	NA
108	A	NW_018714636.1	NA	NA
109	A	NW_018659483.1	NA	NA
110	A	NW_018658108.1	NA	NA
111	A	NW_018662063.1	NA	NA
112	A	NW_018658225.1	NA	NA
113	A	NW_018703716.1	NA	NA
115	A	NW_018658030.1	NA	NA
119	A	NW_018669212.1	NA	NA
120	A	NW_018672545.1	NA	NA
121	A	NW_018657767.1	NA	NA
122	A	NW_018657776.1	NA	NA
123	A	NW_018657843.1	NA	NA
124	A	NW_018657971.1	NA	NA
125	A	NW_018693756.1	NA	NA
126	A	NW_018666268.1	NA	NA
128	A	NW_018704119.1	NA	NA
129	A	NW_018671702.1	NA	NA
130	A	NW_018658017.1	NA	NA
131	A	NW_018659030.1	NA	NA
132	A	NW_018679937.1	NA	NA
133	A	NW_018658550.1	NA	NA
135	A	NW_018658777.1	NA	NA
136	A	NW_018657788.1	NA	NA
137	A	NW_018658463.1	NA	NA
139	A	NW_018678564.1	NA	NA
140	A	NW_018659015.1	NA	NA
141	A	NW_018722279.1	NA	NA
142	A	NW_018669938.1	NA	NA
143	A	NW_018658851.1	NA	NA
144	A	NW_018659052.1	NA	NA
145	A	NW_018660396.1	NA	NA
148	A	NW_018659143.1	NA	NA
149	A	NW_018658106.1	NA	NA
150	A	NW_018723181.1	NA	NA
151	A	NW_018723181.1	NA	NA
152	A	NW_018659827.1	NA	NA
153	A	NW_018659079.1	NA	NA
155	A	NW_018672378.1	NA	NA
156	A	NW_018658767.1	NA	NA
157	A	NW_018696766.1	NA	NA
158	A	NW_018663808.1	NA	NA
159	A	NW_018667558.1	NA	NA
160	A	NW_018669320.1	NA	NA
161	A	NW_018657793.1	NA	NA
162	A	NW_018662799.1	NA	NA
163	A	NW_018659855.1	NA	NA
164	A	NW_018657915.1	NA	NA
165	A	NW_018658372.1	NA	NA
166	A	NW_018666322.1	NA	NA
167	A	NW_018657771.1	NA	NA
168	A	NW_018657869.1	NA	NA
169	A	NW_018658303.1	NA	NA
170	A	NW_018657836.1	NA	NA
171	A	NW_018659903.1	NA	NA
173	A	NW_018658014.1	NA	NA
174	A	NW_018691886.1	NA	NA
175	A	NW_018706831.1	NA	NA
177	A	NW_018657823.1	NA	NA
178	A	NW_018659989.1	NA	NA
179	A	NW_018726331.1	NA	NA
180	A	NW_018658794.1	NA	NA
181	A	NW_018658943.1	NA	NA
182	A	NW_018658146.1	NA	NA
183	A	NW_018661558.1	NA	NA
184	A	NW_018658418.1	NA	NA
185	A	NW_018659044.1	NA	NA
186	A	NW_018672664.1	NA	NA
187	A	NW_018659029.1	NA	NA
189	A	NW_018658514.1	NA	NA
190	A	NW_018666212.1	NA	NA
191	A	NW_018660667.1	NA	NA
192	A	NW_018657754.1	NA	NA
193	A	NW_018661392.1	NA	NA
194	A	NW_018659161.1	NA	NA
195	A	NW_018682355.1	NA	NA
196	A	NW_018660641.1	NA	NA
197	A	NW_018658441.1	NA	NA
198	A	NW_018658666.1	NA	NA
199	A	NW_018662582.1	NA	NA
200	A	NW_018722692.1	NA	NA
201	A	NW_018657757.1	NA	NA
202	A	NW_018657890.1	NA	NA
203	A	NW_018658865.1	NA	NA
205	A	NW_018657983.1	NA	NA
206	A	NW_018661485.1	NA	NA
207	A	NW_018661381.1	NA	NA
208	A	NW_018658165.1	NA	NA
209	A	NW_018665077.1	NA	NA
210	A	NW_018675249.1	NA	NA
211	A	NW_018657780.1	NA	NA
212	A	NW_018658277.1	NA	NA
213	A	NW_018685508.1	NA	NA
214	A	NW_018679480.1	NA	NA
215	A	NW_018703006.1	NA	NA
216	A	NW_018657774.1	NA	NA
217	A	NW_018669452.1	NA	NA
218	A	NW_018710217.1	NA	NA
219	A	NW_018659018.1	NA	NA
220	A	NW_018658063.1	NA	NA
221	A	NW_018661416.1	20	12.9
222	A	NW_018660643.1	NA	NA
223	A	NW_018718587.1	NA	NA
224	A	NW_018658694.1	NA	NA
225	A	NW_018658914.1	NA	NA
226	A	NW_018658315.1	NA	NA
227	A	NW_018659343.1	NA	NA
228	A	NW_018660454.1	NA	NA
229	A	NW_018661485.1	NA	NA
230	A	NW_018665202.1	NA	NA
231	A	NW_018665936.1	NA	NA
232	A	NW_018659413.1	NA	NA
233	A	NW_018677394.1	NA	NA
234	A	NW_018677396.1	NA	NA
235	A	NW_018657816.1	NA	NA
236	A	NW_018657868.1	NA	NA
237	A	NW_018668340.1	NA	NA
238	A	NW_018657880.1	NA	NA
239	A	NW_018701254.1	NA	NA
240	A	NW_018684803.1	NA	NA
241	A	NW_018658396.1	NA	NA
242	A	NW_018696677.1	NA	NA
243	A	NW_018658873.1	NA	NA
245	A	NW_018675249.1	NA	NA
246	A	NW_018667243.1	NA	NA
248	A	NW_018671660.1	NA	NA
249	A	NW_018660170.1	NA	NA
250	A	NW_018662188.1	NA	NA
252	A	NW_018681644.1	NA	NA
253	A	NW_018665770.1	NA	NA
254	A	NW_018720559.1	NA	NA
255	A	NW_018659913.1	NA	NA
256	A	NW_018658135.1	NA	NA
257	A	*	NA	NA
258	A	NW_018676520.1	NA	NA
259	A	NW_018667558.1	NA	NA
260	A	NW_018658281.1	NA	NA
261	A	NW_018659128.1	NA	NA
263	A	NW_018658279.1	NA	NA
264	A	NW_018717807.1	NA	NA
266	A	NW_018660454.1	NA	NA
267	A	NW_018657893.1	NA	NA
268	A	NW_018657786.1	NA	NA
269	A	NW_018658633.1	NA	NA
271	A	NW_018658489.1	NA	NA
272	A	NW_018665218.1	NA	NA
274	A	NW_018660484.1	NA	NA
276	A	NW_018672678.1	NA	NA
277	A	NW_018658355.1	NA	NA
278	A	NC_023263.1	NA	NA
279	A	NW_018657803.1	NA	NA
280	A	NW_018658403.1	NA	NA
281	A	NW_018658645.1	NA	NA
282	A	NW_018658436.1	NA	NA
283	A	NW_018658241.1	NA	NA
284	A	NW_018661175.1	NA	NA
285	A	NW_018658439.1	NA	NA
286	A	NW_018657920.1	NA	NA
287	A	NW_018668467.1	NA	NA
288	A	NW_018657748.1	NA	NA
289	A	NW_018658425.1	NA	NA
290	A	NW_018657800.1	NA	NA
291	A	NW_018669740.1	NA	NA
292	A	NW_018658347.1	NA	NA
293	A	NW_018657968.1	NA	NA
294	A	NW_018660299.1	NA	NA
295	A	NW_018678939.1	NA	NA
296	A	NW_018659925.1	NA	NA
297	A	NW_018659790.1	NA	NA
298	A	NW_018657801.1	NA	NA
299	A	NW_018658559.1	6	39.4
300	A	NW_018657790.1	NA	NA
301	A	NW_018663796.1	NA	NA
302	A	NW_018714636.1	NA	NA
303	A	NW_018661074.1	NA	NA
305	A	NW_018658015.1	NA	NA
306	A	NW_018693757.1	NA	NA
308	A	NW_018659782.1	NA	NA
309	A	NW_018658174.1	NA	NA
310	A	NW_018708374.1	NA	NA
311	A	NW_018657914.1	NA	NA
312	A	NW_018659926.1	NA	NA
313	A	NW_018663934.1	NA	NA
314	A	NW_018658783.1	NA	NA
315	A	NW_018671892.1	NA	NA
317	A	NW_018719738.1	NA	NA
318	A	NW_018657786.1	NA	NA
319	A	NW_018660193.1	NA	NA
320	A	NW_018661981.1	NA	NA
321	A	NW_018659021.1	NA	NA
322	A	NW_018657765.1	NA	NA
323	A	NW_018691914.1	NA	NA
324	A	NW_018666199.1	NA	NA
325	A	NW_018667558.1	NA	NA
326	A	NW_018659145.1	NA	NA
327	A	NW_018665042.1	NA	NA
328	A	NW_018660885.1	NA	NA
329	A	NW_018715233.1	NA	NA
330	A	NW_018657762.1	NA	NA
331	A	NW_018661551.1	NA	NA
332	A	*	NA	NA
333	A	NW_018670454.1	NA	NA
335	A	NW_018670670.1	NA	NA
336	A	NW_018659421.1	NA	NA
337	A	NW_018660923.1	NA	NA
338	A	NW_018675975.1	NA	NA
339	A	NW_018668513.1	NA	NA
340	A	NW_018658179.1	NA	NA
341	A	NW_018717702.1	NA	NA
342	A	NW_018657953.1	NA	NA
343	A	*	NA	NA
344	A	NW_018659149.1	NA	NA
345	A	NW_018657753.1	NA	NA
346	A	NW_018657988.1	NA	NA
347	A	NW_018714394.1	NA	NA
348	A	NW_018666311.1	NA	NA
349	A	NW_018660483.1	NA	NA
350	A	NW_018658236.1	NA	NA
351	A	NW_018658648.1	NA	NA
353	A	NW_018658199.1	NA	NA
354	A	NW_018670548.1	NA	NA
356	A	NW_018659812.1	NA	NA
357	A	NW_018672904.1	NA	NA
358	A	NW_018674658.1	NA	NA
359	A	NW_018657886.1	2	74.6
360	A	NW_018659717.1	NA	NA
361	A	NW_018666322.1	NA	NA
362	A	NW_018657830.1	NA	NA
363	A	NW_018658950.1	NA	NA
364	A	NW_018666961.1	NA	NA
365	A	NW_018701441.1	NA	NA
366	A	NW_018713198.1	NA	NA
367	A	NW_018658284.1	NA	NA
368	A	NW_018660807.1	NA	NA
369	A	NW_018659812.1	NA	NA
370	A	*	NA	NA
371	A	NW_018663959.1	NA	NA
374	A	NW_018660021.1	NA	NA
375	A	NW_018658828.1	NA	NA
376	A	*	NA	NA
377	A	NW_018657804.1	NA	NA
378	A	NW_018658091.1	NA	NA
379	A	NW_018661237.1	NA	NA
380	A	NW_018667233.1	NA	NA
381	A	NW_018663708.1	NA	NA
382	A	NW_018657762.1	NA	NA
383	A	NW_018661076.1	NA	NA
384	A	NW_018657938.1	NA	NA
385	A	NW_018695743.1	NA	NA
386	A	NW_018658311.1	NA	NA
388	A	NW_018659367.1	NA	NA
389	A	NW_018658034.1	NA	NA
391	A	NW_018717949.1	NA	NA
392	A	NW_018658099.1	NA	NA
393	A	NW_018709218.1	NA	NA
394	A	NW_018657969.1	NA	NA
395	A	NW_018659563.1	NA	NA
397	A	NW_018659606.1	NA	NA
398	A	NW_018667558.1	NA	NA
399	A	NW_018657804.1	NA	NA
400	A	NW_018657805.1	NA	NA
401	A	NW_018659595.1	NA	NA
404	A	NW_018672956.1	NA	NA
406	A	*	NA	NA
407	A	NW_018701441.1	NA	NA
408	A	NW_018657850.1	NA	NA
409	A	NW_018658913.1	NA	NA
410	A	NW_018688423.1	NA	NA
411	A	NW_018657988.1	NA	NA
412	A	NW_018670548.1	NA	NA
413	A	NW_018658389.1	NA	NA
414	A	NW_018658028.1	NA	NA
416	A	NW_018674128.1	NA	NA
417	A	NW_018659962.1	NA	NA
418	A	NW_018657966.1	NA	NA
419	A	NW_018669413.1	NA	NA
420	A	NW_018657951.1	NA	NA
421	A	NW_018675975.1	NA	NA
422	A	NW_018658037.1	5	0
423	A	NW_018713143.1	NA	NA
424	A	NW_018660890.1	NA	NA
425	A	NW_018659245.1	NA	NA
426	A	NW_018668513.1	NA	NA
427	A	NW_018657766.1	NA	NA
428	A	NW_018661305.1	NA	NA
429	A	NW_018662553.1	NA	NA
430	A	NW_018658821.1	NA	NA
431	A	NW_018657912.1	NA	NA
433	A	NW_018683347.1	NA	NA
434	A	NW_018676682.1	NA	NA
435	A	NW_018659017.1	NA	NA
436	A	NW_018658846.1	NA	NA
437	A	NW_018657834.1	NA	NA
438	A	NW_018658231.1	NA	NA
439	A	NW_018658947.1	NA	NA
440	A	NW_018657840.1	NA	NA
441	A	NW_018658337.1	9	51.7
442	A	NW_018658204.1	NA	NA
443	A	NW_018659130.1	NA	NA
445	A	NW_018658223.1	NA	NA
446	A	NW_018664426.1	NA	NA
447	A	NW_018658315.1	NA	NA
448	A	NW_018658804.1	NA	NA
449	A	NW_018658573.1	NA	NA
450	A	NW_018681413.1	NA	NA
451	A	NW_018658371.1	NA	NA
452	A	NW_018658703.1	NA	NA
453	A	NW_018670631.1	NA	NA
454	A	NW_018658113.1	NA	NA
455	A	NW_018659705.1	NA	NA
456	A	NW_018658123.1	NA	NA
457	A	NW_018657836.1	NA	NA
458	A	NW_018658031.1	NA	NA
459	A	NW_018659749.1	NA	NA
460	A	NW_018667063.1	NA	NA
461	A	NW_018658463.1	NA	NA
462	A	NW_018671340.1	NA	NA
463	A	NW_018658396.1	NA	NA
464	A	NW_018680023.1	NA	NA
465	A	NW_018658513.1	NA	NA
466	A	NW_018674632.1	NA	NA
468	A	NW_018660299.1	NA	NA
469	A	NW_018663689.1	NA	NA
470	A	NW_018659488.1	NA	NA
471	A	NW_018659863.1	NA	NA
473	A	NW_018658062.1	NA	NA
475	A	NW_018712914.1	NA	NA
476	A	NW_018657753.1	NA	NA
477	A	NW_018658140.1	NA	NA
478	A	NW_018657941.1	NA	NA
479	A	NW_018669844.1	NA	NA
480	A	NW_018663425.1	NA	NA
481	A	NW_018658079.1	NA	NA
482	A	NW_018660974.1	9	15.4
483	A	NW_018658570.1	NA	NA
484	A	NW_018658387.1	NA	NA
486	A	NW_018659073.1	NA	NA
487	A	NW_018658045.1	NA	NA
488	A	NW_018659672.1	NA	NA
489	A	NW_018689392.1	NA	NA
490	A	NW_018658588.1	NA	NA
491	A	NW_018675197.1	NA	NA
492	A	NW_018667785.1	NA	NA
493	A	NW_018658151.1	NA	NA
494	A	NW_018661916.1	NA	NA
495	A	NW_018657931.1	NA	NA
496	A	NW_018657804.1	NA	NA
497	A	NW_018658222.1	NA	NA
498	A	NW_018658133.1	NA	NA
499	A	NW_018657999.1	NA	NA
500	A	NW_018658214.1	NA	NA
501	A	NW_018659994.1	NA	NA
502	A	NW_018657947.1	NA	NA
503	A	NW_018660330.1	NA	NA
504	A	NW_018657817.1	NA	NA
505	A	NW_018658340.1	NA	NA
508	A	NW_018683347.1	NA	NA
509	A	NW_018657751.1	NA	NA
510	A	NW_018672251.1	NA	NA
511	A	NW_018658010.1	NA	NA
513	A	NW_018657823.1	NA	NA
514	A	NW_018657939.1	NA	NA
515	A	NW_018658491.1	NA	NA
516	A	NW_018660775.1	NA	NA
517	A	NW_018661396.1	NA	NA
518	A	NW_018658109.1	NA	NA
519	A	NW_018673930.1	NA	NA
520	A	NW_018662431.1	NA	NA
521	A	NW_018707714.1	NA	NA
522	A	NW_018666961.1	NA	NA
523	A	NW_018661027.1	NA	NA
524	A	NW_018680489.1	NA	NA
525	A	NW_018658905.1	NA	NA
526	A	NW_018661994.1	NA	NA
527	A	NW_018659062.1	NA	NA
528	A	NW_018657973.1	NA	NA
529	A	NW_018672967.1	NA	NA
530	A	NW_018694803.1	NA	NA
531	A	NW_018658737.1	NA	NA
534	A	NW_018683347.1	NA	NA
535	A	NW_018704449.1	NA	NA
536	A	NW_018720384.1	NA	NA
537	A	NW_018658212.1	7	26.8
538	A	NW_018658352.1	NA	NA
541	A	NW_018658377.1	NA	NA
542	A	NW_018677337.1	NA	NA
543	A	NW_018658085.1	NA	NA
544	A	NW_018659420.1	NA	NA
545	A	NW_018663033.1	NA	NA
547	A	NW_018657902.1	NA	NA
548	A	NW_018670316.1	NA	NA
549	A	NW_018665221.1	NA	NA
550	A	NW_018658117.1	NA	NA
551	A	NW_018669807.1	3	76.7
553	A	NW_018660992.1	NA	NA
555	A	NW_018709223.1	NA	NA
556	A	NW_018678929.1	NA	NA
557	A	NW_018693822.1	NA	NA
558	A	NW_018691746.1	NA	NA
559	A	NW_018670804.1	NA	NA
560	A	NW_018658175.1	NA	NA
561	A	NW_018714155.1	NA	NA
562	A	NW_018662405.1	NA	NA
563	A	NW_018668990.1	NA	NA
564	A	*	NA	NA
565	A	NW_018659511.1	NA	NA
566	A	NW_018705520.1	NA	NA
569	A	NW_018660118.1	21	6.7
570	A	NW_018660538.1	NA	NA
572	A	NW_018672904.1	NA	NA
573	A	NW_018658379.1	NA	NA
574	A	NW_018660272.1	NA	NA
575	A	NW_018706848.1	NA	NA
577	A	NW_018694632.1	NA	NA
578	A	NW_018658777.1	NA	NA
579	A	NW_018658276.1	NA	NA
580	A	NW_018720985.1	NA	NA
581	A	NW_018691104.1	NA	NA
582	A	NW_018657849.1	NA	NA
583	A	NW_018663529.1	NA	NA
584	A	NW_018669084.1	NA	NA
586	A	NW_018658032.1	NA	NA
587	A	NW_018667644.1	NA	NA
588	A	NW_018662891.1	NA	NA
589	A	NW_018668297.1	NA	NA
591	A	NW_018659213.1	NA	NA
592	A	NW_018708678.1	NA	NA
593	A	NW_018661169.1	NA	NA
594	A	NW_018718008.1	NA	NA
595	A	NW_018667558.1	NA	NA
596	A	NW_018659797.1	NA	NA
597	A	NW_018658595.1	NA	NA
598	A	NW_018657814.1	NA	NA
599	A	NW_018657904.1	NA	NA
600	A	NW_018657810.1	NA	NA
601	A	NW_018716456.1	NA	NA
602	A	NW_018658089.1	NA	NA
603	A	NW_018659073.1	NA	NA
604	A	NW_018658062.1	NA	NA
605	A	NW_018658179.1	NA	NA
606	A	NW_018663615.1	NA	NA
607	A	NW_018658003.1	NA	NA
608	A	NW_018672594.1	NA	NA
609	A	NW_018658966.1	NA	NA
610	A	NW_018661640.1	NA	NA
611	A	NW_018670101.1	NA	NA
612	A	NW_018657898.1	NA	NA
613	A	NW_018658039.1	NA	NA
614	A	NW_018661285.1	NA	NA
615	A	NW_018660430.1	NA	NA
617	A	NW_018658618.1	NA	NA
619	A	NW_018720246.1	NA	NA
620	A	NW_018659367.1	NA	NA
621	A	NW_018658676.1	NA	NA
623	A	NW_018661408.1	NA	NA
626	A	NW_018675177.1	NA	NA
627	A	NW_018658670.1	NA	NA
628	A	NW_018707398.1	NA	NA
629	A	NW_018722265.1	NA	NA
630	A	NW_018659532.1	NA	NA
631	A	NW_018658454.1	NA	NA
632	A	NW_018678870.1	NA	NA
633	A	NW_018657805.1	NA	NA
634	A	NW_018658193.1	NA	NA
636	A	NW_018659161.1	NA	NA
637	A	NW_018660360.1	NA	NA
638	A	NW_018660283.1	NA	NA
639	A	NW_018676502.1	NA	NA
640	A	NW_018657752.1	NA	NA
641	A	NW_018657785.1	NA	NA
642	A	NW_018658517.1	NA	NA
643	A	NW_018714394.1	NA	NA
644	A	NW_018665303.1	NA	NA
645	A	NW_018658833.1	NA	NA
646	A	NW_018658551.1	NA	NA
647	A	NW_018724054.1	NA	NA
648	A	NW_018683410.1	NA	NA
649	A	NW_018657747.1	NA	NA
650	A	NW_018659340.1	NA	NA
651	A	NW_018661285.1	16	8.6
653	A	NW_018664467.1	NA	NA
655	A	NW_018665266.1	NA	NA
656	A	NW_018660458.1	NA	NA
657	A	NW_018661261.1	NA	NA
658	A	NW_018657754.1	NA	NA
659	A	NW_018658352.1	NA	NA
661	A	NW_018657988.1	NA	NA
662	A	NW_018659230.1	NA	NA
663	A	NW_018718826.1	NA	NA
664	A	NW_018675804.1	NA	NA
665	A	*	NA	NA
666	A	NW_018696520.1	NA	NA
667	A	NW_018658317.1	NA	NA
668	A	NW_018658266.1	NA	NA
669	A	NW_018676746.1	NA	NA
670	A	NW_018664024.1	NA	NA
671	A	NW_018707398.1	NA	NA
672	A	NW_018658215.1	NA	NA
673	A	NW_018705464.1	NA	NA
674	A	NW_018699411.1	NA	NA
675	A	NW_018657869.1	NA	NA
676	A	NW_018659202.1	NA	NA
678	A	NW_018719837.1	NA	NA
679	A	NW_018657926.1	NA	NA
680	A	NW_018715792.1	NA	NA
681	A	NW_018697006.1	NA	NA
682	A	NW_018676226.1	NA	NA
683	A	NW_018658987.1	NA	NA
684	A	NW_018675754.1	NA	NA
685	A	NW_018658562.1	NA	NA
686	A	NW_018658352.1	NA	NA
687	A	NW_018659135.1	NA	NA
688	A	NW_018659706.1	NA	NA
689	A	NW_018682934.1	NA	NA
690	A	NW_018658329.1	NA	NA
693	A	NW_018660069.1	NA	NA
694	A	NW_018658073.1	NA	NA
695	A	NW_018657977.1	NA	NA
696	A	NW_018658305.1	NA	NA
697	A	NW_018688749.1	NA	NA
698	A	NW_018658099.1	NA	NA
699	A	NW_018658042.1	NA	NA
700	A	NC_023263.1	NA	NA
701	A	NW_018679937.1	NA	NA
702	A	NW_018666428.1	NA	NA
704	A	NW_018702780.1	NA	NA
705	A	NW_018714998.1	NA	NA
706	A	NW_018664406.1	NA	NA
707	A	NW_018658906.1	NA	NA
708	A	NW_018657764.1	NA	NA
709	A	NW_018659042.1	NA	NA
710	A	NW_018658480.1	NA	NA
711	A	NW_018679516.1	NA	NA
712	A	NW_018714147.1	NA	NA
714	A	NW_018709866.1	NA	NA
715	A	NW_018658602.1	NA	NA
716	A	NW_018682214.1	NA	NA
717	A	NW_018667558.1	NA	NA
718	A	NW_018708544.1	NA	NA
719	A	NW_018667533.1	NA	NA
721	A	NW_018661045.1	NA	NA
723	A	NW_018659598.1	NA	NA
726	A	NW_018673996.1	NA	NA
727	A	NW_018659312.1	NA	NA
728	A	NW_018658003.1	NA	NA
729	A	NW_018657954.1	NA	NA
730	A	NW_018659786.1	NA	NA
731	A	NW_018679516.1	NA	NA
732	A	NW_018658220.1	NA	NA
733	A	NW_018658520.1	NA	NA
734	A	NW_018657756.1	NA	NA
735	A	NW_018658385.1	NA	NA
736	A	NW_018661700.1	NA	NA
737	A	NW_018659037.1	NA	NA
738	A	NW_018682650.1	NA	NA
739	A	NW_018659706.1	NA	NA
740	A	NW_018669104.1	NA	NA
741	A	NW_018658316.1	NA	NA
742	A	NW_018659789.1	NA	NA
743	A	NW_018658438.1	NA	NA
744	A	NW_018657810.1	NA	NA
745	A	NW_018693763.1	NA	NA
746	A	NW_018657751.1	NA	NA
748	A	NW_018659053.1	NA	NA
749	A	NW_018669413.1	NA	NA
750	A	NW_018712416.1	NA	NA
751	A	NW_018657827.1	NA	NA
752	A	NW_018669233.1	NA	NA
753	A	NW_018660496.1	NA	NA
754	A	NW_018661876.1	NA	NA
755	A	NW_018659159.1	NA	NA
756	A	NW_018658959.1	NA	NA
757	A	NW_018670294.1	NA	NA
758	A	NW_018660070.1	NA	NA
759	A	NW_018659111.1	NA	NA
760	A	NW_018657948.1	NA	NA
761	A	NW_018659412.1	NA	NA
762	A	NW_018663191.1	NA	NA
763	A	NW_018712954.1	NA	NA
764	A	NW_018658188.1	NA	NA
765	A	NW_018663736.1	NA	NA
766	A	NW_018701150.1	NA	NA
768	A	NW_018661342.1	NA	NA
769	A	NW_018658191.1	NA	NA
770	A	NW_018659493.1	NA	NA
771	A	NW_018658168.1	NA	NA
772	A	NW_018659116.1	NA	NA
773	A	NW_018659108.1	NA	NA
774	A	NW_018658081.1	NA	NA
775	A	NW_018658004.1	NA	NA
776	A	NW_018663681.1	NA	NA
777	A	NW_018658529.1	NA	NA
778	A	NW_018658305.1	NA	NA
779	A	NW_018709223.1	NA	NA
780	A	NW_018658339.1	NA	NA
781	A	NW_018662220.1	NA	NA
782	A	NW_018657744.1	NA	NA
783	A	NW_018658526.1	NA	NA
784	A	NW_018657770.1	NA	NA
785	A	NW_018719986.1	NA	NA
786	A	NW_018673070.1	NA	NA
787	A	NW_018658202.1	NA	NA
788	A	NW_018658556.1	NA	NA
789	A	NW_018692972.1	NA	NA
790	A	NW_018658051.1	NA	NA
791	A	NW_018659362.1	NA	NA
792	A	NW_018723520.1	NA	NA
793	A	NW_018657794.1	NA	NA
794	A	NW_018665971.1	NA	NA
795	A	NW_018667991.1	NA	NA
797	A	NW_018659073.1	NA	NA
798	A	NW_018712954.1	NA	NA
799	A	NW_018657996.1	NA	NA
800	A	NW_018658292.1	NA	NA
801	A	NW_018657854.1	NA	NA
802	A	NW_018658861.1	NA	NA
803	A	NW_018677801.1	NA	NA
805	A	NW_018658692.1	NA	NA
806	A	NW_018658217.1	NA	NA
807	A	NW_018657782.1	NA	NA
808	A	NW_018658581.1	NA	NA
809	A	NW_018657761.1	NA	NA
811	A	NW_018666768.1	NA	NA
812	A	NW_018682214.1	NA	NA
813	A	NW_018701521.1	NA	NA
814	A	NW_018700941.1	NA	NA
817	A	NW_018662834.1	NA	NA
818	A	NW_018658167.1	NA	NA
819	A	NW_018657772.1	NA	NA
820	A	NW_018659244.1	NA	NA
821	A	NW_018658338.1	NA	NA
822	A	NW_018659320.1	NA	NA
823	A	NW_018683347.1	NA	NA
824	A	NW_018659362.1	NA	NA
825	A	NW_018665406.1	NA	NA
826	A	NW_018657800.1	NA	NA
827	A	NW_018658057.1	NA	NA
829	A	NW_018675593.1	NA	NA
830	A	NW_018657835.1	NA	NA
831	A	NW_018659603.1	1	0
832	A	NW_018670268.1	NA	NA
833	A	NW_018680517.1	NA	NA
834	A	NW_018670623.1	NA	NA
836	A	NW_018708343.1	NA	NA
838	A	NW_018659808.1	NA	NA
839	A	NW_018720600.1	NA	NA
840	A	NW_018659675.1	NA	NA
842	A	NW_018668031.1	NA	NA
843	A	NW_018705489.1	NA	NA
844	A	NW_018664598.1	NA	NA
845	A	NW_018658675.1	NA	NA
846	A	NW_018693840.1	NA	NA
847	A	NW_018676238.1	NA	NA
848	A	NW_018657773.1	NA	NA
849	A	NW_018658870.1	NA	NA
850	A	NW_018662906.1	NA	NA
852	A	NW_018658489.1	NA	NA
853	A	NW_018659386.1	NA	NA
854	A	NW_018657832.1	NA	NA
855	A	NW_018681870.1	NA	NA
856	A	NW_018706848.1	NA	NA
858	A	NW_018725918.1	NA	NA
860	A	NW_018671275.1	NA	NA
862	A	NW_018677481.1	NA	NA
863	A	NW_018693955.1	NA	NA
864	A	NW_018657966.1	NA	NA
865	A	NW_018677288.1	NA	NA
866	A	NW_018673953.1	NA	NA
867	A	NW_018657919.1	NA	NA
870	A	NW_018657846.1	NA	NA
871	A	NW_018657847.1	NA	NA
872	A	NW_018673953.1	NA	NA
874	A	NW_018669452.1	NA	NA
876	A	NW_018658777.1	NA	NA
877	A	NW_018666660.1	NA	NA
878	A	NW_018672870.1	NA	NA
880	A	NW_018658654.1	NA	NA
881	A	NW_018675575.1	NA	NA
882	A	NW_018674665.1	NA	NA
883	A	NW_018675039.1	NA	NA
884	A	NW_018663615.1	NA	NA
885	A	NW_018669407.1	NA	NA
886	A	NW_018725997.1	NA	NA
887	A	NW_018677451.1	NA	NA
888	A	*	NA	NA
889	A	NW_018659905.1	NA	NA
891	A	NW_018662201.1	NA	NA
892	A	NW_018719233.1	NA	NA
893	A	NW_018659483.1	NA	NA
894	A	NW_018706134.1	NA	NA
895	A	NW_018681870.1	NA	NA
896	A	NW_018657757.1	NA	NA
897	A	NW_018660271.1	NA	NA
899	A	NW_018669104.1	NA	NA
900	A	NW_018658299.1	NA	NA
901	A	NW_018658465.1	NA	NA
902	A	NW_018669413.1	NA	NA
903	A	NW_018659727.1	NA	NA
904	A	NW_018660715.1	NA	NA
905	A	NW_018674154.1	NA	NA
906	A	NW_018705931.1	NA	NA
907	A	NW_018658624.1	6	81.2
908	A	NW_018657747.1	NA	NA
909	A	NW_018666966.1	NA	NA
910	A	NW_018659145.1	NA	NA
911	A	NW_018659854.1	NA	NA
912	A	NW_018667097.1	NA	NA
913	A	NW_018720410.1	NA	NA
914	A	NW_018657854.1	NA	NA
915	A	NW_018658365.1	NA	NA
916	A	NW_018667858.1	NA	NA
918	A	NW_018686243.1	NA	NA
919	A	NW_018658146.1	NA	NA
920	A	NW_018685255.1	NA	NA
921	A	NW_018683203.1	NA	NA
922	A	NW_018678929.1	NA	NA
923	A	NW_018658062.1	NA	NA
924	A	NW_018659200.1	NA	NA
925	A	NW_018660919.1	NA	NA
926	A	NW_018658255.1	NA	NA
927	A	NW_018664668.1	NA	NA
929	A	NW_018657797.1	NA	NA
930	A	NW_018658001.1	NA	NA
931	A	NW_018721768.1	NA	NA
933	A	NW_018675994.1	NA	NA
934	A	NW_018676875.1	NA	NA
935	A	NW_018668254.1	NA	NA
936	A	NW_018658044.1	NA	NA
937	A	NW_018657891.1	9	51.7
938	A	NW_018659606.1	NA	NA
939	A	NW_018720410.1	NA	NA
940	A	NW_018657870.1	NA	NA
941	A	NW_018657979.1	NA	NA
942	A	NW_018659706.1	NA	NA
943	A	NW_018657771.1	NA	NA
944	A	NW_018661199.1	NA	NA
945	A	NW_018700581.1	NA	NA
946	A	NW_018705328.1	NA	NA
947	A	NW_018657847.1	NA	NA
948	A	NW_018658037.1	NA	NA
949	A	NW_018665932.1	NA	NA
950	A	NW_018676968.1	NA	NA
952	A	NW_018657855.1	NA	NA
953	A	NW_018673070.1	NA	NA
954	A	NW_018657805.1	NA	NA
957	A	NW_018667014.1	NA	NA
958	A	NW_018670743.1	NA	NA
959	A	NW_018658309.1	14	14.1
960	A	NW_018707310.1	NA	NA
961	A	NW_018695033.1	NA	NA
963	A	NW_018658161.1	NA	NA
964	A	NW_018658741.1	NA	NA
965	A	NW_018693445.1	NA	NA
966	A	NW_018662482.1	NA	NA
967	A	NW_018658309.1	14	12.8
968	A	NW_018658229.1	NA	NA
969	A	NW_018714394.1	NA	NA
970	A	NW_018657908.1	NA	NA
971	A	NW_018657868.1	NA	NA
972	A	NW_018659449.1	7	58.3
973	A	NW_018725467.1	NA	NA
974	A	NW_018659281.1	NA	NA
975	A	NW_018669581.1	NA	NA
976	A	NW_018659044.1	NA	NA
977	A	NW_018659096.1	NA	NA
978	A	NW_018657773.1	NA	NA
980	A	NW_018657996.1	NA	NA
981	A	NW_018705931.1	NA	NA
982	A	NW_018704049.1	NA	NA
983	A	NW_018657869.1	NA	NA
984	A	NW_018660062.1	NA	NA
985	A	NW_018658696.1	NA	NA
987	A	NW_018673368.1	NA	NA
988	A	NW_018659221.1	NA	NA
991	A	NW_018658725.1	NA	NA
992	A	NW_018678870.1	NA	NA
993	A	NW_018658299.1	NA	NA
994	A	NW_018657968.1	NA	NA
995	A	NW_018659790.1	NA	NA
996	A	NW_018659312.1	NA	NA
997	A	NW_018659044.1	NA	NA
999	A	NW_018658381.1	NA	NA
1000	A	NW_018682293.1	NA	NA
1001	A	*	NA	NA
1002	A	NW_018658195.1	NA	NA
1003	A	NW_018685945.1	NA	NA
1004	A	NW_018718008.1	NA	NA
1005	A	NW_018661093.1	NA	NA
1007	A	NW_018659977.1	NA	NA
1008	A	NW_018685945.1	NA	NA
1009	A	NW_018657744.1	NA	NA
1010	A	NW_018657891.1	NA	NA
1011	A	NW_018671275.1	NA	NA
1013	A	NW_018659493.1	NA	NA
1014	A	NW_018681295.1	NA	NA
1015	A	NW_018657864.1	NA	NA
1016	A	NW_018658039.1	NA	NA
1017	A	NW_018660042.1	NA	NA
1018	A	NW_018658361.1	NA	NA
1019	A	NW_018661857.1	NA	NA
1020	A	NW_018659585.1	NA	NA
1021	A	NW_018661796.1	NA	NA
1022	A	NW_018657775.1	NA	NA
1024	A	NW_018658830.1	NA	NA
1025	A	NW_018658896.1	NA	NA
1026	A	NW_018670554.1	NA	NA
1027	A	NW_018663636.1	NA	NA
1028	A	NW_018659742.1	NA	NA
1029	A	NW_018660370.1	NA	NA
1030	A	NW_018658448.1	NA	NA
1031	A	NW_018657771.1	NA	NA
1032	A	NW_018657743.1	NA	NA
1033	A	NW_018660460.1	NA	NA
1035	A	NW_018658529.1	NA	NA
1036	A	NW_018658065.1	NA	NA
1037	A	NW_018658333.1	NA	NA
1040	A	NW_018659677.1	NA	NA
1042	A	NW_018666684.1	NA	NA
1043	A	NW_018659932.1	NA	NA
1044	A	NW_018657786.1	NA	NA
1045	A	NW_018658975.1	NA	NA
1046	A	NW_018659126.1	NA	NA
1047	A	NW_018664046.1	NA	NA
1049	A	NW_018658531.1	NA	NA
1050	A	NW_018659145.1	NA	NA
1051	A	NW_018658617.1	NA	NA
1052	A	NW_018657983.1	NA	NA
1053	A	NW_018657877.1	NA	NA
1054	A	NW_018657935.1	NA	NA
1055	A	NW_018661527.1	NA	NA
1056	A	NW_018659276.1	NA	NA
1057	A	NW_018658508.1	NA	NA
1058	A	NW_018657850.1	NA	NA
1060	A	NW_018658245.1	NA	NA
1061	A	NW_018658617.1	NA	NA
1062	A	NW_018659209.1	NA	NA
1064	A	NW_018662784.1	NA	NA
1065	A	NW_018658189.1	NA	NA
1066	A	NW_018659420.1	NA	NA
1067	A	NW_018657885.1	NA	NA
1068	A	NW_018658318.1	NA	NA
1069	A	NW_018665943.1	NA	NA
1070	A	NW_018658390.1	NA	NA
1071	A	NW_018658563.1	NA	NA
1072	A	NW_018658376.1	NA	NA
1073	A	NW_018657892.1	NA	NA
1074	A	NW_018659369.1	NA	NA
1075	A	NW_018663507.1	NA	NA
1077	A	NW_018658282.1	NA	NA
1078	A	NW_018661709.1	NA	NA
1079	A	NW_018661891.1	NA	NA
1080	A	NW_018657826.1	NA	NA
1081	A	NW_018658527.1	NA	NA
1083	A	NW_018658986.1	NA	NA
1084	A	NW_018657860.1	NA	NA
1086	A	NW_018658163.1	NA	NA
1087	A	NW_018658450.1	NA	NA
1088	A	NW_018665604.1	NA	NA
1089	A	NW_018657749.1	19	0
1090	A	NW_018658665.1	NA	NA
1091	A	NW_018682838.1	NA	NA
1092	A	NW_018676323.1	NA	NA
1093	A	NW_018663299.1	NA	NA
1094	A	NW_018691556.1	NA	NA
1095	A	NW_018660582.1	NA	NA
1096	A	NW_018658623.1	NA	NA
1097	A	NW_018659222.1	NA	NA
1098	A	NW_018659399.1	NA	NA
1099	A	NW_018657755.1	NA	NA
1100	A	NW_018661167.1	NA	NA
1101	A	NW_018659491.1	NA	NA
1102	A	NW_018658326.1	NA	NA
1103	A	NW_018660478.1	NA	NA
1104	A	NW_018658116.1	NA	NA
1105	A	NW_018660730.1	NA	NA
1108	A	NW_018658278.1	NA	NA
1109	A	NW_018657911.1	NA	NA
1110	A	NW_018658025.1	NA	NA
1111	A	NW_018657772.1	NA	NA
1112	A	NW_018657751.1	NA	NA
1113	A	NW_018658006.1	NA	NA
1114	A	NW_018659106.1	NA	NA
1115	A	NW_018658573.1	NA	NA
1116	A	NW_018663830.1	NA	NA
1117	A	NW_018657814.1	NA	NA
1118	A	NW_018658337.1	9	51.7
1119	A	NW_018658915.1	NA	NA
1120	A	NW_018657786.1	NA	NA
1121	A	NW_018658792.1	NA	NA
1122	A	NW_018664630.1	NA	NA
1123	A	NW_018658391.1	NA	NA
1124	A	NW_018658590.1	NA	NA
1125	A	NW_018667888.1	NA	NA
1126	A	NW_018661821.1	NA	NA
1127	A	NW_018657965.1	NA	NA
1128	A	NW_018690091.1	NA	NA
1129	A	NW_018658097.1	NA	NA
1130	A	NW_018659295.1	NA	NA
1131	A	NW_018657745.1	NA	NA
1132	A	NW_018658653.1	NA	NA
1133	A	NW_018659603.1	1	12.1
1134	A	NW_018659354.1	NA	NA
1135	A	NW_018658124.1	NA	NA
1136	A	NW_018658207.1	NA	NA
1137	A	NW_018657959.1	NA	NA
1138	A	NW_018660074.1	NA	NA
1139	A	NW_018659336.1	NA	NA
1140	A	NW_018657988.1	NA	NA
1141	A	NW_018659382.1	NA	NA
1142	A	NW_018663002.1	NA	NA
1143	A	NW_018660230.1	NA	NA
1144	A	NW_018658559.1	NA	NA
1145	A	NW_018659085.1	NA	NA
1146	A	NW_018658142.1	NA	NA
1147	A	NW_018664399.1	NA	NA
1148	A	NW_018658509.1	NA	NA
1149	A	NW_018657865.1	NA	NA
1150	A	NW_018658085.1	NA	NA
1151	A	NW_018657770.1	NA	NA
1153	A	NW_018673368.1	3	93.4
1154	A	NW_018657782.1	NA	NA
1155	A	NW_018661684.1	NA	NA
1156	A	NW_018657882.1	NA	NA
1157	A	NW_018658208.1	NA	NA
1158	A	NW_018658717.1	NA	NA
1159	A	NW_018658231.1	NA	NA
1160	A	NW_018660300.1	NA	NA
1161	A	NW_018668005.1	NA	NA
1162	A	NW_018660852.1	NA	NA
1163	A	NW_018660373.1	NA	NA
1164	A	NW_018670899.1	NA	NA
1165	A	NW_018664332.1	NA	NA
1166	A	NW_018658106.1	NA	NA
1167	A	NW_018660530.1	NA	NA
1168	A	NW_018658222.1	NA	NA
1169	A	NW_018659137.1	NA	NA
1170	A	NW_018657815.1	NA	NA
1171	A	NW_018657746.1	NA	NA
1172	A	NW_018658897.1	NA	NA
1173	A	NW_018657926.1	NA	NA
1174	A	NW_018661849.1	NA	NA
1175	A	NW_018658352.1	NA	NA
1176	A	NW_018658841.1	NA	NA
1177	A	NW_018659210.1	NA	NA
1178	A	NW_018659430.1	NA	NA
1179	A	NW_018658003.1	NA	NA
1180	A	NW_018657942.1	NA	NA
1181	A	NW_018673356.1	NA	NA
1182	A	NW_018657945.1	NA	NA
1183	A	NW_018658265.1	NA	NA
1184	A	NW_018658211.1	NA	NA
1185	A	NW_018658084.1	NA	NA
1186	A	NW_018676382.1	NA	NA
1187	A	NW_018661786.1	NA	NA
1188	A	NW_018659369.1	NA	NA
1189	A	NW_018659673.1	NA	NA
1190	A	NW_018657900.1	NA	NA
1191	A	NW_018657798.1	NA	NA
1192	A	NW_018657749.1	NA	NA
1193	A	NW_018658614.1	NA	NA
1194	A	NW_018657915.1	NA	NA
1195	A	NW_018659755.1	NA	NA
1196	A	NW_018657976.1	NA	NA
1197	A	NW_018659028.1	NA	NA
1198	A	NW_018658433.1	NA	NA
1199	A	NW_018658473.1	NA	NA
1200	A	NW_018693071.1	NA	NA
1201	A	NW_018662924.1	NA	NA
1202	A	NW_018659980.1	NA	NA
1203	A	NW_018659597.1	NA	NA
1204	A	NW_018659232.1	NA	NA
1205	A	NW_018657755.1	NA	NA
1206	A	NW_018657904.1	NA	NA
1207	A	NW_018658875.1	NA	NA
1208	A	NW_018660235.1	NA	NA
1209	A	NW_018657748.1	NA	NA
1210	A	NW_018658616.1	NA	NA
1211	A	NW_018659593.1	NA	NA
1213	A	NW_018658356.1	NA	NA
1214	A	NW_018658092.1	NA	NA
1215	A	NW_018657857.1	NA	NA
1216	A	NW_018657795.1	NA	NA
1217	A	*	NA	NA
1218	A	NW_018657935.1	NA	NA
1219	A	NW_018658623.1	NA	NA
1220	A	NW_018657770.1	NA	NA
1222	A	NW_018657766.1	NA	NA
1223	A	NW_018658377.1	NA	NA
1224	A	NW_018658717.1	NA	NA
1225	A	NW_018657949.1	NA	NA
1226	A	NW_018659389.1	NA	NA
1227	A	NW_018659462.1	NA	NA
1228	A	NW_018660712.1	NA	NA
1229	A	NW_018659453.1	NA	NA
1230	A	NW_018661311.1	NA	NA
1231	A	NW_018661273.1	NA	NA
1232	A	NW_018662704.1	NA	NA
1233	A	NW_018662380.1	NA	NA
1234	A	NW_018662368.1	NA	NA
1235	A	NW_018657923.1	4	110.3
1236	A	NW_018661529.1	NA	NA
1237	A	NW_018659914.1	NA	NA
1238	A	NW_018685565.1	NA	NA
1239	A	NW_018657828.1	NA	NA
1240	A	NW_018657760.1	NA	NA
1241	A	NW_018720410.1	NA	NA
1242	A	NW_018658588.1	NA	NA
1243	A	NW_018657857.1	NA	NA
1244	A	NW_018658490.1	NA	NA
1245	A	NW_018658406.1	NA	NA
1246	A	NW_018659564.1	NA	NA
1247	A	NW_018658642.1	NA	NA
1248	A	NW_018658005.1	NA	NA
1249	A	NW_018657843.1	NA	NA
1250	A	NW_018657749.1	NA	NA
1251	A	NW_018709455.1	NA	NA
1252	A	NW_018657790.1	NA	NA
1253	A	NW_018661958.1	NA	NA
1254	A	NW_018658054.1	NA	NA
1255	A	NW_018660715.1	NA	NA
1256	A	NW_018657754.1	NA	NA
1257	A	NW_018680311.1	NA	NA
1258	A	NW_018660423.1	NA	NA
1259	A	NW_018657793.1	NA	NA
1260	A	NW_018658541.1	NA	NA
1261	A	NW_018668797.1	NA	NA
1263	A	NW_018666025.1	NA	NA
1264	A	NW_018658061.1	NA	NA
1265	A	NW_018659097.1	NA	NA
1266	A	NW_018658404.1	NA	NA
1267	A	NW_018657745.1	NA	NA
1268	A	NW_018669242.1	NA	NA
1269	A	NW_018658468.1	NA	NA
1270	A	NW_018662565.1	NA	NA
1274	A	NW_018662770.1	NA	NA
1276	A	NW_018659361.1	NA	NA
1279	A	NW_018660428.1	NA	NA
1280	A	NW_018696376.1	NA	NA
1281	A	NW_018712517.1	NA	NA
1285	A	NW_018706060.1	NA	NA
1286	A	NW_018658511.1	NA	NA
1288	A	NW_018706060.1	NA	NA
1289	A	NW_018660165.1	NA	NA
1290	A	NW_018660463.1	NA	NA
1291	A	NW_018668181.1	NA	NA
1292	A	NW_018663317.1	NA	NA
1293	A	NW_018659858.1	NA	NA
1294	A	NW_018660543.1	NA	NA
1295	A	NW_018665747.1	NA	NA
1296	A	NW_018658264.1	NA	NA
1297	A	NW_018658346.1	NA	NA
1298	A	NW_018658061.1	NA	NA
1299	A	NW_018657942.1	NA	NA
1301	A	NW_018658335.1	NA	NA
1302	A	NW_018657906.1	NA	NA
1303	A	NW_018658663.1	NA	NA
1304	A	NW_018657882.1	NA	NA
1305	A	NW_018659641.1	NA	NA
1306	A	NW_018657817.1	NA	NA
1307	A	NW_018658267.1	NA	NA
1308	A	NW_018660176.1	NA	NA
1309	A	NW_018661818.1	NA	NA
1311	A	NW_018657864.1	NA	NA
1312	A	NW_018658133.1	NA	NA
1313	A	NW_018680778.1	NA	NA
1314	A	NW_018658191.1	NA	NA
1315	A	NW_018657875.1	NA	NA
1316	A	NW_018660468.1	NA	NA
1317	A	NW_018658708.1	NA	NA
1318	A	NW_018658197.1	NA	NA
1319	A	NW_018657746.1	NA	NA
1320	A	NW_018657797.1	NA	NA
1321	A	NW_018657744.1	NA	NA
1322	A	NW_018657762.1	NA	NA
1323	A	NW_018657936.1	NA	NA
1324	A	NW_018663280.1	NA	NA
1325	A	NW_018664243.1	NA	NA
1326	A	NW_018658134.1	NA	NA
1328	A	NW_018657941.1	NA	NA
1329	A	NW_018657890.1	NA	NA
1330	A	NW_018658199.1	NA	NA
1331	A	NW_018657971.1	NA	NA
1332	A	NW_018658454.1	NA	NA
1333	A	NW_018662434.1	NA	NA
1334	A	NW_018694073.1	NA	NA
1335	A	NW_018658585.1	NA	NA
1336	A	NW_018657751.1	NA	NA
1337	A	NW_018658260.1	NA	NA
1338	A	NW_018660072.1	NA	NA
1339	A	NW_018658631.1	NA	NA
1340	A	NW_018658270.1	NA	NA
1341	A	NW_018687543.1	NA	NA
1342	A	NW_018658207.1	NA	NA
1343	A	NW_018658080.1	NA	NA
1344	A	NW_018658090.1	NA	NA
1345	A	NW_018658355.1	NA	NA
1346	A	NW_018658334.1	NA	NA
1347	A	NW_018664287.1	NA	NA
1348	A	NW_018663261.1	NA	NA
1349	A	NW_018657791.1	NA	NA
1350	A	NW_018658098.1	NA	NA
1351	A	NW_018666295.1	NA	NA
1352	A	NW_018658853.1	NA	NA
1353	A	NW_018658473.1	NA	NA
1354	A	NW_018657748.1	NA	NA
1355	A	NW_018657754.1	NA	NA
1356	A	NW_018664214.1	NA	NA
1357	A	NW_018658671.1	NA	NA
1358	A	NW_018658961.1	NA	NA
1359	A	NW_018661044.1	NA	NA
1360	A	NW_018658041.1	NA	NA
1361	A	NW_018660524.1	NA	NA
1362	A	NW_018657901.1	NA	NA
1364	A	NW_018661460.1	NA	NA
1365	A	NW_018658060.1	NA	NA
1366	A	NW_018658639.1	NA	NA
1367	A	NW_018658092.1	NA	NA
1368	A	NW_018677563.1	NA	NA
1369	A	NW_018658853.1	NA	NA
1371	A	NW_018661509.1	NA	NA
1372	A	NW_018659473.1	NA	NA
1373	A	NW_018662679.1	NA	NA
1375	A	NW_018657927.1	NA	NA
1376	A	NW_018658467.1	NA	NA
1377	A	NW_018658455.1	NA	NA
1378	A	NW_018657874.1	NA	NA
1379	A	NW_018658140.1	NA	NA
1380	A	NW_018657872.1	NA	NA
1381	A	NW_018657873.1	NA	NA
1382	A	NW_018662700.1	NA	NA
1383	A	NW_018675726.1	NA	NA
1384	A	NW_018658343.1	NA	NA
1385	A	NW_018657989.1	NA	NA
1386	A	NW_018658070.1	NA	NA
1387	A	NW_018660607.1	NA	NA
1388	A	NW_018658955.1	NA	NA
1389	A	NW_018657769.1	NA	NA
1390	A	NW_018663187.1	NA	NA
1391	A	NW_018660242.1	NA	NA
1392	A	NW_018661130.1	NA	NA
1393	A	NW_018659913.1	17	7.1
1395	A	NW_018657885.1	NA	NA
1396	A	NW_018657983.1	NA	NA
1397	A	NW_018657746.1	NA	NA
1398	A	NW_018658851.1	NA	NA
1399	A	NW_018659220.1	NA	NA
1400	A	NW_018663381.1	NA	NA
1401	A	NW_018657776.1	NA	NA
1402	A	*	NA	NA
1403	A	NW_018658040.1	NA	NA
1404	A	NW_018658473.1	2	0
1405	A	NW_018663609.1	NA	NA
1406	A	NW_018657944.1	NA	NA
1407	A	NW_018657867.1	NA	NA
1408	A	NW_018657975.1	NA	NA
1409	A	NW_018660430.1	NA	NA
1410	A	NW_018658188.1	NA	NA
1411	A	NW_018662783.1	NA	NA
1412	A	NW_018660315.1	NA	NA
1413	A	NW_018658671.1	NA	NA
1415	A	NW_018658398.1	NA	NA
1417	A	NW_018658044.1	NA	NA
1418	A	NW_018658168.1	NA	NA
1419	A	NW_018658595.1	NA	NA
1420	A	NW_018658231.1	NA	NA
1421	A	NW_018658043.1	NA	NA
1422	A	NW_018661443.1	NA	NA
1423	A	NW_018659157.1	NA	NA
1424	A	NW_018658920.1	NA	NA
1425	A	NW_018658652.1	NA	NA
1426	A	NW_018661073.1	NA	NA
1427	A	NW_018658124.1	NA	NA
1428	A	NW_018658055.1	NA	NA
1429	A	NW_018657818.1	NA	NA
1430	A	NW_018658579.1	NA	NA
1431	A	NW_018665658.1	NA	NA
1433	A	NW_018657792.1	NA	NA
1434	A	NW_018657905.1	7	58.3
1437	A	NW_018658208.1	NA	NA
1438	A	NW_018657963.1	NA	NA
1439	A	NW_018662833.1	NA	NA
1440	A	NW_018658030.1	NA	NA
1441	A	NW_018657814.1	NA	NA
1442	A	NW_018658103.1	NA	NA
1444	A	NW_018658792.1	NA	NA
1445	A	NW_018658582.1	NA	NA
1446	A	NW_018661546.1	NA	NA
1447	A	NW_018657860.1	NA	NA
1448	A	NW_018669626.1	NA	NA
1449	A	NW_018658320.1	NA	NA
1450	A	NW_018658886.1	NA	NA
1451	A	NW_018660146.1	NA	NA
1453	A	NW_018661257.1	NA	NA
1454	A	NW_018658316.1	NA	NA
1455	A	NW_018658555.1	NA	NA
1456	A	NW_018657899.1	NA	NA
1457	A	NW_018658295.1	NA	NA
1458	A	NW_018657935.1	NA	NA
1459	A	NW_018658227.1	NA	NA
1460	A	NW_018659906.1	NA	NA
1461	A	NW_018663410.1	NA	NA
1462	A	NW_018657764.1	NA	NA
1463	A	NW_018658248.1	NA	NA
1464	A	NW_018659545.1	NA	NA
1465	A	NW_018659093.1	NA	NA
1466	A	NW_018658660.1	NA	NA
1467	A	NW_018720053.1	NA	NA
1468	A	NW_018658560.1	NA	NA
1469	A	NW_018657751.1	NA	NA
1470	A	NW_018659856.1	NA	NA
1471	A	NW_018660148.1	NA	NA
1472	A	NW_018660289.1	NA	NA
1473	A	NW_018662455.1	NA	NA
1474	A	NW_018658727.1	NA	NA
1475	A	NW_018657764.1	NA	NA
1476	A	NW_018661626.1	NA	NA
1477	A	NW_018663300.1	NA	NA
1478	A	NW_018658729.1	NA	NA
1479	A	NW_018658125.1	NA	NA
1480	A	NW_018658487.1	NA	NA
1481	A	NW_018659522.1	NA	NA
1482	A	NW_018660864.1	NA	NA
1483	A	NW_018658326.1	NA	NA
1485	A	NW_018658216.1	NA	NA
1486	A	NW_018658814.1	NA	NA
1487	A	NW_018661315.1	NA	NA
1488	A	NW_018659545.1	NA	NA
1489	A	NW_018658123.1	NA	NA
1490	A	NW_018660302.1	NA	NA
1491	A	NW_018657908.1	NA	NA
1492	A	NW_018665813.1	NA	NA
1493	A	NW_018658338.1	NA	NA
1494	A	NW_018660138.1	NA	NA
1495	A	NW_018657840.1	NA	NA
1496	A	NW_018657752.1	NA	NA
1497	A	NW_018658641.1	NA	NA
1498	A	NW_018658032.1	NA	NA
1499	A	NW_018658075.1	NA	NA
1500	A	NW_018658098.1	NA	NA
1501	A	NW_018658242.1	NA	NA
1502	A	NW_018660457.1	NA	NA
1503	A	NW_018658845.1	NA	NA
1504	A	NW_018657830.1	NA	NA
1505	A	NW_018663181.1	NA	NA
1506	A	NW_018657967.1	NA	NA
1507	A	NW_018657890.1	NA	NA
1508	A	NW_018658039.1	NA	NA
1509	A	NW_018659861.1	NA	NA
1510	A	NW_018658624.1	NA	NA
1512	A	NW_018659261.1	NA	NA
1513	A	NW_018660730.1	NA	NA
1514	A	NW_018660682.1	NA	NA
1516	A	NW_018662292.1	NA	NA
1517	A	NW_018665901.1	NA	NA
1518	A	NW_018658785.1	NA	NA
1519	A	NW_018657898.1	NA	NA
1520	A	NW_018658950.1	NA	NA
1521	A	NW_018657985.1	NA	NA
1522	A	NW_018657744.1	NA	NA
1523	A	NW_018664809.1	NA	NA
1524	A	NW_018660016.1	NA	NA
1525	A	NW_018658180.1	NA	NA
1526	A	NW_018657749.1	NA	NA
1527	A	NW_018658148.1	NA	NA
1528	A	NW_018661199.1	NA	NA
1529	A	NW_018658057.1	NA	NA
1530	A	NW_018659826.1	NA	NA
1531	A	NW_018658595.1	NA	NA
1532	A	NW_018661088.1	NA	NA
1534	A	NW_018661521.1	NA	NA
1535	A	NW_018658469.1	NA	NA
1536	A	NW_018658512.1	NA	NA
1537	A	NW_018658686.1	NA	NA
1538	A	NW_018661587.1	NA	NA
1539	A	NW_018671189.1	NA	NA
1540	A	NW_018658080.1	NA	NA
1541	A	NW_018659342.1	NA	NA
1542	A	NW_018657990.1	NA	NA
1543	A	NW_018658426.1	NA	NA
1544	A	NW_018667858.1	NA	NA
1545	A	NW_018657923.1	4	110.5
1546	A	NW_018658306.1	NA	NA
1548	A	NW_018660166.1	NA	NA
1549	A	NW_018658052.1	NA	NA
1550	A	NW_018658102.1	NA	NA
1551	A	NW_018659217.1	NA	NA
1552	A	NW_018658081.1	NA	NA
1553	A	NW_018657761.1	NA	NA
1554	A	NW_018660503.1	NA	NA
1555	A	NW_018663243.1	NA	NA
1556	A	NW_018657877.1	NA	NA
1557	A	NW_018657817.1	NA	NA
1558	A	NW_018660135.1	NA	NA
1559	A	NW_018658030.1	NA	NA
1560	A	NW_018658428.1	NA	NA
1561	A	NW_018666103.1	NA	NA
1562	A	NW_018658337.1	NA	NA
1563	A	NW_018657908.1	2	10.7
1564	A	NW_018657956.1	NA	NA
1565	A	NW_018660460.1	NA	NA
1566	A	NW_018658594.1	NA	NA
1567	A	NW_018658125.1	NA	NA
1568	A	NW_018658241.1	NA	NA
1569	A	NW_018657977.1	NA	NA
1570	A	NW_018658026.1	NA	NA
1571	A	NW_018658109.1	NA	NA
1573	A	NW_018660592.1	NA	NA
1574	A	NW_018657768.1	NA	NA
1575	A	NW_018659926.1	NA	NA
1577	A	NW_018667489.1	NA	NA
1578	A	NW_018658036.1	NA	NA
1579	A	NW_018660359.1	NA	NA
1580	A	NW_018657775.1	NA	NA
1581	A	NW_018659754.1	NA	NA
1582	A	NW_018688565.1	NA	NA
1583	A	NW_018657799.1	NA	NA
1584	A	NW_018658859.1	NA	NA
1585	A	NW_018657988.1	NA	NA
1586	A	NW_018657755.1	NA	NA
1587	A	NW_018660540.1	NA	NA
1588	A	NW_018657793.1	NA	NA
1589	A	NW_018657764.1	NA	NA
1590	A	NW_018658127.1	NA	NA
1591	A	NW_018678870.1	NA	NA
1592	A	NW_018658117.1	NA	NA
1593	A	NW_018658950.1	NA	NA
1594	A	NW_018666554.1	NA	NA
1595	A	NW_018657946.1	NA	NA
1596	A	NW_018658152.1	NA	NA
1597	A	NW_018658046.1	NA	NA
1598	A	NW_018661669.1	NA	NA
1599	A	NW_018659185.1	NA	NA
1600	A	NW_018662090.1	NA	NA
1601	A	NW_018657822.1	NA	NA
1602	A	NW_018657844.1	NA	NA
1603	A	NW_018661205.1	NA	NA
1604	A	NW_018657874.1	NA	NA
1606	A	NW_018657765.1	NA	NA
1607	A	NW_018658209.1	NA	NA
1608	A	NW_018657789.1	NA	NA
1609	A	NW_018659159.1	NA	NA
1610	A	NW_018658193.1	NA	NA
1611	A	NW_018667366.1	NA	NA
1612	A	NW_018673052.1	NA	NA
1613	A	NW_018659433.1	NA	NA
1614	A	NW_018659697.1	NA	NA
1615	A	NW_018657749.1	NA	NA
1616	A	NW_018720559.1	NA	NA
1617	A	NW_018708191.1	NA	NA
1618	A	NW_018658279.1	NA	NA
1619	A	NW_018659950.1	NA	NA
1620	A	NW_018657804.1	NA	NA
1621	A	NW_018659439.1	NA	NA
1622	A	NW_018658915.1	NA	NA
1623	A	NW_018657828.1	NA	NA
1624	A	NW_018659907.1	NA	NA
1625	A	NW_018658548.1	NA	NA
1626	A	NW_018658525.1	NA	NA
1627	A	NW_018660167.1	NA	NA
1628	A	NW_018657801.1	NA	NA
1629	A	NW_018664664.1	NA	NA
1630	A	NW_018694861.1	NA	NA
1631	A	NW_018657897.1	NA	NA
1632	A	NW_018658235.1	NA	NA
1633	A	NW_018670601.1	NA	NA
1635	A	NW_018659224.1	NA	NA
1636	A	NW_018657775.1	NA	NA
1637	A	NW_018660405.1	NA	NA
1638	A	NW_018657904.1	NA	NA
1639	A	NW_018661615.1	NA	NA
1640	A	NW_018658837.1	NA	NA
1641	A	NW_018657872.1	NA	NA
1642	A	NW_018672678.1	NA	NA
1643	A	NW_018657791.1	NA	NA
1644	A	NW_018658018.1	NA	NA
1645	A	NW_018658675.1	NA	NA
1646	A	NW_018657814.1	NA	NA
1647	A	NW_018657784.1	NA	NA
1649	A	NW_018662871.1	NA	NA
1650	A	NW_018661558.1	NA	NA
1651	A	NW_018657895.1	NA	NA
1652	A	NW_018657809.1	NA	NA
1653	A	NW_018657882.1	NA	NA
1654	A	NW_018661244.1	NA	NA
1655	A	NW_018658278.1	NA	NA
1656	A	NW_018658196.1	NA	NA
1657	A	NW_018657784.1	NA	NA
1658	A	NW_018662868.1	NA	NA
1659	A	NW_018660009.1	NA	NA
1660	A	NW_018658463.1	NA	NA
1661	A	NW_018657895.1	NA	NA
1662	A	NW_018657820.1	NA	NA
1663	A	NW_018658191.1	NA	NA
1664	A	NW_018658336.1	NA	NA
1665	A	NW_018693330.1	NA	NA
1666	A	NW_018663351.1	NA	NA
1667	A	NW_018658015.1	NA	NA
1668	A	NW_018658927.1	NA	NA
1669	A	NW_018660664.1	NA	NA
1670	A	NW_018659348.1	NA	NA
1671	A	NW_018660085.1	NA	NA
1672	A	NW_018658569.1	NA	NA
1673	A	NW_018657923.1	NA	NA
1674	A	NW_018687180.1	NA	NA
1676	A	NW_018657958.1	NA	NA
1677	A	NW_018666530.1	NA	NA
1678	A	NW_018657861.1	NA	NA
1679	A	NW_018657964.1	NA	NA
1680	A	NW_018657781.1	NA	NA
1681	A	NW_018663645.1	NA	NA
1683	A	NW_018658292.1	NA	NA
1684	A	NW_018660978.1	NA	NA
1685	A	NW_018658008.1	NA	NA
1686	A	NW_018657984.1	NA	NA
1687	A	NW_018658121.1	NA	NA
1688	A	NW_018657957.1	NA	NA
1689	A	NW_018659463.1	NA	NA
1690	A	NW_018659585.1	NA	NA
1691	A	NW_018657872.1	NA	NA
1692	A	NW_018662304.1	NA	NA
1694	A	NW_018666428.1	NA	NA
1695	A	NW_018657876.1	5	80.9
1696	A	NW_018658092.1	NA	NA
1697	A	NW_018658374.1	NA	NA
1698	A	NW_018658349.1	NA	NA
1699	A	NW_018663292.1	NA	NA
1700	A	NW_018658227.1	NA	NA
1701	A	NW_018658254.1	NA	NA
1702	A	NW_018683579.1	10	19.8
1703	A	NW_018658088.1	NA	NA
1704	A	NW_018657963.1	NA	NA
1705	A	NW_018667501.1	NA	NA
1706	A	NW_018658156.1	NA	NA
1707	A	NW_018657985.1	NA	NA
1708	A	NW_018657840.1	NA	NA
1709	A	NW_018657981.1	NA	NA
1710	A	NW_018661075.1	NA	NA
1711	A	NW_018658985.1	NA	NA
1712	A	NW_018657753.1	NA	NA
1713	A	NW_018659243.1	NA	NA
1714	A	NW_018658013.1	NA	NA
1715	A	NW_018658427.1	NA	NA
1716	A	NW_018658196.1	NA	NA
1717	A	NW_018663439.1	NA	NA
1718	A	NW_018658170.1	NA	NA
1719	A	NW_018658226.1	NA	NA
1720	A	NW_018658198.1	NA	NA
1721	A	NW_018661892.1	NA	NA
1722	A	NW_018662099.1	NA	NA
1723	A	NW_018658713.1	NA	NA
1724	A	NW_018662320.1	NA	NA
1725	A	NW_018659718.1	NA	NA
1726	A	NW_018657864.1	NA	NA
1727	A	NW_018661180.1	NA	NA
1728	A	NW_018657764.1	NA	NA
1729	A	NW_018657852.1	NA	NA
1730	A	NW_018658957.1	NA	NA
1731	A	NW_018663558.1	NA	NA
1732	A	NW_018658357.1	NA	NA
1733	A	NW_018667062.1	NA	NA
1734	A	NW_018657763.1	NA	NA
1735	A	NW_018715233.1	NA	NA
1736	A	NW_018658528.1	NA	NA
1737	A	NW_018659631.1	NA	NA
1738	A	NW_018708343.1	NA	NA
1739	A	NW_018659710.1	NA	NA
1740	A	NW_018659096.1	NA	NA
1741	A	NW_018659757.1	NA	NA
1742	A	NW_018658025.1	NA	NA
1743	A	NW_018658447.1	NA	NA
1744	A	NW_018657874.1	NA	NA
1745	A	NW_018658124.1	NA	NA
1746	A	NW_018657754.1	NA	NA
1747	A	NW_018660020.1	NA	NA
1748	A	NW_018663195.1	NA	NA
1749	A	NW_018658180.1	NA	NA
1750	A	NW_018659454.1	NA	NA
1751	A	NW_018667715.1	NA	NA
1752	A	NW_018657760.1	NA	NA
1753	A	NW_018711451.1	NA	NA
1754	A	NW_018711451.1	NA	NA
1755	A	NW_018658927.1	NA	NA
1756	A	NW_018658281.1	NA	NA
1757	A	NW_018658016.1	NA	NA
1758	A	NW_018676681.1	NA	NA
1759	A	NW_018659750.1	NA	NA
1760	A	NW_018658098.1	NA	NA
1761	A	NW_018659598.1	NA	NA
1762	A	NW_018658261.1	NA	NA
1763	A	NW_018658364.1	NA	NA
1764	A	NW_018660363.1	NA	NA
1765	A	NW_018662683.1	NA	NA
1766	A	NW_018658117.1	NA	NA
1767	A	NW_018657895.1	6	40.3
1768	A	NW_018659021.1	NA	NA
1769	A	NW_018657785.1	NA	NA
1770	A	NW_018663292.1	2	86.5
1771	A	NW_018658377.1	NA	NA
1772	A	NW_018658792.1	NA	NA
1773	A	NW_018657982.1	NA	NA
1774	A	NW_018659265.1	NA	NA
1775	A	NW_018658110.1	NA	NA
1776	A	NW_018658007.1	NA	NA
1778	A	NW_018666100.1	NA	NA
1779	A	NW_018658195.1	NA	NA
1780	A	NW_018667915.1	NA	NA
1781	A	NW_018659503.1	NA	NA
1782	A	NW_018657855.1	NA	NA
1783	A	NW_018657834.1	NA	NA
1784	A	NW_018658131.1	NA	NA
1785	A	NW_018658435.1	NA	NA
1786	A	NW_018658420.1	NA	NA
1787	A	NW_018658036.1	NA	NA
1788	A	NW_018658157.1	NA	NA
1789	A	NW_018657882.1	NA	NA
1790	A	NW_018658317.1	NA	NA
1791	A	NW_018668031.1	NA	NA
1792	A	NW_018658826.1	NA	NA
1793	A	NW_018657744.1	NA	NA
1794	A	NW_018658369.1	NA	NA
1795	A	NW_018657933.1	NA	NA
1796	A	NW_018657801.1	NA	NA
1797	A	NW_018670496.1	NA	NA
1798	A	NW_018658074.1	NA	NA
1799	A	NW_018657959.1	7	58.3
1800	A	NW_018659047.1	NA	NA
1802	A	NW_018657971.1	NA	NA
1803	A	NW_018657775.1	NA	NA
1804	A	NW_018658254.1	NA	NA
1805	A	NW_018662099.1	NA	NA
1806	A	NW_018657820.1	NA	NA
1807	A	NW_018657796.1	NA	NA
1808	A	NW_018695137.1	NA	NA
1809	A	NW_018681440.1	NA	NA
1810	A	NW_018668738.1	NA	NA
1811	A	NW_018658782.1	NA	NA
1812	A	NW_018660763.1	NA	NA
1813	A	NW_018659440.1	NA	NA
1815	A	NW_018657746.1	NA	NA
1817	A	NW_018664332.1	NA	NA
1818	A	NW_018667013.1	NA	NA
1819	A	NW_018660278.1	NA	NA
1820	A	NW_018658578.1	NA	NA
1821	A	NW_018677212.1	NA	NA
1822	A	NW_018657882.1	NA	NA
1823	A	NW_018669468.1	9	8.4
1824	A	NW_018659020.1	NA	NA
1825	A	NW_018660902.1	NA	NA
1826	A	NW_018660973.1	NA	NA
1827	A	NW_018662167.1	NA	NA
1828	A	NW_018658464.1	NA	NA
1829	A	NW_018658214.1	NA	NA
1830	A	NW_018658374.1	2	98.9
1831	A	NW_018658454.1	NA	NA
1832	A	NW_018658278.1	NA	NA
1833	A	NW_018658123.1	NA	NA
1834	A	NW_018658803.1	NA	NA
1835	A	NW_018658557.1	NA	NA
1836	A	NW_018658669.1	NA	NA
1837	A	NW_018658326.1	NA	NA
1838	A	NW_018699347.1	NA	NA
1839	A	NW_018659794.1	NA	NA
1840	A	NW_018658542.1	NA	NA
1841	A	NW_018659602.1	NA	NA
1842	A	NW_018657816.1	NA	NA
1843	A	NW_018658518.1	NA	NA
1844	A	NW_018658620.1	NA	NA
1845	A	NW_018670891.1	NA	NA
1846	A	NW_018657745.1	NA	NA
1847	A	NW_018660206.1	NA	NA
1848	A	NW_018658623.1	NA	NA
1849	A	NW_018657744.1	NA	NA
1850	A	NW_018658234.1	NA	NA
1851	A	NW_018684938.1	NA	NA
1852	A	NW_018658579.1	NA	NA
1853	A	NW_018659134.1	NA	NA
1855	A	NW_018663386.1	NA	NA
1856	A	NW_018659648.1	NA	NA
1857	A	NW_018657782.1	NA	NA
1858	A	NW_018659305.1	NA	NA
1859	A	NW_018659170.1	NA	NA
1860	A	NW_018658223.1	NA	NA
1861	A	NW_018658254.1	NA	NA
1862	A	NW_018658635.1	NA	NA
1864	A	NW_018659691.1	NA	NA
1865	A	NW_018658100.1	NA	NA
1866	A	NW_018658628.1	7	27.2
1867	A	NW_018660914.1	NA	NA
1868	A	NW_018665571.1	NA	NA
1869	A	NW_018658683.1	NA	NA
1870	A	NW_018658487.1	NA	NA
1871	A	NW_018659188.1	NA	NA
1872	A	NW_018658805.1	NA	NA
1873	A	NW_018662902.1	NA	NA
1874	A	NW_018658013.1	NA	NA
1875	A	NW_018658977.1	NA	NA
1876	A	NW_018657914.1	NA	NA
1877	A	NW_018658322.1	NA	NA
1878	A	NW_018660461.1	2	94.4
1879	A	NW_018657936.1	NA	NA
1880	A	NW_018663705.1	NA	NA
1881	A	NW_018661193.1	NA	NA
1882	A	NW_018657810.1	NA	NA
1883	A	NW_018659332.1	NA	NA
1884	A	NW_018658857.1	NA	NA
1885	A	NW_018658729.1	NA	NA
1886	A	NW_018657884.1	NA	NA
1887	A	NW_018658012.1	NA	NA
1888	A	NW_018658618.1	NA	NA
1889	A	NW_018657901.1	NA	NA
1890	A	NW_018658965.1	NA	NA
1891	A	NW_018658153.1	NA	NA
1892	A	NW_018657854.1	NA	NA
1894	A	NW_018658353.1	NA	NA
1895	A	NW_018658494.1	NA	NA
1897	A	NW_018658111.1	NA	NA
1898	A	NW_018659066.1	NA	NA
1899	A	NW_018658001.1	NA	NA
1900	A	NW_018665961.1	NA	NA
1901	A	NW_018659175.1	1	143.6
1902	A	NW_018658435.1	NA	NA
1903	A	NW_018659039.1	NA	NA
1904	A	NW_018657868.1	NA	NA
1905	A	NW_018703352.1	NA	NA
1906	A	NW_018659125.1	NA	NA
1907	A	NW_018709135.1	NA	NA
1908	A	NW_018658750.1	NA	NA
1909	A	NW_018659313.1	NA	NA
1910	A	NW_018658230.1	NA	NA
1911	A	NW_018658447.1	NA	NA
1912	A	NW_018666060.1	NA	NA
1913	A	NW_018660741.1	NA	NA
1914	A	NW_018661154.1	NA	NA
1915	A	NW_018658497.1	NA	NA
1916	A	NW_018659228.1	NA	NA
1917	A	NW_018659077.1	NA	NA
1918	A	NW_018660212.1	NA	NA
1919	A	NW_018658532.1	NA	NA
1920	A	NW_018659770.1	NA	NA
1921	A	NW_018658459.1	NA	NA
1922	A	NW_018658481.1	NA	NA
1923	A	NW_018663809.1	4	61.7
1927	A	NW_018659224.1	NA	NA
1928	A	NW_018658164.1	NA	NA
1929	A	NW_018657812.1	NA	NA
1930	A	NW_018667152.1	NA	NA
1931	A	NW_018657843.1	NA	NA
1932	A	NW_018661831.1	NA	NA
1933	A	NW_018658764.1	NA	NA
1934	A	NW_018661187.1	NA	NA
1935	A	NW_018658489.1	NA	NA
1936	A	NW_018657922.1	NA	NA
1937	A	NW_018657813.1	NA	NA
1938	A	NW_018659178.1	NA	NA
1939	A	NW_018657790.1	NA	NA
1940	A	NW_018659047.1	NA	NA
1941	A	NW_018658056.1	NA	NA
1942	A	NW_018657760.1	NA	NA
1943	A	NW_018667658.1	NA	NA
1944	A	NW_018658358.1	NA	NA
1945	A	NW_018667086.1	NA	NA
1946	A	NW_018658620.1	21	5.8
1947	A	NW_018658182.1	NA	NA
1948	A	NW_018658322.1	NA	NA
1949	A	NW_018660411.1	NA	NA
1950	A	NW_018661895.1	NA	NA
1951	A	NW_018658215.1	NA	NA
1952	A	NW_018657953.1	NA	NA
1953	A	NW_018659934.1	NA	NA
1954	A	NW_018659330.1	NA	NA
1955	A	NW_018659844.1	NA	NA
1956	A	NW_018658578.1	NA	NA
1957	A	NW_018660522.1	8	33.8
1958	A	NW_018658011.1	NA	NA
1959	A	NW_018660563.1	NA	NA
1960	A	NW_018658532.1	NA	NA
1961	A	NW_018658732.1	NA	NA
1962	A	NW_018657804.1	NA	NA
1963	A	NW_018658389.1	NA	NA
1964	A	NW_018660486.1	NA	NA
1965	A	NW_018659686.1	2	134.9
1966	A	NW_018657983.1	NA	NA
1967	A	NW_018657835.1	NA	NA
1968	A	NW_018658802.1	NA	NA
1969	A	NW_018659703.1	NA	NA
1970	A	NW_018657753.1	NA	NA
1971	A	NW_018660079.1	NA	NA
1972	A	NW_018657769.1	NA	NA
1973	A	NW_018659002.1	NA	NA
1974	A	NW_018657840.1	NA	NA
1975	A	NW_018658919.1	NA	NA
1976	A	NW_018661073.1	NA	NA
1977	A	NW_018658135.1	NA	NA
1978	A	NW_018668559.1	NA	NA
1979	A	NW_018659327.1	NA	NA
1980	A	NW_018659359.1	NA	NA
1981	A	NW_018664515.1	NA	NA
1982	A	NW_018659537.1	NA	NA
1983	A	NW_018658072.1	NA	NA
1984	A	NW_018659258.1	NA	NA
1985	A	NW_018658662.1	NA	NA
1986	A	NW_018658088.1	NA	NA
1987	A	NW_018657764.1	NA	NA
1988	A	NW_018658281.1	NA	NA
1989	A	NW_018659502.1	NA	NA
1990	A	NW_018658886.1	NA	NA
1991	A	NW_018658529.1	NA	NA
1993	A	NW_018657902.1	2	78.9
1994	A	NW_018658930.1	NA	NA
1995	A	NW_018660726.1	NA	NA
1996	A	NW_018660348.1	NA	NA
1997	A	NW_018657774.1	NA	NA
1998	A	NW_018658054.1	NA	NA
1999	A	NW_018658742.1	NA	NA
2000	A	NW_018660179.1	NA	NA
2001	A	NW_018658407.1	NA	NA
2002	A	NW_018658794.1	NA	NA
2003	A	NW_018660900.1	NA	NA
2004	A	NW_018659142.1	NA	NA
2005	A	NW_018660983.1	NA	NA
2007	A	NW_018660324.1	NA	NA
2008	A	NW_018658663.1	NA	NA
2009	A	NW_018657873.1	NA	NA
2010	A	NW_018659038.1	NA	NA
2011	A	NW_018658059.1	NA	NA
2012	A	NW_018658383.1	NA	NA
2013	A	NW_018658941.1	NA	NA
2014	A	NW_018660846.1	NA	NA
2015	A	NW_018665919.1	NA	NA
2016	A	NW_018660870.1	NA	NA
2017	A	NW_018657812.1	NA	NA
2018	A	NW_018664958.1	NA	NA
2019	A	NW_018683102.1	NA	NA
2020	A	NW_018657856.1	NA	NA
2021	A	NW_018657836.1	NA	NA
2022	A	NW_018658241.1	NA	NA
2023	A	NW_018657847.1	NA	NA
2024	A	NW_018657981.1	NA	NA
2025	A	NW_018661051.1	NA	NA
2026	A	NW_018658142.1	NA	NA
2027	A	NW_018659009.1	NA	NA
2028	A	NW_018657922.1	NA	NA
2029	A	NW_018658755.1	NA	NA
2031	A	NW_018657981.1	NA	NA
2032	A	NW_018696719.1	NA	NA
2033	A	NW_018657760.1	NA	NA
2034	A	NW_018660168.1	NA	NA
2036	A	NW_018658556.1	NA	NA
2037	A	NW_018669747.1	NA	NA
2038	A	NW_018658236.1	NA	NA
2039	A	NW_018658084.1	NA	NA
2040	A	NW_018680931.1	NA	NA
2041	A	NW_018659054.1	NA	NA
2042	A	NW_018657750.1	NA	NA
2043	A	NW_018657782.1	NA	NA
2044	A	NW_018658407.1	NA	NA
2045	A	*	NA	NA
2046	A	NW_018658198.1	NA	NA
2047	A	NW_018658730.1	NA	NA
2048	A	NW_018659215.1	NA	NA
2049	A	NW_018658575.1	NA	NA
2050	A	NW_018657777.1	NA	NA
2051	A	NW_018657818.1	NA	NA
2052	A	NW_018658251.1	NA	NA
2053	A	NW_018657977.1	NA	NA
2054	A	NW_018659270.1	NA	NA
2055	A	NW_018658462.1	NA	NA
2056	A	NW_018667744.1	NA	NA
2057	A	NW_018664104.1	NA	NA
2058	A	NW_018658164.1	NA	NA
2059	A	NW_018657776.1	NA	NA
2060	A	NW_018657748.1	NA	NA
2062	A	NW_018658308.1	NA	NA
2063	A	NW_018658207.1	NA	NA
2064	A	NW_018658694.1	NA	NA
2066	A	NW_018658024.1	NA	NA
2067	A	NW_018657808.1	NA	NA
2068	A	NW_018658168.1	NA	NA
2069	A	NW_018659986.1	NA	NA
2070	A	NW_018662028.1	NA	NA
2071	A	NW_018661804.1	NA	NA
2072	A	NW_018658779.1	NA	NA
2073	A	NW_018657744.1	NA	NA
2074	A	NW_018658467.1	NA	NA
2075	A	NW_018659601.1	NA	NA
2076	A	NW_018657743.1	NA	NA
2077	A	NW_018658336.1	NA	NA
2078	A	NW_018657820.1	NA	NA
2079	A	NW_018659211.1	NA	NA
2080	A	NW_018658310.1	NA	NA
2081	A	NW_018665063.1	NA	NA
2082	A	NW_018657777.1	NA	NA
2083	A	NW_018661936.1	NA	NA
2084	A	NW_018657744.1	NA	NA
2085	A	NW_018662244.1	NA	NA
2086	A	NW_018658068.1	NA	NA
2087	A	NW_018658981.1	NA	NA
2088	A	NW_018662517.1	NA	NA
2090	A	NW_018657939.1	NA	NA
2091	A	NW_018660178.1	NA	NA
2092	A	NW_018657996.1	NA	NA
2093	A	NW_018659434.1	NA	NA
2094	A	NW_018661410.1	NA	NA
2095	A	NW_018659709.1	NA	NA
2096	A	NW_018657883.1	NA	NA
2097	A	NW_018659184.1	NA	NA
2098	A	NW_018658933.1	NA	NA
2099	A	NW_018658454.1	NA	NA
2100	A	NW_018663099.1	4	2.9
2101	A	NW_018657885.1	NA	NA
2102	A	NW_018662981.1	NA	NA
2103	A	NW_018660145.1	NA	NA
2104	A	*	NA	NA
2105	A	NW_018661539.1	NA	NA
2106	A	NW_018667184.1	NA	NA
2107	A	NW_018659029.1	NA	NA
2108	A	NW_018657789.1	NA	NA
2109	A	NW_018658711.1	NA	NA
2110	A	NW_018673978.1	NA	NA
2112	A	NW_018664659.1	NA	NA
2113	A	NW_018658099.1	NA	NA
2114	A	NW_018657926.1	NA	NA
2115	A	NW_018657976.1	NA	NA
2117	A	NW_018663308.1	NA	NA
2118	A	NW_018657951.1	NA	NA
2119	A	NW_018658050.1	NA	NA
2122	A	NW_018713299.1	NA	NA
2123	A	NW_018658559.1	NA	NA
2124	A	NW_018658861.1	NA	NA
2125	A	NW_018657811.1	NA	NA
2126	A	NW_018659161.1	NA	NA
2128	A	NW_018657876.1	NA	NA
2129	A	NW_018659382.1	NA	NA
2130	A	NW_018658761.1	NA	NA
2131	A	NW_018659174.1	NA	NA
2132	A	NW_018658209.1	NA	NA
2133	A	NW_018659422.1	NA	NA
2134	A	NW_018657882.1	NA	NA
2135	A	NW_018658495.1	NA	NA
2138	A	NW_018658292.1	NA	NA
2139	A	NW_018659027.1	NA	NA
2140	A	NW_018658486.1	NA	NA
2141	A	NW_018659855.1	NA	NA
2142	A	NW_018659270.1	NA	NA
2143	A	NW_018658370.1	NA	NA
2144	A	NW_018657766.1	NA	NA
2145	A	NW_018657894.1	NA	NA
2146	A	NW_018659482.1	NA	NA
2147	A	NW_018660262.1	NA	NA
2148	A	NW_018669084.1	NA	NA
2149	A	*	NA	NA
2150	A	NW_018657791.1	NA	NA
2151	A	NW_018658729.1	NA	NA
2152	A	NW_018657904.1	NA	NA
2153	A	NW_018657839.1	NA	NA
2154	A	NW_018659619.1	NA	NA
2155	A	NW_018657924.1	NA	NA
2156	A	NW_018658728.1	NA	NA
2157	A	NW_018660026.1	NA	NA
2158	A	NW_018667722.1	NA	NA
2159	A	NW_018658608.1	NA	NA
2160	A	NW_018658412.1	NA	NA
2161	A	NW_018659029.1	NA	NA
2162	A	NW_018660440.1	NA	NA
2163	A	NW_018658210.1	NA	NA
2164	A	NW_018657963.1	NA	NA
2165	A	NW_018658930.1	NA	NA
2166	A	NW_018664479.1	NA	NA
2167	A	NW_018657811.1	NA	NA
2168	A	NW_018658494.1	NA	NA
2169	A	NW_018657874.1	NA	NA
2170	A	NW_018659017.1	NA	NA
2171	A	NW_018658276.1	NA	NA
2172	A	NW_018658555.1	NA	NA
2173	A	NW_018661664.1	NA	NA
2174	A	NW_018658107.1	NA	NA
2175	A	NW_018665237.1	NA	NA
2176	A	NW_018657784.1	NA	NA
2177	A	NW_018659145.1	NA	NA
2178	A	NW_018658193.1	NA	NA
2179	A	NW_018658511.1	NA	NA
2180	A	NW_018657798.1	4	110.3
2181	A	NW_018657797.1	NA	NA
2182	A	NW_018691035.1	NA	NA
2183	A	NW_018686476.1	NA	NA
2184	A	NW_018657830.1	NA	NA
2185	A	NW_018658888.1	NA	NA
2186	A	NW_018661141.1	NA	NA
2187	A	NW_018659206.1	NA	NA
2188	A	NW_018657880.1	NA	NA
2189	A	NW_018660023.1	NA	NA
2190	A	NW_018661435.1	NA	NA
2191	A	NW_018658135.1	NA	NA
2192	A	NW_018658012.1	NA	NA
2193	A	NW_018657893.1	NA	NA
2194	A	NW_018658847.1	NA	NA
2195	A	NW_018658418.1	NA	NA
2196	A	NW_018657788.1	NA	NA
2197	A	NW_018660298.1	NA	NA
2198	A	NW_018657809.1	NA	NA
2199	A	NW_018659925.1	NA	NA
2200	A	NW_018657797.1	NA	NA
2202	A	NW_018658099.1	NA	NA
[truncated: 450,095 more rows]
